# Supplementary material for: Crystal structure of di­aqua­bis­(2,6-di­methyl­pyrazine-κN 4)bis­(thio­cyanato-κN)cobalt(II) 2,5-di­methyl­pyrazine monosolvate
Source: Acta Crystallogr E Crystallogr Commun. 2015 Dec 6;71(Pt 12):m242–3. doi: 10.1107/S2056989015021829 (PMC4719854; doi:10.1107/S2056989015021829)
Supplement: Supplementary file 1 [file e-71-0m242-sup1.cif]

##############################################################################
#                                                                            #
# This CIF contains the data in a paper accepted for publication in          #
# Acta Crystallographica Section E. It conforms to the requirements of       #
# Notes for Authors for Acta Crystallographica Section E, and has been       #
# peer reviewed under the auspices of the IUCr Commission on Journals.       #
#                                                                            #
# Full details of the Crystallographic Information File format               #
# are given in the paper "The Crystallographic Information File (CIF):       #
# a New Standard Archive File for Crystallography" by S. R. Hall, F. H.      #
# Allen and I. D. Brown [Acta Cryst. (1991), A47, 655-685].                  #
#                                                                            #
# The current version of the core CIF dictionary is obtainable from          #
# ftp://ftp.iucr.org/pub/cif_core.dic.                                       #
#                                                                            #
# Software is freely available for graphical display of the structure(s)     #
# in this CIF. For information consult the CIF software page                 #
# http://www.iucr.org/resources/cif/software.                                #
#                                                                            #
# This file may be used for bona fide research purposes within the           #
# scientific community so long as proper attribution is given to the journal # 
# article from which it was obtained.                                        #
#                                                                            #
##############################################################################
data_I
_database_code_depnum_ccdc_archive 'CCDC 1437251'
_audit_creation_method     SHELXL-2013
_chemical_name_systematic
;\
Diaquabis(2,6-dimethylpyrazine-\k<i>N</i>^4^)bis(thiocyanato-\
\k<i>N</i>)cobalt(II) 2,5-dimethylpyrazine monosolvate
;
_chemical_name_common     ?
_chemical_formula_moiety     'C14 H20 Co N6 O2 S2, C6 H8 N2'
_chemical_formula_sum     'C20 H28 Co N8 O2 S2'
_chemical_formula_iupac     '[Co (N C S)2 (C6 H8 N2)2 (H2 O)2], C6 H8 N2'
_chemical_formula_weight     535.55
_chemical_melting_point     ?
_shelx_space_group_comment
;
The symmetry employed for this shelxl refinement is uniquely defined
by the following loop, which should always be used as a source of
symmetry information in preference to the above space-group names.
They are only intended as comments.
;
_space_group_crystal_system     triclinic
_space_group_name_H-M_alt     'P -1'
_space_group_name_Hall     '-P 1'
loop_
    _space_group_symop_operation_xyz
    'x, y, z'
    '-x, -y, -z'
_cell_length_a     8.3009(4)
_cell_length_b     9.0466(5)
_cell_length_c     10.4200(6)
_cell_angle_alpha     96.640(4)
_cell_angle_beta     105.820(4)
_cell_angle_gamma     116.070(4)
_cell_volume     650.68(7)
_cell_formula_units_Z     1
_cell_measurement_reflns_used     10848
_cell_measurement_theta_min     2.1
_cell_measurement_theta_max     29.2
_cell_measurement_temperature     293(2)
_exptl_crystal_description     block
_exptl_crystal_colour     purple
_exptl_crystal_size_max     0.1503
_exptl_crystal_size_mid     0.0784
_exptl_crystal_size_min     0.0395
_exptl_crystal_density_diffrn     1.367
_exptl_crystal_density_meas     ?
_exptl_crystal_density_method     ?
_exptl_crystal_F_000     279
_exptl_absorpt_coefficient_mu     0.852
_exptl_absorpt_correction_type     numerical
_exptl_absorpt_process_details
;
(<i>X-SHAPE</i> and <i>X-RED32</i>; Stoe & Cie, 2008)
;
_shelx_estimated_absorpt_T_min     ?
_shelx_estimated_absorpt_T_max     ?
_exptl_absorpt_correction_T_min     0.868
_exptl_absorpt_correction_T_max     0.959
_exptl_special_details     ?
_diffrn_ambient_temperature     293(2)
_diffrn_radiation_type     MoK\a
_diffrn_radiation_wavelength     0.71073
_diffrn_measurement_device_type     'Stoe IPDS-2'
_diffrn_measurement_method     'omega scans'
_diffrn_detector_area_resol_mean     ?
_diffrn_reflns_number     10848
_diffrn_reflns_av_R_equivalents     0.0313
_diffrn_reflns_theta_min     2.926
_diffrn_reflns_theta_max     29.192
_diffrn_reflns_theta_full     25.242
_diffrn_measured_fraction_theta_max     0.976
_diffrn_measured_fraction_theta_full     0.971
_diffrn_reflns_limit_h_min     -11
_diffrn_reflns_limit_h_max     11
_diffrn_reflns_limit_k_min     -12
_diffrn_reflns_limit_k_max     12
_diffrn_reflns_limit_l_min     -14
_diffrn_reflns_limit_l_max     14
_refine_special_details     ?
_reflns_number_total     3447
_reflns_number_gt     3175
_reflns_threshold_expression     'I > 2\s(I)'
_refine_ls_structure_factor_coef     Fsqd
_refine_ls_matrix_type     full
_refine_ls_R_factor_all     0.0381
_refine_ls_R_factor_gt     0.0346
_refine_ls_wR_factor_gt     0.0952
_refine_ls_wR_factor_ref     0.0974
_refine_ls_goodness_of_fit_ref     1.052
_refine_ls_restrained_S_all     1.052
_refine_ls_number_reflns     3447
_refine_ls_number_parameters     154
_refine_ls_number_restraints     0
_refine_ls_hydrogen_treatment     constr
_refine_ls_weighting_scheme     calc
_refine_ls_weighting_details
              'w=1/[\s^2^(Fo^2^)+(0.0528P)^2^+0.1118P] where P=(Fo^2^+2Fc^2^)/3'
_atom_sites_solution_hydrogens     mixed
_atom_sites_solution_primary     ?
_atom_sites_solution_secondary     ?
_refine_ls_shift/su_max     0.000
_refine_ls_shift/su_mean     0.000
_refine_diff_density_max     0.432
_refine_diff_density_min     -0.388
_refine_ls_extinction_method     none
_refine_ls_extinction_coef     .
loop_
    _atom_type_symbol
    _atom_type_description
    _atom_type_scat_dispersion_real
    _atom_type_scat_dispersion_imag
    _atom_type_scat_source
    'C' 'C' 0.0033 0.0016
                         'International Tables Vol C Tables 4.2.6.8 and 6.1.1.4'
    'Co' 'Co' 0.3494 0.9721
                         'International Tables Vol C Tables 4.2.6.8 and 6.1.1.4'
    'N' 'N' 0.0061 0.0033
                         'International Tables Vol C Tables 4.2.6.8 and 6.1.1.4'
    'S' 'S' 0.1246 0.1234
                         'International Tables Vol C Tables 4.2.6.8 and 6.1.1.4'
    'H' 'H' 0.0000 0.0000
                         'International Tables Vol C Tables 4.2.6.8 and 6.1.1.4'
    'O' 'O' 0.0106 0.0060
                         'International Tables Vol C Tables 4.2.6.8 and 6.1.1.4'
_computing_data_collection
;
X-AREA (Stoe & Cie, 2008)
;
_computing_cell_refinement
;
X-AREA (Stoe & Cie, 2008)
;
_computing_data_reduction
;
X-AREA (Stoe & Cie, 2008)
;
_computing_structure_solution
;
SHELXS97 (Sheldrick, 2008)
;
_computing_structure_refinement
;
SHELXL2013 (Sheldrick, 2015)
;
_computing_molecular_graphics
;
XP in SHELXTL (Sheldrick, 2008) and DIAMOND (Brandenburg, 1999)
;
_computing_publication_material
;
publCIF (Westrip, 2010)
;
loop_
    _atom_site_type_symbol
    _atom_site_label
    _atom_site_fract_x
    _atom_site_fract_y
    _atom_site_fract_z
    _atom_site_U_iso_or_equiv
    _atom_site_adp_type
    _atom_site_calc_flag
    _atom_site_occupancy
    _atom_site_disorder_assembly
    _atom_site_disorder_group
    Co Co1 0.5000 0.5000 0.5000 0.04299(10) Uani d 1 . .
    N N1 0.3328(2) 0.26365(19) 0.35238(16) 0.0590(3) Uani d 1 . .
    C C1 0.2857(2) 0.1399(2) 0.27093(18) 0.0558(4) Uani d 1 . .
    S S1 0.23050(11) -0.02995(8) 0.15745(7) 0.0943(2) Uani d 1 . .
    N N10 -0.05473(17) 0.39022(16) 0.65466(14) 0.0467(3) Uani d 1 . .
    C C10 -0.0663(2) 0.27462(19) 0.55572(16) 0.0476(3) Uani d 1 . .
    C C11 0.0930(2) 0.30432(19) 0.51972(16) 0.0470(3) Uani d 1 . .
    H H11 0.0815 0.2212 0.4508 0.056 Uiso calc 1 . .
    C C12 0.2717(2) 0.5600(2) 0.68289(16) 0.0496(3) Uani d 1 . .
    H H12 0.3881 0.6602 0.7301 0.059 Uiso calc 1 . .
    C C13 0.1150(2) 0.5321(2) 0.72101(16) 0.0472(3) Uani d 1 . .
    C C14 -0.2559(3) 0.1149(2) 0.4835(2) 0.0718(5) Uani d 1 . .
    H H14A -0.3458 0.1151 0.5251 0.108 Uiso calc 1 . .
    H H14B -0.2400 0.0171 0.4918 0.108 Uiso calc 1 . .
    H H14C -0.3038 0.1098 0.3873 0.108 Uiso calc 1 . .
    C C15 0.1285(3) 0.6597(3) 0.8350(2) 0.0706(5) Uani d 1 . .
    H H15A 0.0349 0.6942 0.7993 0.106 Uiso calc 1 . .
    H H15B 0.2551 0.7579 0.8702 0.106 Uiso calc 1 . .
    H H15C 0.1043 0.6087 0.9083 0.106 Uiso calc 1 . .
    N N11 0.26138(16) 0.44839(16) 0.58104(13) 0.0451(3) Uani d 1 . .
    N N20 0.4442(3) 0.5506(2) 0.10190(16) 0.0667(4) Uani d 1 . .
    C C20 0.5941(3) 0.6633(3) 0.07748(19) 0.0653(4) Uani d 1 . .
    C C21 0.6487(3) 0.6097(3) -0.0256(2) 0.0676(5) Uani d 1 . .
    H H21 0.7542 0.6894 -0.0414 0.081 Uiso calc 1 . .
    C C24 0.7003(5) 0.8448(3) 0.1628(3) 0.1000(9) Uani d 1 . .
    H H24A 0.6111 0.8861 0.1601 0.150 Uiso calc 1 . .
    H H24B 0.7935 0.9135 0.1263 0.150 Uiso calc 1 . .
    H H24C 0.7647 0.8517 0.2569 0.150 Uiso calc 1 . .
    O O1 0.40223(16) 0.61584(16) 0.35860(12) 0.0560(3) Uani d 1 . .
    H H1O1 0.2978 0.6105 0.3470 0.084 Uiso d 1 . .
    H H2O1 0.4074 0.6011 0.2810 0.084 Uiso d 1 . .
loop_
    _atom_site_aniso_label
    _atom_site_aniso_U_11
    _atom_site_aniso_U_22
    _atom_site_aniso_U_33
    _atom_site_aniso_U_12
    _atom_site_aniso_U_13
    _atom_site_aniso_U_23
    Co1 0.03641(14) 0.05128(17) 0.04350(15) 0.02088(11) 0.02181(10) 0.00580(10)
    N1 0.0497(7) 0.0613(8) 0.0578(8) 0.0190(6) 0.0283(6) 0.0010(6)
    C1 0.0474(7) 0.0589(9) 0.0522(8) 0.0181(6) 0.0230(6) 0.0064(7)
    S1 0.1115(5) 0.0684(3) 0.0760(4) 0.0327(3) 0.0290(3) -0.0124(3)
    N10 0.0437(6) 0.0543(7) 0.0542(7) 0.0274(5) 0.0288(5) 0.0168(5)
    C10 0.0441(6) 0.0505(7) 0.0552(8) 0.0230(6) 0.0282(6) 0.0152(6)
    C11 0.0457(7) 0.0508(7) 0.0521(7) 0.0248(6) 0.0279(6) 0.0115(6)
    C12 0.0398(6) 0.0572(8) 0.0516(7) 0.0225(6) 0.0214(6) 0.0083(6)
    C13 0.0462(7) 0.0567(8) 0.0486(7) 0.0293(6) 0.0250(6) 0.0123(6)
    C14 0.0537(9) 0.0600(10) 0.0881(14) 0.0129(8) 0.0396(9) 0.0031(9)
    C15 0.0662(10) 0.0745(12) 0.0702(11) 0.0334(9) 0.0348(9) -0.0027(9)
    N11 0.0396(5) 0.0555(7) 0.0479(6) 0.0256(5) 0.0235(5) 0.0131(5)
    N20 0.0921(11) 0.0828(10) 0.0545(8) 0.0558(9) 0.0451(8) 0.0220(7)
    C20 0.0919(13) 0.0714(11) 0.0511(9) 0.0488(10) 0.0364(9) 0.0185(8)
    C21 0.0838(12) 0.0782(12) 0.0593(10) 0.0441(10) 0.0434(9) 0.0228(9)
    C24 0.141(2) 0.0768(15) 0.0808(16) 0.0478(16) 0.0543(17) 0.0092(12)
    O1 0.0550(6) 0.0824(8) 0.0515(6) 0.0436(6) 0.0317(5) 0.0194(5)
_geom_special_details
;
 All esds (except the esd in the dihedral angle between two l.s. planes)
 are estimated using the full covariance matrix.  The cell esds are taken
 into account individually in the estimation of esds in distances, angles
 and torsion angles; correlations between esds in cell parameters are only
 used when they are defined by crystal symmetry.  An approximate (isotropic)
 treatment of cell esds is used for estimating esds involving l.s. planes.
;
loop_
    _geom_bond_atom_site_label_1
    _geom_bond_atom_site_label_2
    _geom_bond_site_symmetry_2
    _geom_bond_distance
    _geom_bond_publ_flag
    Co1 N1 2_666 2.0812(15) ?
    Co1 N1 . 2.0812(15) ?
    Co1 O1 . 2.0930(12) ?
    Co1 O1 2_666 2.0930(12) ?
    Co1 N11 . 2.2460(11) ?
    Co1 N11 2_666 2.2460(11) ?
    N1 C1 . 1.158(2) ?
    C1 S1 . 1.6232(18) ?
    N10 C10 . 1.3321(19) ?
    N10 C13 . 1.336(2) ?
    C10 C11 . 1.3935(18) ?
    C10 C14 . 1.495(2) ?
    C11 N11 . 1.3343(18) ?
    C11 H11 . 0.9300 ?
    C12 N11 . 1.3342(18) ?
    C12 C13 . 1.3893(18) ?
    C12 H12 . 0.9300 ?
    C13 C15 . 1.501(2) ?
    C14 H14A . 0.9600 ?
    C14 H14B . 0.9600 ?
    C14 H14C . 0.9600 ?
    C15 H15A . 0.9600 ?
    C15 H15B . 0.9600 ?
    C15 H15C . 0.9600 ?
    N20 C21 2_665 1.322(3) ?
    N20 C20 . 1.330(3) ?
    C20 C21 . 1.389(2) ?
    C20 C24 . 1.493(3) ?
    C21 N20 2_665 1.322(3) ?
    C21 H21 . 0.9300 ?
    C24 H24A . 0.9600 ?
    C24 H24B . 0.9600 ?
    C24 H24C . 0.9600 ?
    O1 H1O1 . 0.8201 ?
    O1 H2O1 . 0.8200 ?
loop_
    _geom_angle_atom_site_label_1
    _geom_angle_atom_site_label_2
    _geom_angle_atom_site_label_3
    _geom_angle_site_symmetry_1
    _geom_angle_site_symmetry_3
    _geom_angle
    _geom_angle_publ_flag
    N1 Co1 N1 2_666 . 180.00(9) ?
    N1 Co1 O1 2_666 . 89.38(6) ?
    N1 Co1 O1 . . 90.62(6) ?
    N1 Co1 O1 2_666 2_666 90.62(6) ?
    N1 Co1 O1 . 2_666 89.38(6) ?
    O1 Co1 O1 . 2_666 180.0 ?
    N1 Co1 N11 2_666 . 88.99(5) ?
    N1 Co1 N11 . . 91.01(5) ?
    O1 Co1 N11 . . 92.08(4) ?
    O1 Co1 N11 2_666 . 87.92(4) ?
    N1 Co1 N11 2_666 2_666 91.01(5) ?
    N1 Co1 N11 . 2_666 88.99(5) ?
    O1 Co1 N11 . 2_666 87.92(4) ?
    O1 Co1 N11 2_666 2_666 92.08(4) ?
    N11 Co1 N11 . 2_666 180.0 ?
    C1 N1 Co1 . . 162.42(13) ?
    N1 C1 S1 . . 177.21(15) ?
    C10 N10 C13 . . 118.09(12) ?
    N10 C10 C11 . . 120.65(14) ?
    N10 C10 C14 . . 117.78(13) ?
    C11 C10 C14 . . 121.56(15) ?
    N11 C11 C10 . . 122.01(13) ?
    N11 C11 H11 . . 119.0 ?
    C10 C11 H11 . . 119.0 ?
    N11 C12 C13 . . 122.41(14) ?
    N11 C12 H12 . . 118.8 ?
    C13 C12 H12 . . 118.8 ?
    N10 C13 C12 . . 120.37(14) ?
    N10 C13 C15 . . 117.87(13) ?
    C12 C13 C15 . . 121.76(15) ?
    C10 C14 H14A . . 109.5 ?
    C10 C14 H14B . . 109.5 ?
    H14A C14 H14B . . 109.5 ?
    C10 C14 H14C . . 109.5 ?
    H14A C14 H14C . . 109.5 ?
    H14B C14 H14C . . 109.5 ?
    C13 C15 H15A . . 109.5 ?
    C13 C15 H15B . . 109.5 ?
    H15A C15 H15B . . 109.5 ?
    C13 C15 H15C . . 109.5 ?
    H15A C15 H15C . . 109.5 ?
    H15B C15 H15C . . 109.5 ?
    C12 N11 C11 . . 116.38(12) ?
    C12 N11 Co1 . . 123.72(10) ?
    C11 N11 Co1 . . 119.73(9) ?
    C21 N20 C20 2_665 . 118.15(15) ?
    N20 C20 C21 . . 119.60(19) ?
    N20 C20 C24 . . 118.75(18) ?
    C21 C20 C24 . . 121.6(2) ?
    N20 C21 C20 2_665 . 122.25(19) ?
    N20 C21 H21 2_665 . 118.9 ?
    C20 C21 H21 . . 118.9 ?
    C20 C24 H24A . . 109.5 ?
    C20 C24 H24B . . 109.5 ?
    H24A C24 H24B . . 109.5 ?
    C20 C24 H24C . . 109.5 ?
    H24A C24 H24C . . 109.5 ?
    H24B C24 H24C . . 109.5 ?
    Co1 O1 H1O1 . . 119.4 ?
    Co1 O1 H2O1 . . 120.2 ?
    H1O1 O1 H2O1 . . 105.4 ?
loop_
    _geom_hbond_atom_site_label_D
    _geom_hbond_atom_site_label_H
    _geom_hbond_atom_site_label_A
    _geom_hbond_site_symmetry_A
    _geom_hbond_distance_DH
    _geom_hbond_distance_HA
    _geom_hbond_distance_DA
    _geom_hbond_angle_DHA
    O1 H2O1 N20 . 0.82 2.01 2.8193(17) 171.7
    O1 H1O1 N10 2_566 0.82 2.01 2.8257(15) 172.6
_shelx_hkl_file
;
   1   0   0 8513.88   39.28   0
   2   0   0 3462.56   20.40   0
  -2   0   0 3258.68   21.47   0
   2   0   0 3209.72   20.63   0
  -2   0   0 3461.69   18.49   0
  -3   0   0    9.55    8.66   0
  -3   0   0   10.40    7.54   0
   3   0   0    8.30    8.08   0
   3   0   0    8.52    6.56   0
  -4   0   0 2501.17   12.65   0
   4   0   0 2356.68   13.53   0
  -4   0   0 2449.84   14.19   0
   4   0   0 2436.21   12.24   0
   5   0   0 3151.10   12.93   0
  -5   0   0 3198.10   12.34   0
  -5   0   0 3098.84   14.68   0
   5   0   0 3016.21   13.62   0
   6   0   0  269.61    8.47   0
   6   0   0  252.86    6.60   0
  -6   0   0  289.93    7.67   0
  -6   0   0  254.39    9.06   0
  -7   0   0  273.09    6.07   0
  -7   0   0  274.52    7.12   0
   7   0   0  249.98    6.26   0
   7   0   0  259.82    6.65   0
   8   0   0  292.40    7.78   0
   8   0   0  274.72    7.38   0
  -8   0   0  299.89    7.15   0
  -8   0   0  289.43    6.93   0
   9   0   0  175.95    7.98   0
   9   0   0  172.93    6.04   0
  -9   0   0  189.01    6.60   0
  -9   0   0  200.43    7.21   0
  -9   1   0  148.29    7.73   0
   9  -1   0  126.99    7.51   0
   9  -1   0  126.15    7.04   0
  -9   1   0  141.13    5.77   0
   8  -1   0  565.12    7.37   0
  -8   1   0  593.77    8.06   0
   8  -1   0  573.36    8.35   0
  -8   1   0  584.79    9.06   0
  -7   1   0  348.92    8.78   0
   7  -1   0  320.10    7.65   0
  -7   1   0  352.60    7.56   0
   7  -1   0  353.58    8.24   0
   6  -1   0  579.85    8.96   0
  -6   1   0  599.54   10.76   0
  -6   1   0  584.39    7.39   0
   6  -1   0  542.86    8.88   0
   5  -1   0  404.08    8.87   0
  -5   1   0  419.26   10.01   0
  -5   1   0  438.81    7.15   0
   5  -1   0  421.18    8.77   0
  -4   1   0 1167.47   12.15   0
   4  -1   0 1199.86   11.45   0
  -4   1   0 1258.96    9.62   0
   4  -1   0 1205.97    9.72   0
  -3   1   0   11.85    7.11   0
   3  -1   0   17.68    7.29   0
  -3   1   0   16.07    9.81   0
   3  -1   0   17.98    9.10   0
  -1  -1   0 4696.68   24.56   0
   1   1   0 4725.61   24.45   0
   2   1   0 8648.30   23.73   0
   3   1   0 3485.78   16.35   0
  -3  -1   0 3419.54   15.33   0
   3   1   0 3271.92   14.04   0
  -3  -1   0 3293.71   15.55   0
  -4  -1   0  177.98    9.06   0
   4   1   0  170.37    8.17   0
   4   1   0  229.08    9.23   0
  -4  -1   0  191.93    8.25   0
  -5  -1   0 3232.26   12.44   0
  -5  -1   0 3265.33   13.51   0
   5   1   0 3383.80   14.57   0
   5   1   0 3184.28   13.94   0
  -6  -1   0   27.32    7.80   0
   6   1   0   21.30    7.36   0
  -6  -1   0   25.07    5.36   0
   6   1   0   36.02    6.85   0
   7   1   0   56.86    5.65   0
   7   1   0   60.97    7.41   0
  -7  -1   0   67.35    6.26   0
  -7  -1   0   66.82    5.40   0
   8   1   0   53.61    5.57   0
  -8  -1   0   68.90    6.68   0
  -8  -1   0   53.85    5.98   0
   8   1   0   44.50    7.31   0
   9   1   0  104.99    7.52   0
  -9  -1   0  122.64    7.25   0
  -9  -1   0  113.80    8.01   0
   9   1   0  113.10    7.87   0
  10  -2   0   31.96    6.01   0
  10  -2   0   33.58    6.94   0
 -10   2   0   36.47    7.28   0
 -10   2   0   29.84    6.92   0
  -9   2   0  306.27    7.46   0
  -9   2   0  305.60    8.41   0
   9  -2   0  293.92    6.60   0
   9  -2   0  300.08    7.69   0
  -8   2   0 1899.67   10.62   0
  -8   2   0 1895.94   12.69   0
   8  -2   0 1819.96   11.77   0
   8  -2   0 1783.80   10.81   0
  -7   2   0   45.89    8.05   0
   7  -2   0   38.74    6.92   0
  -7   2   0   52.88    5.46   0
   7  -2   0   41.32    5.98   0
  -6   2   0   14.04    5.90   0
   6  -2   0    7.86    8.84   0
   6  -2   0   14.29    7.50   0
  -6   2   0   16.73    8.89   0
  -5   2   0  169.25    6.38   0
   5  -2   0  151.62    7.88   0
   5  -2   0  159.40    6.69   0
  -5   2   0  179.86    9.29   0
   3  -2   0 1043.97   10.40   0
  -3   2   0 1037.09   18.54   0
  -3   2   0 1113.85   10.55   0
   3  -2   0 1044.48   16.90   0
  -2   2   0   21.09   12.72   0
   2  -2   0   19.24   10.60   0
   1   2   0 8998.42   24.76   0
  -2  -2   0  220.39    9.96   0
   2   2   0  223.92    7.97   0
   2   2   0  241.33    9.86   0
  -2  -2   0  210.75    7.94   0
  -4  -2   0 2887.78   13.67   0
  -4  -2   0 3061.74   14.46   0
   4   2   0 3022.91   12.71   0
   4   2   0 3150.15   15.10   0
   5   2   0  282.62    9.00   0
   5   2   0  267.06    6.81   0
  -5  -2   0  276.35    9.00   0
  -5  -2   0  273.23    7.55   0
  -6  -2   0  137.44    6.88   0
   6   2   0  142.13    7.88   0
  -6  -2   0  130.90    6.51   0
   6   2   0  134.03    7.12   0
  -7  -2   0   79.29    7.49   0
   7   2   0   83.93    7.47   0
   7   2   0   87.75    6.93   0
  -7  -2   0   87.23    5.45   0
   8   2   0   96.92    7.14   0
   8   2   0   88.36    7.79   0
  -8  -2   0   94.03    6.47   0
  -8  -2   0   96.96    7.11   0
 -10   3   0  131.31    6.96   0
  10  -3   0  113.54    6.04   0
  10  -3   0  131.25    8.24   0
 -10   3   0  129.13    7.84   0
  -9   3   0  222.98    9.01   0
  -9   3   0  223.54    7.34   0
   9  -3   0  200.90    6.22   0
   9  -3   0  226.82    7.38   0
   8  -3   0  517.72    8.54   0
  -8   3   0  527.51   10.25   0
  -8   3   0  529.74    6.75   0
   8  -3   0  509.19    6.96   0
  -7   3   0  123.88   10.03   0
  -7   3   0  137.61    5.83   0
   7  -3   0  131.22    8.39   0
   7  -3   0  130.69    6.01   0
   6  -3   0 1521.92    9.46   0
  -6   3   0 1562.76    9.21   0
  -6   3   0 1535.29   14.71   0
   6  -3   0 1518.33   13.20   0
  -5   3   0 3280.65   22.27   0
  -5   3   0 3277.62   12.45   0
   5  -3   0 3183.66   12.41   0
   5  -3   0 3207.59   19.76   0
   4  -3   0 5662.03   16.73   0
  -4   3   0 5740.98   17.60   0
   3  -3   0   62.73    8.28   0
  -3   3   0   53.99    8.14   0
   2  -3   0  296.95   15.92   0
  -2   3   0  303.63   10.39   0
  -2   3   0  283.63   16.48   0
   2  -3   0  304.57   10.83   0
   1  -3   0   74.80   13.86   0
  -1   3   0   79.90   12.26   0
   1  -3   0   71.02   11.43   0
  -1   3   0   71.83   13.09   0
   0   3   0   36.74   14.39   0
   0   3   0   37.16    7.44   0
   0   3   0   37.06   13.31   0
   0  -3   0   37.45    9.98   0
   2   3   0  618.90    8.29   0
   2   3   0  656.75   11.88   0
  -2  -3   0  598.01   10.28   0
  -2  -3   0  600.40    8.66   0
   3   3   0 1159.08   13.09   0
  -3  -3   0 1051.81   10.65   0
   3   3   0 1125.23   10.75   0
  -3  -3   0 1122.82   11.18   0
   4   3   0 1648.07    9.96   0
   4   3   0 1678.19   12.70   0
  -4  -3   0 1680.98   10.43   0
  -4  -3   0 1547.64   11.43   0
  -5  -3   0 1216.00    9.14   0
  -5  -3   0 1136.24    9.80   0
   5   3   0 1223.79    9.71   0
   5   3   0 1222.43   10.74   0
   6   3   0  243.17    7.58   0
   6   3   0  245.57    7.84   0
  -6  -3   0  267.49    6.75   0
  -6  -3   0  257.13    7.25   0
  -7  -3   0    1.08    6.48   0
   7   3   0    9.59    7.17   0
  -7  -3   0    9.33    7.36   0
   7   3   0   -1.00    5.58   0
  10  -4   0   90.38    5.71   0
 -10   4   0  101.99    5.59   0
  10  -4   0   93.21    8.12   0
 -10   4   0   88.21    8.63   0
   9  -4   0   84.28    6.57   0
   9  -4   0   79.78    7.79   0
  -9   4   0   78.34    5.41   0
  -9   4   0   66.94    8.46   0
  -8   4   0  268.25    9.49   0
  -8   4   0  275.80    6.85   0
   8  -4   0  262.74    9.43   0
   8  -4   0  266.12    7.09   0
   7  -4   0 1187.47    8.38   0
  -7   4   0 1235.60   14.87   0
  -7   4   0 1239.74    8.38   0
   7  -4   0 1268.15   13.71   0
  -6   4   0  704.01    7.64   0
  -6   4   0  670.64   16.13   0
   6  -4   0  668.74    7.84   0
   5  -4   0 3094.83   12.29   0
  -5   4   0 3285.52   12.36   0
   4  -4   0 3085.41   14.19   0
  -4   4   0 3174.50   13.39   0
  -3   4   0   28.30    8.09   0
   3  -4   0   26.15    8.17   0
  -3   4   0   24.36   14.82   0
   2  -4   0  198.33   12.25   0
  -2   4   0  191.47   11.00   0
  -2   4   0  198.67   10.41   0
   2  -4   0  192.19   10.46   0
  -1   4   0 1828.40   19.76   0
   1  -4   0 1831.87   18.80   0
   1  -4   0 1877.34   13.98   0
  -1   4   0 1742.09   13.69   0
   0   4   0  575.08    8.55   0
   0  -4   0  595.76   11.53   0
   0   4   0  580.66   17.00   0
   0   4   0  583.95   17.76   0
   1   4   0   15.84    7.95   0
   1   4   0   23.72   10.15   0
  -1  -4   0   28.70    7.09   0
   1   4   0   24.92   11.21   0
   2   4   0  790.47   12.31   0
   2   4   0  788.11   13.78   0
  -2  -4   0  763.52    9.15   0
   2   4   0  754.31    9.82   0
   3   4   0 4362.48   14.95   0
  -3  -4   0 4334.08   15.34   0
   3   4   0 4439.95   20.11   0
  -4  -4   0  394.58    8.40   0
   4   4   0  394.49    9.67   0
   4   4   0  394.78    8.12   0
  -5  -4   0  125.60    6.32   0
   5   4   0  122.47    7.58   0
   5   4   0  129.32    6.31   0
   6   4   0  215.37    7.68   0
  -6  -4   0  203.25    6.77   0
   6   4   0  207.17    7.79   0
  -7  -4   0  114.35    7.95   0
   7   4   0  112.79    7.73   0
   7   4   0  107.50    7.73   0
   7   4   0  113.67    7.40   0
  10  -5   0  102.80    5.82   0
 -10   5   0  103.07   10.35   0
 -10   5   0  118.53    5.65   0
   9  -5   0  106.91    5.90   0
  -9   5   0  108.92   10.91   0
  -9   5   0  124.56    6.72   0
  -8   5   0  280.85   13.67   0
  -8   5   0  283.69    5.94   0
   8  -5   0  268.76    7.30   0
   7  -5   0  503.20    8.33   0
  -7   5   0  522.68    6.79   0
   6  -5   0  415.13    8.52   0
  -6   5   0  409.93    8.22   0
   5  -5   0 1429.11   10.98   0
  -5   5   0 1459.22    9.78   0
   4  -5   0  229.19    8.71   0
  -4   5   0  238.16    8.39   0
   3  -5   0 3035.94   21.84   0
  -3   5   0 3223.18   15.97   0
   3  -5   0 3081.65   15.58   0
  -2   5   0 2131.06   14.34   0
   2  -5   0 2158.86   16.50   0
  -2   5   0 2251.22   16.58   0
   2  -5   0 2153.04   15.24   0
   1  -5   0  278.51   13.51   0
  -1   5   0  257.82    7.74   0
   1  -5   0  234.40    8.56   0
  -1   5   0  264.54   13.76   0
   0   5   0  584.51   21.81   0
   0   5   0  629.61   24.42   0
   0   5   0  580.75    8.24   0
   0  -5   0  583.10   10.73   0
   1   5   0 1934.39   10.48   0
  -1  -5   0 1966.23   11.54   0
   1   5   0 2004.44   22.42   0
   1   5   0 1989.93   20.92   0
   2   5   0  577.89   13.77   0
   2   5   0  610.85   11.99   0
  -2  -5   0  581.44    8.33   0
   2   5   0  568.28    8.86   0
   3   5   0  199.04    7.52   0
   3   5   0  195.65    9.80   0
  -3  -5   0  196.74    8.17   0
   3   5   0  215.35    9.16   0
   4   5   0  110.82    7.16   0
   4   5   0  119.32    7.94   0
   4   5   0  115.20    8.54   0
  -4  -5   0   91.88    7.59   0
   5   5   0  524.38    9.94   0
   5   5   0  586.54    9.02   0
   5   5   0  586.89    7.49   0
  -5  -5   0  543.39    7.58   0
   6   5   0   60.65    8.20   0
  -6  -5   0   70.08    7.69   0
   6   5   0   59.11    7.34   0
   6   5   0   40.94    5.96   0
  10  -6   0  251.07    7.40   0
 -10   6   0  276.04    6.15   0
  -9   6   0   16.78    5.22   0
   9  -6   0   28.84    5.35   0
  -8   6   0  282.00    6.07   0
   8  -6   0  277.65    6.29   0
   7  -6   0   23.84    5.82   0
  -7   6   0    9.88    6.71   0
  -6   6   0   87.69    7.71   0
   6  -6   0   86.52    6.75   0
  -5   6   0 1683.24   11.29   0
   5  -6   0 1609.41   11.46   0
  -4   6   0  378.14   14.88   0
  -4   6   0  413.37    8.96   0
   4  -6   0  408.33    9.20   0
  -3   6   0 1026.20   12.38   0
  -3   6   0  932.87   12.46   0
   3  -6   0  926.76   13.15   0
   3  -6   0  940.69   11.07   0
   2  -6   0  364.49    9.87   0
  -2   6   0  356.78    8.96   0
  -2   6   0  395.26   13.20   0
   2  -6   0  377.83   11.30   0
   1  -6   0 2986.87   15.35   0
  -1   6   0 2993.09   14.02   0
   0   6   0  692.41    8.24   0
   0  -6   0  696.56   10.99   0
   1   6   0   -0.31    6.24   0
  -1  -6   0   -6.10    7.03   0
   2   6   0  176.95    6.04   0
  -2  -6   0  209.64    6.86   0
   2   6   0  201.74   12.75   0
   2   6   0  212.89   11.91   0
   3   6   0  748.13    7.73   0
   3   6   0  734.63   13.37   0
   3   6   0  781.79   12.42   0
  -3  -6   0  777.58    8.26   0
   4   6   0   61.01    8.94   0
   4   6   0   71.39    5.62   0
  -4  -6   0   61.18    5.97   0
   4   6   0   71.29    8.45   0
   5   6   0   18.67    7.63   0
  -5  -6   0   12.27    7.48   0
   5   6   0   18.84    8.15   0
   5   6   0   31.21    5.66   0
 -10   7   0  354.23    6.54   0
  10  -7   0  301.26    6.59   0
  -9   7   0   11.93    5.16   0
   9  -7   0   11.29    5.33   0
  -8   7   0   19.35    6.26   0
   8  -7   0   13.76    6.60   0
   7  -7   0  136.26    7.18   0
  -7   7   0  138.19    6.89   0
   6  -7   0  381.97    8.36   0
  -6   7   0  396.06    7.23   0
  -5   7   0  449.90    8.77   0
   5  -7   0  431.20    7.80   0
   4  -7   0  171.52    8.36   0
  -4   7   0  164.46   10.38   0
  -4   7   0  173.88    9.71   0
   4  -7   0  162.73   11.84   0
   3  -7   0 2975.10   17.28   0
  -3   7   0 3075.80   17.92   0
  -3   7   0 2868.10   16.30   0
   3  -7   0 2803.12   16.04   0
  -2   7   0 2003.52   12.79   0
   2  -7   0 1976.13   13.52   0
   2  -7   0 2151.83   20.53   0
  -2   7   0 2139.92   21.49   0
  -1   7   0  128.42    7.55   0
   1  -7   0  126.03    8.68   0
   0  -7   0   27.15    7.98   0
   0   7   0   31.80    6.97   0
  -1  -7   0  627.48    9.18   0
   1   7   0  649.55    7.39   0
   2   7   0  447.89    6.94   0
  -2  -7   0  453.61    7.66   0
   3   7   0   80.08   16.36   0
  -3  -7   0   74.49    7.49   0
   3   7   0   77.48   15.91   0
   3   7   0   70.33    6.85   0
  -4  -7   0   33.74    6.17   0
   4   7   0   25.28    5.60   0
   4   7   0   28.24   11.95   0
   4   7   0   29.73   11.04   0
  10  -8   0  147.74    7.29   0
 -10   8   0  149.51    5.97   0
   9  -8   0  113.63    5.87   0
  -9   8   0  131.52    5.70   0
   8  -8   0    5.54    6.54   0
  -8   8   0   10.38    5.13   0
   7  -8   0  357.89    7.82   0
  -7   8   0  359.75    7.78   0
  -6   8   0   15.40    6.68   0
   6  -8   0    5.26    6.97   0
   5  -8   0 1135.97   10.32   0
  -5   8   0 1141.19   19.47   0
  -5   8   0 1165.78   10.41   0
  -4   8   0  389.62    9.71   0
  -4   8   0  416.15    9.73   0
   4  -8   0  408.29    9.65   0
   4  -8   0  395.91   10.96   0
   3  -8   0   10.15    8.72   0
   3  -8   0    3.38    8.64   0
  -3   8   0    0.63    8.90   0
  -3   8   0    5.29    7.02   0
   2  -8   0  170.87    8.03   0
  -2   8   0  161.38    7.44   0
  -1   8   0  415.30    8.17   0
   1  -8   0  391.39    8.68   0
   0  -8   0  275.05    8.34   0
   0   8   0  252.96    7.41   0
  -1  -8   0   98.47    7.59   0
   1   8   0  101.33    5.78   0
   2   8   0   98.71    5.65   0
  -2  -8   0   96.77    6.30   0
   3   8   0   27.33    5.69   0
  -3  -8   0   22.19    7.41   0
  10  -9   0   95.22    5.99   0
 -10   9   0   95.17    7.20   0
  -9   9   0  128.15    6.85   0
   9  -9   0  136.98    7.11   0
  -8   9   0   38.19    6.74   0
   8  -9   0   51.55    6.80   0
   7  -9   0 1250.47   10.28   0
  -7   9   0 1317.81   10.45   0
  -6   9   0  413.42    8.19   0
   6  -9   0  375.19    8.25   0
   5  -9   0   54.35    6.87   0
  -5   9   0   60.66    6.87   0
  -5   9   0   48.80    9.98   0
  -4   9   0    5.80    8.69   0
  -4   9   0    7.31    7.43   0
   4  -9   0    4.77    8.01   0
   4  -9   0    5.44    8.44   0
  -3   9   0    5.23   11.03   0
   3  -9   0    2.41   10.74   0
   3  -9   0   -2.16    7.08   0
  -3   9   0    0.79    6.50   0
  -2   9   0  962.89    9.60   0
   2  -9   0  940.70    9.09   0
   1  -9   0    0.31    7.13   0
  -1   9   0    4.97    5.23   0
   0   9   0   77.35    6.69   0
   0  -9   0   91.24    6.07   0
   1   9   0   59.62    5.62   0
  -1  -9   0   73.05    6.13   0
  -2  -9   0   33.27    7.51   0
   2   9   0   19.09    5.60   0
   9 -10   0  154.16    6.23   0
  -9  10   0  147.64    7.47   0
   8 -10   0   46.39    7.13   0
  -8  10   0   44.73    7.07   0
  -7  10   0  425.19    8.22   0
   7 -10   0  410.55    8.04   0
  -6  10   0  151.98    7.33   0
   6 -10   0  142.38    7.06   0
  -5  10   0   35.11    8.30   0
  -5  10   0   33.31    7.80   0
   5 -10   0   37.31    7.62   0
   5 -10   0   37.52    9.58   0
   4 -10   0   57.89    9.43   0
  -4  10   0   53.63    7.68   0
  -4  10   0   62.94    9.55   0
   4 -10   0   58.06    8.11   0
  -3  10   0   42.99    6.67   0
   3 -10   0   45.66    7.35   0
   2 -10   0  334.45    8.30   0
  -2  10   0  340.99    7.79   0
   1 -10   0   59.38    7.39   0
  -1  10   0   53.52    6.75   0
   0 -10   0    8.83    7.36   0
   0  10   0    4.50    5.48   0
   1  10   0   -3.96    7.09   0
  -1 -10   0    2.14    6.02   0
   9 -11   0   15.13    7.18   0
  -9  11   0   26.29    7.04   0
  -8  11   0   82.62    7.33   0
   8 -11   0   89.36    7.36   0
   7 -11   0   99.75    7.11   0
  -7  11   0  110.31    8.25   0
   6 -11   0  151.80    8.46   0
  -6  11   0  150.59    8.54   0
   5 -11   0    3.97    8.46   0
  -5  11   0    3.00    8.35   0
  -5  11   0    3.24    9.28   0
   5 -11   0    2.11    8.80   0
  -4  11   0   40.05    6.74   0
   4 -11   0   50.00    7.09   0
   3 -11   0   79.45    7.31   0
  -3  11   0   73.10    6.85   0
   2 -11   0   19.41    7.33   0
  -2  11   0    1.89    6.84   0
  -1  11   0  -11.17    5.70   0
   1 -11   0    8.28    7.47   0
  -7  12   0    6.56    8.13   0
   7 -12   0   15.08    8.15   0
  -6  12   0  104.36    9.94   0
   6 -12   0  117.62    9.81   0
   5 -12   0   30.63    8.30   0
  -5  12   0   27.07    8.00   0
  -4  12   0    9.12    7.85   0
   4 -12   0    2.49    7.14   0
   3 -12   1   50.60    7.50   0
  -3  12  -1   55.12    7.07   0
   4 -12   1   21.11    8.42   0
  -4  12  -1   31.05    7.94   0
   5 -12   1   27.40    9.24   0
  -5  12  -1   26.77    8.92   0
  -6  12  -1   36.88    9.24   0
   6 -12   1   36.46    9.14   0
  -7  12  -1   15.71    8.23   0
   7 -12   1   14.43    8.29   0
   1 -11   1   10.28    5.99   0
  -1  11  -1   14.80    6.84   0
   2 -11   1   88.03    6.30   0
  -2  11  -1  103.06    7.08   0
  -3  11  -1  125.76    7.90   0
   3 -11   1  115.12    8.70   0
   4 -11   1   26.65    8.09   0
  -4  11  -1   23.06    7.54   0
   5 -11   1   43.15    9.73   0
  -5  11  -1   33.29    9.22   0
   5 -11   1   39.54    9.65   0
  -5  11  -1   39.51    8.63   0
   6 -11   1   83.63    8.30   0
  -6  11  -1   89.81    8.34   0
  -7  11  -1   19.11    6.81   0
   7 -11   1   23.81    6.91   0
  -8  11  -1   55.81    7.13   0
   8 -11   1   71.16    7.19   0
   1  10  -1   26.47    6.98   0
  -1 -10   1    8.08    7.66   0
   0  10  -1   85.41    6.97   0
   0 -10   1   87.05    7.77   0
   1 -10   1    9.17    7.37   0
  -1  10  -1    0.80    5.33   0
  -2  10  -1  205.36    7.31   0
   2 -10   1  221.86    8.17   0
  -3  10  -1   78.81    6.65   0
   3 -10   1   91.24    7.43   0
   4 -10   1  138.99    8.71   0
  -4  10  -1  144.51   10.82   0
   4 -10   1  141.57   10.19   0
  -4  10  -1  136.05    8.02   0
   5 -10   1    8.81   10.17   0
  -5  10  -1    6.94    9.53   0
  -5  10  -1   10.97    7.56   0
   5 -10   1    3.43    7.63   0
  -6  10  -1   67.49    6.85   0
   6 -10   1   76.69    7.01   0
   7 -10   1  213.52    7.60   0
  -7  10  -1  225.49    7.48   0
   8 -10   1   77.60    7.09   0
  -8  10  -1   70.88    7.18   0
  -9  10  -1   19.19    6.83   0
   9 -10   1    4.09    5.52   0
   2   9  -1  128.55    5.87   0
  -2  -9   1  136.24    7.79   0
   1   9  -1   59.49    6.83   0
  -1  -9   1   87.54    7.50   0
   0  -9   1   92.91    7.63   0
   0   9  -1   68.64    5.65   0
   1  -9   1    4.58    7.42   0
  -1   9  -1   -8.34    6.58   0
  -2   9  -1 1224.94   10.15   0
   2  -9   1 1168.51   11.06   0
  -3   9  -1    3.71   12.31   0
  -3   9  -1    4.79    7.38   0
   3  -9   1    8.56    8.49   0
   3  -9   1    7.60   11.90   0
  -4   9  -1   20.00    8.60   0
  -4   9  -1   23.93    7.37   0
   4  -9   1   12.65    8.35   0
   4  -9   1   24.07    8.63   0
  -5   9  -1  203.75    8.61   0
   5  -9   1  199.37    7.71   0
   6  -9   1  165.71    7.47   0
  -6   9  -1  180.53    7.40   0
  -7   9  -1  331.14    7.83   0
   7  -9   1  341.52    7.92   0
  -8   9  -1   39.49    6.71   0
   8  -9   1   31.34    5.42   0
   9  -9   1   84.55    7.07   0
  -9   9  -1   82.27    5.66   0
 -10   9  -1   47.21    6.92   0
  10  -9   1   59.27    7.17   0
   4   8  -1   10.31    5.69   0
  -4  -8   1   20.03    7.60   0
  -3  -8   1   21.24    7.49   0
   3   8  -1   18.68    5.46   0
  -2  -8   1  143.50    6.49   0
   2   8  -1  144.64    5.80   0
   1   8  -1  284.33    6.24   0
  -1  -8   1  322.46    7.13   0
   0  -8   1  822.00    9.93   0
   0   8  -1  806.59    8.82   0
  -1   8  -1   79.54    5.67   0
   1  -8   1   95.36    7.95   0
  -2   8  -1  193.29    7.31   0
   2  -8   1  185.20    8.41   0
  -3   8  -1 1280.43   15.73   0
   3  -8   1 1180.87   13.29   0
   3  -8   1 1200.68   14.42   0
  -3   8  -1 1169.46   11.09   0
   4  -8   1  305.14   11.06   0
  -4   8  -1  310.41   10.86   0
  -4   8  -1  320.53    9.48   0
   4  -8   1  294.28    9.26   0
  -5   8  -1   55.28    6.88   0
   5  -8   1   54.20    7.14   0
  -6   8  -1   78.67    6.79   0
   6  -8   1   73.95    7.07   0
   7  -8   1  585.34    7.29   0
  -7   8  -1  619.48    8.32   0
   8  -8   1  170.88    6.11   0
  -8   8  -1  190.75    6.92   0
   9  -8   1  111.98    6.96   0
  -9   8  -1  140.01    6.74   0
  10  -8   1   37.29    7.11   0
 -10   8  -1   40.60    5.58   0
   5   7  -1    1.12   13.74   0
   5   7  -1    2.10   12.96   0
   5   7  -1    8.22    7.07   0
  -5  -7   1    7.34    6.20   0
  -4  -7   1   28.26    6.20   0
   4   7  -1   39.29    5.55   0
  -3  -7   1  182.42    6.28   0
   3   7  -1  170.70    7.31   0
   2   7  -1  985.36    8.21   0
  -2  -7   1 1037.55    9.03   0
   1   7  -1   18.06    6.92   0
  -1  -7   1   25.67    6.46   0
   0  -7   1    6.80    8.39   0
   0   7  -1    4.94    5.73   0
   1  -7   1 1851.14   13.02   0
  -1   7  -1 1795.24   10.61   0
   2  -7   1 1606.19   13.41   0
   2  -7   1 1722.25   21.45   0
  -2   7  -1 1616.64   11.92   0
  -2   7  -1 1783.11   23.07   0
  -3   7  -1 1569.89   14.34   0
   3  -7   1 1435.16   13.65   0
   3  -7   1 1421.39   14.54   0
  -3   7  -1 1441.98   13.08   0
  -4   7  -1   27.95   11.02   0
   4  -7   1   33.48    8.01   0
  -4   7  -1   27.19    7.80   0
   4  -7   1   14.93   12.56   0
   5  -7   1  992.29   10.35   0
  -5   7  -1 1042.37   10.24   0
  -6   7  -1  442.19    7.07   0
   6  -7   1  404.27    7.03   0
  -7   7  -1   70.09    6.58   0
   7  -7   1   56.72    5.72   0
   8  -7   1  258.12    6.14   0
  -8   7  -1  288.96    6.20   0
   9  -7   1  135.86    5.85   0
  -9   7  -1  164.40    6.67   0
  10  -7   1  121.02    5.95   0
 -10   7  -1  122.47    5.96   0
  -5  -6   1  204.99    7.88   0
   5   6  -1  212.40   10.02   0
   5   6  -1  227.68    9.83   0
   5   6  -1  220.59    7.57   0
  -4  -6   1  228.41    6.72   0
   4   6  -1  236.51    6.30   0
   4   6  -1  227.11   10.72   0
   4   6  -1  243.13   10.27   0
   3   6  -1   43.78   11.24   0
   3   6  -1   49.13    6.85   0
  -3  -6   1   56.02    7.49   0
   3   6  -1   50.67   10.76   0
   2   6  -1    3.03    5.82   0
  -2  -6   1   25.50    7.93   0
  -1  -6   1  345.68    8.22   0
   1   6  -1  367.08    8.44   0
   0  -6   1 1238.79   11.64   0
   0   6  -1 1215.26   10.28   0
   1  -6   1  771.45   11.30   0
  -1   6  -1  767.46    9.71   0
  -2   6  -1 2222.85   20.15   0
   2  -6   1 1965.79   14.91   0
  -2   6  -1 1928.84   13.92   0
   2  -6   1 1970.71   17.89   0
  -4   6  -1  415.61    7.52   0
   4  -6   1  377.94    8.96   0
   5  -6   1  248.62    8.61   0
  -5   6  -1  237.65    8.06   0
   6  -6   1  422.16    8.69   0
  -6   6  -1  428.72    8.30   0
  -7   6  -1  408.28    7.67   0
   7  -6   1  387.24    6.73   0
  -8   6  -1  327.47    6.28   0
   8  -6   1  326.31    6.39   0
  -9   6  -1   40.14    5.25   0
   9  -6   1   42.67    6.88   0
  10  -6   1   85.01    5.96   0
 -10   6  -1   99.13    5.77   0
   6   5  -1  102.63    6.18   0
   6   5  -1   91.68    8.25   0
  -6  -5   1  112.68    8.01   0
   6   5  -1  110.26    8.05   0
   5   5  -1  165.21    6.19   0
  -5  -5   1  154.29    6.54   0
   5   5  -1  163.92    8.15   0
   5   5  -1  143.12    8.42   0
  -4  -5   1    5.39    7.48   0
   4   5  -1    3.10    7.93   0
   4   5  -1    7.89    7.29   0
   4   5  -1    3.47    5.68   0
   3   5  -1  155.49    9.83   0
   3   5  -1  159.97   10.25   0
  -3  -5   1  147.42    8.12   0
   3   5  -1  142.32    6.05   0
   2   5  -1  177.94   13.83   0
  -2  -5   1  157.03    8.90   0
   2   5  -1  182.63   12.75   0
   2   5  -1  171.66    6.62   0
   1   5  -1  415.98    7.21   0
  -1  -5   1  403.25    9.45   0
   0  -5   1 2725.41   14.38   0
   0   5  -1 2730.88   12.36   0
   1  -5   1 9999.99   25.56   0
   2  -5   1 4328.03   22.09   0
   2  -5   1 4406.56   21.94   0
  -2   5  -1 4249.54   19.82   0
  -2   5  -1 4781.85   23.26   0
  -3   5  -1  592.12   14.53   0
   3  -5   1  565.47   16.08   0
   3  -5   1  574.49    9.53   0
  -3   5  -1  612.51    9.55   0
  -4   5  -1 1381.21   10.17   0
   4  -5   1 1298.84   11.25   0
   5  -5   1 6170.09   16.68   0
  -5   5  -1 6328.36   17.61   0
  -6   5  -1  255.29    6.63   0
   6  -5   1  260.80    8.00   0
   7  -5   1  286.42    7.53   0
  -7   5  -1  301.45    7.36   0
  -8   5  -1  156.67    5.82   0
  -8   5  -1  158.84   11.88   0
   8  -5   1  159.99    7.00   0
  -9   5  -1   79.67   10.55   0
   9  -5   1   79.89    5.38   0
  -9   5  -1   81.81    5.34   0
   9  -5   1   90.59   10.21   0
 -10   5  -1   55.60   10.03   0
  10  -5   1   60.42    6.94   0
 -10   5  -1   68.82    5.55   0
   7   4  -1   91.85    7.59   0
  -7  -4   1  106.09    7.15   0
  -7  -4   1   96.14    6.62   0
   7   4  -1  116.35    7.50   0
  -6  -4   1  105.51    7.77   0
   6   4  -1  121.68    7.26   0
   6   4  -1  102.77    7.24   0
  -6  -4   1  115.58    7.85   0
   5   4  -1  193.11    7.37   0
  -5  -4   1  201.37    8.16   0
   5   4  -1  199.94    7.68   0
  -5  -4   1  230.99    6.86   0
  -4  -4   1  220.65    8.31   0
   4   4  -1  216.63    9.13   0
   4   4  -1  223.34    6.37   0
  -4  -4   1  207.03    6.62   0
   3   4  -1  141.33    8.08   0
  -3  -4   1  129.53    6.98   0
  -3  -4   1  138.91    8.67   0
   3   4  -1  145.54    9.35   0
  -2  -4   1  111.87    6.90   0
   2   4  -1  123.84   10.72   0
   2   4  -1   98.64    6.70   0
   1   4  -1 2230.77   11.34   0
  -1  -4   1 2116.16   12.75   0
   0  -4   1 3257.38   14.85   0
   0   4  -1 3257.95   14.96   0
   1  -4   1   12.78   12.17   0
  -1   4  -1   16.37    8.00   0
   1  -4   1   14.85    9.23   0
  -1   4  -1   16.27   11.68   0
   2  -4   1 2998.96   17.40   0
  -2   4  -1 2988.34   20.81   0
  -2   4  -1 3265.46   19.39   0
   2  -4   1 2948.67   21.88   0
  -3   4  -1 5106.45   18.75   0
   3  -4   1 4827.71   17.99   0
   4  -4   1  835.55   10.04   0
  -4   4  -1  869.79    9.81   0
   5  -4   1 6615.13   16.62   0
  -5   4  -1 6899.38   17.77   0
   6  -4   1 1143.96    8.58   0
   6  -4   1 1183.73   15.70   0
  -6   4  -1 1232.64    8.61   0
  -6   4  -1 1167.65   16.89   0
  -7   4  -1  524.04    6.59   0
  -7   4  -1  519.11   11.29   0
   7  -4   1  519.63   10.81   0
   7  -4   1  484.22    6.72   0
  -8   4  -1   18.52    5.07   0
   8  -4   1   10.33    5.36   0
  -8   4  -1   11.12    8.07   0
   8  -4   1    8.66    7.47   0
   9  -4   1   78.85    8.64   0
  -9   4  -1   69.29    9.10   0
  -9   4  -1   67.69    5.33   0
   9  -4   1   72.96    6.62   0
 -10   4  -1  173.27    8.90   0
 -10   4  -1  198.72    6.02   0
  10  -4   1  177.41    8.66   0
  10  -4   1  139.95    7.54   0
  -8  -3   1  159.56    8.12   0
   8   3  -1  179.02    7.97   0
   8   3  -1  163.86    7.46   0
  -8  -3   1  185.70    7.43   0
  -7  -3   1   16.71    6.58   0
   7   3  -1   20.09    6.97   0
   7   3  -1   11.84    5.59   0
  -7  -3   1    9.60    7.63   0
   6   3  -1  329.30    8.05   0
  -6  -3   1  338.49    7.18   0
   6   3  -1  335.37    6.51   0
  -6  -3   1  334.94    7.73   0
   5   3  -1  139.62    6.26   0
  -5  -3   1  121.37    6.66   0
  -5  -3   1  130.77    7.08   0
   5   3  -1  147.34    7.56   0
   4   3  -1  884.25    8.23   0
  -4  -3   1  850.94   10.08   0
   4   3  -1  901.18   11.77   0
  -4  -3   1  861.31   11.09   0
  -3  -3   1 4732.35   15.07   0
   3   3  -1 4900.39   20.38   0
   3   3  -1 4993.63   15.12   0
  -3  -3   1 4882.78   19.74   0
   2   3  -1  626.98   11.73   0
  -2  -3   1  611.76    9.75   0
  -2  -3   1  631.69   12.13   0
   2   3  -1  633.24    9.36   0
  -1  -3   1  109.43    7.51   0
  -1  -3   1  112.98   13.25   0
   1   3  -1  115.44    7.09   0
   1   3  -1  112.88   12.96   0
   0  -3   1  338.89   10.19   0
   0   3  -1  345.31    9.70   0
   2  -3   1 3430.67   18.26   0
  -2   3  -1 3570.21   18.70   0
  -3   3  -1  633.57    8.63   0
   3  -3   1  610.93    8.66   0
  -4   3  -1 5832.76   17.30   0
   4  -3   1 5624.68   17.19   0
   5  -3   1 7198.69   17.40   0
  -5   3  -1 7449.24   18.11   0
   6  -3   1  616.67    9.00   0
  -6   3  -1  629.06    7.27   0
   6  -3   1  622.49   10.67   0
  -6   3  -1  633.07   11.67   0
  -7   3  -1    6.34    8.51   0
   7  -3   1   13.79    7.89   0
  -7   3  -1    4.49    5.16   0
   7  -3   1   15.73    6.61   0
   8  -3   1  943.80   10.71   0
  -8   3  -1  944.32   10.40   0
  -8   3  -1 1014.05    8.07   0
   8  -3   1  924.74    8.88   0
  -9   3  -1  188.02    7.78   0
  -9   3  -1  216.81    5.93   0
   9  -3   1  189.71    6.21   0
   9  -3   1  184.48    8.28   0
 -10   3  -1   72.27    8.59   0
 -10   3  -1   91.65    7.13   0
  10  -3   1   63.13    6.11   0
  10  -3   1   66.60    7.18   0
  -8  -2   1  310.81    8.57   0
   8   2  -1  294.43    8.29   0
   8   2  -1  298.30    6.51   0
  -8  -2   1  323.52    7.63   0
   7   2  -1   95.19    6.74   0
  -7  -2   1  106.39    7.53   0
  -7  -2   1   96.56    6.74   0
   7   2  -1   93.62    7.48   0
  -6  -2   1   44.73    6.48   0
  -6  -2   1   40.51    6.82   0
   6   2  -1   49.07    6.93   0
   6   2  -1   41.74    7.58   0
   5   2  -1 1083.05   10.72   0
   5   2  -1 1038.08    9.54   0
  -5  -2   1 1073.31    8.82   0
  -5  -2   1 1035.11    9.11   0
   4   2  -1 4479.19   17.20   0
  -4  -2   1 4571.60   16.84   0
   4   2  -1 4373.63   14.10   0
  -4  -2   1 4369.12   14.45   0
  -3  -2   1 6480.28   18.39   0
   3   2  -1 6682.54   18.06   0
  -2  -2   1  224.20    7.75   0
   2   2  -1  224.04    8.76   0
  -2  -2   1  241.26   10.51   0
   2   2  -1  225.76   10.77   0
  -1  -2   1 2632.17   25.58   0
   1   2  -1 2498.65   15.87   0
  -1  -2   1 2502.76   15.07   0
   1   2  -1 2527.62   25.01   0
   0  -2   1   38.26   13.68   0
   0   2  -1   25.13   10.74   0
  -1   2  -1 2344.52   24.85   0
   1  -2   1 2236.13   24.83   0
   1  -2   1 2309.70   21.09   0
  -1   2  -1 2349.26   21.28   0
   2  -2   1 4476.65   21.08   0
  -2   2  -1 4543.80   20.90   0
   3  -2   1 1456.38   17.46   0
  -3   2  -1 1481.39   17.12   0
   3  -2   1 1540.10   12.18   0
  -3   2  -1 1566.92   11.07   0
  -4   2  -1  169.82   10.65   0
  -4   2  -1  182.11    6.74   0
   4  -2   1  183.12    7.07   0
   4  -2   1  170.15   10.18   0
   5  -2   1 1182.39   12.50   0
   5  -2   1 1215.20   10.38   0
  -5   2  -1 1270.64    9.81   0
  -5   2  -1 1207.41   12.23   0
   6  -2   1 4983.99   14.36   0
  -6   2  -1 5311.22   14.31   0
  -6   2  -1 5167.96   19.90   0
   6  -2   1 4892.25   18.14   0
   7  -2   1   16.92    6.83   0
  -7   2  -1   16.18    5.32   0
  -7   2  -1   11.92    7.44   0
   7  -2   1   18.97    7.63   0
  -8   2  -1 1040.42    8.07   0
   8  -2   1 1010.88    8.26   0
  -8   2  -1 1057.28   11.28   0
   8  -2   1  962.93    9.94   0
  -9   2  -1   95.95    7.51   0
   9  -2   1  108.88    6.01   0
  -9   2  -1  126.36    5.69   0
   9  -2   1   97.57    7.00   0
  10  -2   1   52.23    8.23   0
  -9  -1   1   37.49    6.87   0
  -9  -1   1   41.43    6.22   0
   9   1  -1   31.73    5.66   0
   9   1  -1   24.55    7.70   0
   8   1  -1  113.59    6.22   0
  -8  -1   1  126.69    7.85   0
  -8  -1   1  119.51    6.79   0
   8   1  -1   98.06    6.73   0
   7   1  -1  627.25    7.84   0
  -7  -1   1  628.43    8.20   0
   7   1  -1  607.75    7.16   0
  -7  -1   1  620.15    7.90   0
  -6  -1   1   17.93    7.63   0
   6   1  -1   11.55    6.70   0
   6   1  -1   11.46    7.68   0
  -6  -1   1   12.89    5.48   0
   5   1  -1 2833.05   13.07   0
  -5  -1   1 2860.19   12.62   0
  -5  -1   1 2926.69   13.17   0
   5   1  -1 3007.99   13.01   0
   4   1  -1 2974.69   14.44   0
  -4  -1   1 2728.85   12.65   0
  -4  -1   1 2939.17   13.11   0
   4   1  -1 2805.22   13.13   0
   2   1  -1 6535.03   20.78   0
  -2  -1   1 6196.44   21.53   0
  -1  -1   1 3703.67   27.36   0
   1   1  -1 3662.62   27.18   0
   1   1  -1 3700.58   21.16   0
  -1  -1   1 3646.28   21.24   0
   1  -1   1 5717.41   27.81   0
  -1   1  -1 5729.75   27.81   0
  -3   1  -1 1649.85   14.79   0
  -3   1  -1 1514.07   10.57   0
   3  -1   1 1665.79   11.11   0
   3  -1   1 1647.03   14.65   0
  -4   1  -1 3299.68   12.69   0
  -4   1  -1 3279.25   16.34   0
   4  -1   1 3222.31   13.00   0
   4  -1   1 3095.35   15.50   0
  -5   1  -1 2471.21   14.25   0
  -5   1  -1 2598.12   11.43   0
   5  -1   1 2386.83   13.39   0
   5  -1   1 2558.36   12.71   0
   6  -1   1 2573.52   13.44   0
  -6   1  -1 2724.81   12.38   0
   6  -1   1 2676.36   12.84   0
  -6   1  -1 2633.56   13.98   0
   7  -1   1   -2.23    7.15   0
   7  -1   1    6.08    6.85   0
  -7   1  -1    6.53    6.60   0
  -7   1  -1    5.08    7.53   0
  -8   1  -1  523.56    8.71   0
   8  -1   1  498.51    8.28   0
  -8   1  -1  534.46    7.83   0
   8  -1   1  501.98    8.31   0
  -9   1  -1  171.06    7.25   0
  -9   1  -1  158.96    7.73   0
   9  -1   1  144.26    7.23   0
   9  -1   1  140.12    7.66   0
   9   0  -1  136.31    7.02   0
  -9   0   1  130.59    7.11   0
   9   0  -1  143.78    7.92   0
  -9   0   1  130.33    7.97   0
   8   0  -1  212.73    7.13   0
  -8   0   1  221.59    6.91   0
   8   0  -1  218.49    7.70   0
  -8   0   1  202.71    6.82   0
   7   0  -1 1333.24    9.73   0
  -7   0   1 1361.07   10.77   0
  -7   0   1 1386.06    8.79   0
   7   0  -1 1374.89   10.28   0
   6   0  -1  357.73    6.96   0
  -6   0   1  344.10    8.26   0
  -6   0   1  377.40    9.07   0
   6   0  -1  382.11    9.09   0
   5   0  -1 6850.17   17.75   0
  -5   0   1 6662.07   18.25   0
  -5   0   1 7073.95   18.34   0
   5   0  -1 7051.87   19.04   0
  -4   0   1 3437.43   14.68   0
  -4   0   1 3244.04   15.13   0
   4   0  -1 3419.84   15.02   0
   4   0  -1 3353.00   13.89   0
   3   0  -1  523.72    9.78   0
  -3   0   1  495.35    8.67   0
  -3   0   1  542.78    9.90   0
   3   0  -1  508.25    9.35   0
  -1   0   1  508.05   13.15   0
  -1   0   1  521.14   14.59   0
   1   0  -1  502.94   12.97   0
   1   0  -1  516.68   12.84   0
  -1   0  -1 2092.57   19.58   0
   1   0   1 2004.94   17.19   0
   1   0   1 2176.93   20.63   0
  -1   0  -1 2064.47   18.87   0
  -2   0  -1  105.02    9.35   0
   2   0   1  106.17    9.77   0
  -2   0  -1  110.26   11.50   0
   2   0   1  100.85    9.69   0
   3   0   1   72.68    6.84   0
  -3   0  -1   62.80    6.36   0
  -3   0  -1   74.01    7.79   0
   3   0   1   80.74    9.21   0
  -4   0  -1 1963.19   13.31   0
   4   0   1 2000.36   11.37   0
   4   0   1 1900.93   11.80   0
  -4   0  -1 1956.87   10.68   0
  -5   0  -1 1304.58   11.41   0
   5   0   1 1314.72   10.97   0
  -5   0  -1 1364.75    9.22   0
   5   0   1 1413.97   10.10   0
   6   0   1  547.78    7.43   0
   6   0   1  535.84    7.45   0
  -6   0  -1  565.26    6.85   0
  -6   0  -1  536.95    9.03   0
  -7   0  -1   61.00    7.45   0
  -7   0  -1   71.24    6.47   0
   7   0   1   76.28    5.94   0
   7   0   1   67.64    6.87   0
   8   0   1   85.71    7.01   0
  -8   0  -1  100.55    6.79   0
   8   0   1   96.39    7.32   0
  -8   0  -1   92.82    7.53   0
   9   0   1  235.11    7.89   0
   9   0   1  225.25    6.98   0
  -9   0  -1  238.75    8.28   0
  -9   0  -1  222.13    7.63   0
  10  -1  -1   23.92    6.86   0
 -10   1   1   28.48    5.70   0
  10  -1  -1   25.15    7.65   0
 -10   1   1   16.51    6.16   0
  -9   1   1  263.56    7.01   0
   9  -1  -1  259.44    7.83   0
   9  -1  -1  263.15    7.36   0
  -9   1   1  262.51    7.24   0
  -8   1   1  506.02    7.98   0
   8  -1  -1  491.65    7.09   0
   8  -1  -1  486.63    8.02   0
  -8   1   1  555.03    6.99   0
   7  -1  -1 2410.15   12.00   0
  -7   1   1 2521.86   11.60   0
  -7   1   1 2461.59   12.82   0
   7  -1  -1 2467.94   12.04   0
  -6   1   1   41.40    7.56   0
   6  -1  -1   31.91    7.11   0
   6  -1  -1   29.40    7.75   0
  -6   1   1   30.14    8.38   0
   5  -1  -1   54.86    7.65   0
   5  -1  -1   47.79    7.38   0
  -5   1   1   70.90    8.31   0
  -5   1   1   48.64    7.30   0
  -4   1   1 7287.46   18.85   0
  -4   1   1 6752.76   21.71   0
   4  -1  -1 7003.28   19.31   0
  -2   1   1 7315.84   27.70   0
   2  -1  -1 7277.30   26.44   0
  -2  -1  -1 1751.44   13.92   0
  -2  -1  -1 1692.67   12.63   0
   2   1   1 1730.95   13.85   0
   2   1   1 1675.73   12.71   0
  -3  -1  -1   10.18    7.62   0
   3   1   1   35.70    8.06   0
   3   1   1   20.92    8.75   0
  -3  -1  -1   20.35    7.38   0
   4   1   1 2603.52   13.55   0
   4   1   1 2558.22   12.31   0
  -4  -1  -1 2530.04   11.62   0
  -4  -1  -1 2545.19   13.58   0
  -5  -1  -1  773.58   10.12   0
   5   1   1  745.78    9.76   0
   5   1   1  782.11    8.78   0
  -5  -1  -1  771.40    8.87   0
  -6  -1  -1   16.95    7.38   0
   6   1   1   10.70    5.80   0
  -6  -1  -1   11.68    5.23   0
   6   1   1   16.52    5.75   0
   7   1   1  108.84    7.05   0
   7   1   1  116.44    7.28   0
  -7  -1  -1   99.85    7.42   0
  -7  -1  -1  110.15    6.85   0
  -8  -1  -1   22.62    6.62   0
  -8  -1  -1   10.94    5.94   0
   8   1   1   21.54    6.78   0
   8   1   1   25.50    7.23   0
 -10   2   1   58.61    7.82   0
 -10   2   1   44.73    5.63   0
  10  -2  -1   46.77    6.05   0
  10  -2  -1   74.08    6.95   0
  -9   2   1  915.17    7.95   0
  -9   2   1  934.02   11.09   0
   9  -2  -1  930.25    9.31   0
   9  -2  -1  915.71    8.18   0
  -8   2   1  693.31    8.22   0
  -8   2   1  687.70    9.69   0
   8  -2  -1  678.71    8.50   0
   8  -2  -1  679.51    8.63   0
   7  -2  -1   17.16    6.18   0
  -7   2   1   21.40    5.69   0
  -7   2   1   13.34    9.24   0
   7  -2  -1   25.09    6.76   0
  -6   2   1  661.71   10.28   0
  -6   2   1  683.07    7.60   0
   6  -2  -1  696.06    9.29   0
   6  -2  -1  709.37    9.19   0
  -5   2   1 1830.08   14.12   0
   5  -2  -1 1912.59   12.79   0
  -5   2   1 1959.15   10.35   0
   5  -2  -1 1958.52   10.41   0
   3  -2  -1 1033.43   10.49   0
  -3   2   1 1037.37   15.88   0
  -3   2   1 1012.28   10.12   0
  -2   2   1 2509.61   23.83   0
  -2   2   1 2421.13   16.41   0
   2  -2  -1 2455.93   16.63   0
   0  -2  -1  584.45   12.90   0
   0   2   1  556.27   14.13   0
   0   2   1  542.56   12.61   0
   0  -2  -1  561.12   14.22   0
   1   2   1 6827.17   22.12   0
  -1  -2  -1 7057.83   22.00   0
   2   2   1 7653.55   20.42   0
  -2  -2  -1 7613.57   21.30   0
  -3  -2  -1 2195.74   12.78   0
   3   2   1 2222.28   13.49   0
   3   2   1 2166.12   11.45   0
  -3  -2  -1 2082.89   11.48   0
  -4  -2  -1  284.13    7.59   0
   4   2   1  283.76    9.36   0
  -4  -2  -1  278.26    6.53   0
   4   2   1  284.60    7.61   0
  -5  -2  -1   73.67    6.77   0
  -5  -2  -1   72.18    6.52   0
   5   2   1   88.90    7.78   0
   5   2   1   62.19    7.63   0
  -6  -2  -1   94.23    5.56   0
   6   2   1   89.78    6.13   0
  -6  -2  -1   69.90    7.38   0
   6   2   1   83.77    5.93   0
   7   2   1   62.07    5.99   0
   7   2   1   48.11    7.20   0
  -7  -2  -1   40.29    7.40   0
  -7  -2  -1   58.29    6.60   0
   8   2   1   39.81    7.78   0
  -8  -2  -1   36.25    6.91   0
  -8  -2  -1   30.64    6.07   0
   8   2   1   41.75    5.82   0
 -10   3   1   46.44    5.53   0
 -10   3   1   46.00    7.61   0
  10  -3  -1   41.09    6.85   0
  10  -3  -1   38.15    6.96   0
   9  -3  -1  191.64    7.36   0
  -9   3   1  211.46    5.87   0
   9  -3  -1  214.50    8.17   0
  -9   3   1  218.79    9.38   0
  -8   3   1  624.97    9.88   0
   8  -3  -1  642.78    9.56   0
  -8   3   1  635.85    7.82   0
   8  -3  -1  626.41    8.22   0
  -7   3   1 1433.52   12.64   0
   7  -3  -1 1488.39   12.22   0
   7  -3  -1 1458.03    9.17   0
  -7   3   1 1435.83    8.66   0
  -6   3   1 2204.12   10.32   0
  -6   3   1 2123.75   15.66   0
   6  -3  -1 2176.46   11.55   0
   6  -3  -1 2224.79   14.66   0
   5  -3  -1   49.56    8.29   0
   5  -3  -1   59.95    6.33   0
  -5   3   1   58.30    6.17   0
  -5   3   1   49.44    9.28   0
  -3   3   1 3447.47   15.57   0
   3  -3  -1 3906.59   16.46   0
   2  -3  -1 1730.16   17.26   0
   2  -3  -1 1712.77   13.99   0
  -2   3   1 1845.30   14.35   0
  -2   3   1 1755.12   18.17   0
   1  -3  -1    8.40    9.84   0
  -1   3   1    6.34   10.04   0
  -1   3   1    6.07    9.96   0
   1  -3  -1   11.44    9.81   0
   2   3   1  110.26    9.23   0
  -2  -3  -1  110.12    7.40   0
   2   3   1  112.67    8.52   0
   2   3   1  121.23    8.20   0
   3   3   1  654.69   10.35   0
   3   3   1  602.32    8.47   0
  -3  -3  -1  599.22    8.48   0
  -4  -3  -1  633.12    9.40   0
   4   3   1  680.73    9.99   0
   4   3   1  650.69    8.22   0
  -4  -3  -1  631.31    8.76   0
  -5  -3  -1   48.44    6.51   0
   5   3   1   46.85    6.06   0
  -5  -3  -1   25.23    7.74   0
   5   3   1   30.56    7.85   0
   6   3   1   67.82    7.09   0
  -6  -3  -1   67.09    6.00   0
   6   3   1   77.30    6.14   0
  -7  -3  -1   35.82    6.10   0
   7   3   1   35.04    7.33   0
   7   3   1   37.96    7.12   0
 -10   4   1   39.99    5.46   0
 -10   4   1   47.03    8.70   0
  10  -4  -1   39.73    5.59   0
  10  -4  -1   37.58    7.82   0
   9  -4  -1  275.52    8.56   0
  -9   4   1  254.06    9.42   0
  -9   4   1  238.39    6.98   0
   9  -4  -1  260.60    6.21   0
  -8   4   1  356.38    6.06   0
  -8   4   1  334.39   10.24   0
   8  -4  -1  335.88    6.37   0
   7  -4  -1 1535.56    9.32   0
  -7   4   1 1552.52    9.92   0
  -7   4   1 1570.51   16.74   0
   6  -4  -1 3655.15   13.64   0
  -6   4   1 3693.27   24.00   0
  -6   4   1 3873.00   13.66   0
   5  -4  -1 5086.50   14.95   0
  -5   4   1 5197.82   15.11   0
  -4   4   1  790.62   17.94   0
  -4   4   1  804.42   16.69   0
  -4   4   1  781.19    9.65   0
   4  -4  -1  768.91    9.73   0
  -3   4   1  362.16    9.03   0
  -3   4   1  365.40   12.63   0
   3  -4  -1  359.49    8.93   0
   1  -4  -1 5106.14   18.85   0
  -1   4   1 4966.34   18.26   0
  -1   4   1 4949.74   23.24   0
   0  -4  -1  860.40   10.88   0
   0   4   1  844.33   12.72   0
   0   4   1  832.60    9.18   0
   0   4   1  816.98   12.85   0
  -1  -4  -1 1374.24   10.06   0
   1   4   1 1392.48   14.25   0
   1   4   1 1322.79   10.77   0
   1   4   1 1436.20   13.64   0
  -2  -4  -1 1864.92   11.02   0
   2   4   1 1914.69   13.11   0
   2   4   1 1847.75   10.52   0
   2   4   1 1942.73   15.11   0
   3   4   1  554.06    9.82   0
  -3  -4  -1  546.93    9.40   0
   3   4   1  545.13    7.64   0
   3   4   1  591.58   10.59   0
  -4  -4  -1   39.41    6.06   0
   4   4   1   50.65    6.52   0
   4   4   1   36.31    7.38   0
   4   4   1   47.68    5.85   0
   5   4   1  234.75    6.45   0
  -5  -4  -1  224.17    6.63   0
   5   4   1  223.99    7.85   0
   5   4   1  254.71    7.27   0
   6   4   1  324.23    9.30   0
   6   4   1  307.99    7.70   0
  -6  -4  -1  272.49    6.92   0
   6   4   1  290.85    6.76   0
 -11   5   1    2.79   10.19   0
  11  -5  -1    6.81    5.71   0
 -11   5   1    0.97    5.51   0
 -10   5   1   66.15    5.36   0
  10  -5  -1   63.06    5.53   0
 -10   5   1   57.92    9.27   0
  -9   5   1  148.62    5.58   0
   9  -5  -1  141.59    5.80   0
  -9   5   1  136.47   10.84   0
   8  -5  -1  507.69    6.74   0
  -8   5   1  538.40   14.40   0
  -8   5   1  547.24    7.66   0
  -7   5   1 1660.90   25.33   0
  -7   5   1 1755.12    9.54   0
   7  -5  -1 1663.48    9.33   0
  -6   5   1  963.35    9.73   0
   6  -5  -1  953.70    8.44   0
  -5   5   1 3001.13   13.50   0
   5  -5  -1 2960.60   13.40   0
  -4   5   1 5925.26   18.42   0
   4  -5  -1 5846.99   18.47   0
  -3   5   1  739.85   10.62   0
  -3   5   1  701.87   12.17   0
   3  -5  -1  715.62   11.62   0
   3  -5  -1  721.30    9.62   0
   2  -5  -1 2727.98   16.23   0
  -2   5   1 2661.23   15.73   0
   2  -5  -1 2677.34   15.06   0
  -2   5   1 2665.24   15.65   0
   1  -5  -1 1310.28   14.48   0
  -1   5   1 1194.65   14.45   0
  -1   5   1 1215.35   11.40   0
   1  -5  -1 1250.84   12.11   0
   0   5   1 4183.06   23.18   0
   0   5   1 4111.89   14.39   0
   0  -5  -1 4137.10   15.93   0
   1   5   1   26.26    8.96   0
   1   5   1   26.79   10.13   0
   1   5   1   27.64    7.77   0
  -1  -5  -1   17.35    7.12   0
   2   5   1  440.17   11.99   0
   2   5   1  442.72    9.55   0
  -2  -5  -1  407.52    7.53   0
   2   5   1  406.48    6.99   0
   3   5   1 1260.11   11.95   0
  -3  -5  -1 1177.10    8.67   0
   3   5   1 1175.23    8.40   0
   3   5   1 1268.71   12.82   0
   4   5   1  473.25    9.94   0
   4   5   1  515.33    9.43   0
  -4  -5  -1  465.71    7.06   0
   4   5   1  480.86    8.03   0
   5   5   1  123.31    8.55   0
   5   5   1  126.94    7.86   0
   5   5   1  124.76    7.47   0
  -5  -5  -1  118.07    7.74   0
   6   5   1    9.55    5.86   0
   6   5   1   17.97    7.06   0
   6   5   1   -0.08    7.79   0
  -6  -5  -1   -5.68    6.32   0
 -11   6   1   18.71    6.60   0
  11  -6  -1    0.09    5.65   0
 -10   6   1  195.32    7.09   0
  10  -6  -1  204.33    6.11   0
  -9   6   1   18.45    6.41   0
   9  -6  -1   19.29    5.15   0
  -8   6   1  106.37    6.83   0
   8  -6  -1  107.21    5.90   0
  -7   6   1  418.71    7.85   0
   7  -6  -1  434.16    8.11   0
  -6   6   1 2967.76   13.10   0
   6  -6  -1 2910.61   12.01   0
  -5   6   1 2043.60   12.12   0
  -5   6   1 2079.99   31.18   0
  -5   6   1 1929.27   31.71   0
   5  -6  -1 2008.08   12.05   0
   4  -6  -1  634.38    9.55   0
  -4   6   1  618.68   13.29   0
  -4   6   1  642.37    9.47   0
  -3   6   1 1301.58   13.29   0
   3  -6  -1 1364.57   12.71   0
   3  -6  -1 1324.42   13.37   0
  -3   6   1 1334.31   11.96   0
   2  -6  -1 6087.36   19.88   0
  -2   6   1 5976.67   19.41   0
  -1   6   1  858.15   14.35   0
   1  -6  -1  933.84   14.27   0
  -1   6   1  831.36    9.89   0
   1  -6  -1  845.16    9.20   0
   0   6   1  948.59   10.23   0
   0   6   1  967.99   15.69   0
   0   6   1 1023.38   16.88   0
   0  -6  -1  989.01    9.45   0
  -1  -6  -1  678.58    8.15   0
   1   6   1  685.59   12.80   0
   1   6   1  650.92    8.69   0
   1   6   1  704.95   14.17   0
   2   6   1  704.02   12.49   0
  -2  -6  -1  652.97    8.04   0
   2   6   1  721.28   12.42   0
   2   6   1  652.02    8.74   0
   3   6   1  300.78    9.48   0
  -3  -6  -1  316.29    6.71   0
   3   6   1  310.37    6.32   0
   3   6   1  336.53    9.83   0
   4   6   1   11.98    5.56   0
   4   6   1   15.29    7.50   0
   4   6   1   10.83    9.13   0
  -4  -6  -1   36.13    7.13   0
  -5  -6  -1   20.06    7.47   0
   5   6   1   16.59    7.89   0
   5   6   1   13.16    8.37   0
   5   6   1   16.25    5.86   0
  11  -7  -1    5.52    5.80   0
 -11   7   1   15.72    6.72   0
  10  -7  -1  204.04    6.13   0
 -10   7   1  211.41    5.88   0
  -9   7   1   51.14    5.22   0
   9  -7  -1   54.79    5.44   0
  -8   7   1  108.88    6.76   0
   8  -7  -1   90.11    6.73   0
   7  -7  -1   58.11    5.66   0
  -7   7   1   73.17    6.65   0
   6  -7  -1  671.62    8.88   0
  -6   7   1  721.21    7.91   0
   5  -7  -1  935.59    9.94   0
  -5   7   1  899.72   16.73   0
  -5   7   1  987.40   10.17   0
  -4   7   1 1883.79   13.91   0
   4  -7  -1 1766.26   14.82   0
   4  -7  -1 1870.79   13.55   0
  -4   7   1 1768.62   15.00   0
  -3   7   1  580.55    9.90   0
   3  -7  -1  614.05   10.62   0
   3  -7  -1  560.73   10.06   0
  -3   7   1  606.23   10.76   0
  -2   7   1   18.48   10.88   0
   2  -7  -1   17.82    9.20   0
   2  -7  -1   20.26    8.44   0
  -2   7   1   29.30    7.49   0
  -1   7   1 2892.06   13.34   0
  -1   7   1 2936.17   24.70   0
   1  -7  -1 2851.91   14.04   0
  -1   7   1 2983.53   25.22   0
   0   7   1  184.10   15.76   0
   0   7   1  193.19   16.05   0
   0  -7  -1  181.36    6.77   0
   0   7   1  177.32    7.44   0
   1   7   1  204.76   14.75   0
  -1  -7  -1  196.85    7.94   0
   1   7   1  195.93   14.21   0
   1   7   1  179.72    6.12   0
   2   7   1   26.11   10.61   0
  -2  -7  -1   30.16    7.31   0
   2   7   1   21.30   11.80   0
   2   7   1   16.00    5.59   0
   3   7   1  118.41    6.00   0
  -3  -7  -1  144.36    7.72   0
   3   7   1  134.61   11.16   0
   3   7   1  146.25   10.74   0
   4   7   1   64.18    5.89   0
   4   7   1   89.21   10.11   0
   4   7   1   86.98   10.44   0
  -4  -7  -1   74.67    6.32   0
 -10   8   1  181.61    7.17   0
  10  -8  -1  172.56    6.22   0
   9  -8  -1  196.41    7.19   0
  -9   8   1  213.43    7.36   0
  -8   8   1   74.52    5.46   0
   8  -8  -1   61.20    6.86   0
  -7   8   1  100.77    6.88   0
   7  -8  -1   98.23    7.02   0
   6  -8  -1  610.69    8.73   0
  -6   8   1  645.44    8.73   0
  -5   8   1  241.80   10.78   0
   5  -8  -1  246.44    8.67   0
  -5   8   1  264.53    7.92   0
  -4   8   1   16.01    8.06   0
   4  -8  -1   18.91    7.93   0
   4  -8  -1   21.52    8.08   0
  -4   8   1    7.04    8.25   0
   3  -8  -1  282.88    8.14   0
  -3   8   1  306.50    7.84   0
   3  -8  -1  327.30    9.86   0
  -3   8   1  321.13   10.36   0
   2  -8  -1 1054.42   16.09   0
  -2   8   1  924.35    9.59   0
  -2   8   1 1011.81   17.29   0
   2  -8  -1  927.55    8.82   0
  -1   8   1 1272.83   10.09   0
   1  -8  -1 1240.04   10.51   0
   0   8   1    3.06    6.61   0
   0  -8  -1    2.81    7.01   0
  -1  -8  -1  183.08    6.29   0
   1   8   1  191.81    7.12   0
   2   8   1   88.87    5.81   0
  -2  -8  -1   79.23    7.59   0
   3   8   1    2.00    5.64   0
  -3  -8  -1   13.83    7.59   0
 -10   9   1   57.45    5.87   0
  10  -9  -1   69.97    7.07   0
   9  -9  -1  285.51    7.55   0
  -9   9   1  306.39    6.36   0
  -8   9   1   48.01    6.85   0
   8  -9  -1   53.76    6.86   0
   7  -9  -1  174.81    7.26   0
  -7   9   1  185.33    7.22   0
  -6   9   1    1.24    6.63   0
   6  -9  -1    3.39    6.55   0
  -5   9   1   35.59    8.54   0
   5  -9  -1   32.94    7.65   0
  -5   9   1   34.82    7.66   0
   4  -9  -1  187.92    9.15   0
   4  -9  -1  188.03    8.72   0
  -4   9   1  167.52    8.38   0
  -4   9   1  184.06    9.43   0
  -3   9   1   99.80   10.80   0
   3  -9  -1  107.28   10.49   0
   3  -9  -1   88.31    8.42   0
  -3   9   1   98.46    7.94   0
   2  -9  -1  320.08    8.08   0
  -2   9   1  338.54    7.70   0
   1  -9  -1  440.27    8.34   0
  -1   9   1  426.61    7.98   0
   0   9   1  112.16    5.71   0
   0  -9  -1  120.49    6.27   0
  -1  -9  -1    7.46    5.87   0
   1   9   1   10.32    5.43   0
   2   9   1   58.18    7.09   0
  -2  -9  -1   66.14    6.14   0
 -10  10   1   59.71    7.19   0
  10 -10  -1   60.48    7.32   0
   9 -10  -1  229.53    7.65   0
  -9  10   1  242.24    6.51   0
   8 -10  -1   35.10    6.87   0
  -8  10   1   29.46    6.94   0
   7 -10  -1   16.86    6.48   0
  -7  10   1   17.31    6.65   0
  -6  10   1   60.24   12.00   0
  -6  10   1   55.53    7.76   0
   6 -10  -1   53.35    7.75   0
  -5  10   1   68.38    7.94   0
  -5  10   1   59.16    8.45   0
   5 -10  -1   61.13    8.81   0
   5 -10  -1   65.79    7.87   0
  -4  10   1   27.33    9.51   0
  -4  10   1   35.09    6.42   0
   4 -10  -1   24.09    9.08   0
   4 -10  -1   29.01    6.86   0
   3 -10  -1   56.15    7.00   0
  -3  10   1   51.19    6.85   0
   2 -10  -1  327.30    6.98   0
  -2  10   1  322.78    6.70   0
  -1  10   1    9.69    6.55   0
   1 -10  -1   19.53    7.08   0
   0  10   1   35.71    5.71   0
   0 -10  -1   45.40    6.00   0
   9 -11  -1   34.39    7.16   0
  -9  11   1   43.36    7.04   0
  -8  11   1   20.81    7.00   0
   8 -11  -1   19.77    6.84   0
   7 -11  -1    3.27    6.63   0
  -7  11   1    7.00    6.72   0
  -6  11   1   66.30   10.47   0
   6 -11  -1   61.59    7.99   0
  -6  11   1   64.56    8.05   0
  -5  11   1   78.70    9.89   0
   5 -11  -1   70.88    8.22   0
  -5  11   1   72.24    8.92   0
   5 -11  -1   76.78    9.06   0
   4 -11  -1   76.25    7.38   0
  -4  11   1   77.08    7.11   0
   3 -11  -1   -4.35    7.13   0
  -3  11   1   -0.11    6.77   0
   2 -11  -1   10.34    7.06   0
  -2  11   1   14.27    6.70   0
   7 -12  -1   23.45    8.35   0
  -7  12   1   24.52    8.25   0
  -6  12   1  118.19   11.18   0
  -6  12   1  121.81   10.06   0
   6 -12  -1  130.82   10.00   0
   5 -12  -1    5.21   13.29   0
  -5  12   1    5.56    7.93   0
   5 -12  -1   10.69    9.11   0
  -5  12   1    9.21   13.98   0
   4 -12  -1   10.53    7.13   0
  -3  12  -2   97.15    8.61   0
   3 -12   2   84.19    9.14   0
  -4  12  -2    8.99    7.72   0
   4 -12   2    8.07    8.39   0
   5 -12   2   12.61   10.85   0
   6 -12   2    5.56    8.87   0
   7 -12   2   17.48    8.17   0
  -7  12  -2   16.25    8.20   0
   0  11  -2   12.70    6.90   0
   0 -11   2   17.94    7.65   0
  -1  11  -2   31.23    6.71   0
   1 -11   2   22.06    7.51   0
  -2  11  -2    3.27    6.54   0
   2 -11   2    2.16    8.63   0
  -3  11  -2  223.83    8.44   0
   3 -11   2  205.46    8.29   0
   4 -11   2   -0.80    8.27   0
  -4  11  -2    1.39    7.38   0
   5 -11   2   14.50    8.69   0
   5 -11   2   16.78   11.04   0
   6 -11   2   24.74    7.84   0
  -6  11  -2   24.09    7.74   0
  -7  11  -2   29.72    8.01   0
   7 -11   2   43.65    7.15   0
  -8  11  -2  178.89    7.84   0
   8 -11   2  178.96    7.97   0
   1  10  -2   51.22    6.91   0
  -1 -10   2   26.16    6.49   0
   0  10  -2   25.68    6.61   0
   0 -10   2   45.14    7.52   0
  -1  10  -2   10.02    5.35   0
   1 -10   2   24.00    7.58   0
  -2  10  -2   60.36    6.67   0
   2 -10   2   85.43    7.59   0
  -3  10  -2   98.70    7.75   0
   3 -10   2   92.82    7.72   0
   4 -10   2   11.34    8.20   0
   4 -10   2    9.31    9.28   0
  -4  10  -2    5.52    7.12   0
   5 -10   2   48.26    7.99   0
   5 -10   2   47.59   12.55   0
  -5  10  -2   52.02    8.78   0
  -6  10  -2  327.71    8.27   0
   6 -10   2  314.32    8.24   0
   7 -10   2   47.76    6.94   0
  -7  10  -2   44.46    6.89   0
  -8  10  -2  140.83    7.26   0
   8 -10   2  140.60    7.40   0
  -9  10  -2    5.89    5.50   0
   9 -10   2   11.52    6.94   0
   3   9  -2   14.59    5.70   0
  -3  -9   2   45.52    7.86   0
  -2  -9   2   53.48    6.46   0
   2   9  -2   41.69    5.59   0
   1   9  -2  138.11    6.76   0
  -1  -9   2  137.39    7.93   0
   0  -9   2  252.85    7.22   0
   0   9  -2  260.37    7.30   0
   1  -9   2   14.37    7.55   0
  -1   9  -2   14.31    6.40   0
   2  -9   2    7.63    7.91   0
  -2   9  -2   22.55    6.57   0
   3  -9   2  125.17   12.26   0
  -3   9  -2  101.19    7.87   0
   3  -9   2   99.72    8.19   0
   3  -9   2  102.57   12.24   0
  -4   9  -2  599.39   10.75   0
   4  -9   2  569.87   10.47   0
  -4   9  -2  584.46   11.83   0
   4  -9   2  552.29   12.21   0
  -5   9  -2   -1.50    6.56   0
   5  -9   2    2.89    7.82   0
   6  -9   2  145.67    7.34   0
  -6   9  -2  142.68    7.12   0
  -7   9  -2  146.50    6.08   0
   7  -9   2  139.72    7.28   0
   8  -9   2  139.46    7.18   0
  -8   9  -2  143.38    7.07   0
  -9   9  -2   41.98    6.65   0
   9  -9   2   32.06    5.73   0
   4   8  -2   17.97    5.68   0
  -4  -8   2   13.28    6.41   0
   3   8  -2   27.32    5.42   0
  -3  -8   2   39.93    7.76   0
  -2  -8   2  409.63    8.70   0
   2   8  -2  435.96    6.77   0
   1   8  -2  289.19    7.36   0
  -1  -8   2  319.36    7.13   0
   0   8  -2   37.72    5.28   0
   0  -8   2   43.70    7.72   0
  -1   8  -2   54.47    5.47   0
   1  -8   2   49.81    8.06   0
  -2   8  -2  793.23    9.28   0
   2  -8   2  770.10   10.62   0
   3  -8   2  182.52   10.32   0
  -3   8  -2  176.12    8.37   0
  -3   8  -2  195.41   10.15   0
   3  -8   2  179.35   10.39   0
   4  -8   2   43.86    8.44   0
   4  -8   2   35.59   10.87   0
  -4   8  -2   35.13    8.27   0
   5  -8   2   12.40    6.87   0
  -5   8  -2    7.61    6.59   0
   6  -8   2  341.12    7.92   0
  -6   8  -2  377.49    7.81   0
  -7   8  -2  176.15    7.06   0
   7  -8   2  166.83    6.06   0
  -8   8  -2   79.79    6.51   0
   8  -8   2   75.10    5.70   0
   9  -8   2  127.81    6.20   0
  -9   8  -2  110.94    5.70   0
 -10   8  -2    7.05    5.49   0
  10  -8   2    6.09    6.84   0
   5   7  -2    9.13    5.92   0
  -5  -7   2   -1.07    6.46   0
  -4  -7   2  273.94    6.99   0
   4   7  -2  274.77    6.46   0
   3   7  -2  118.04    5.78   0
  -3  -7   2  118.60    7.81   0
  -2  -7   2  237.60    7.05   0
   2   7  -2  242.72    6.20   0
  -1  -7   2  220.69    8.48   0
   1   7  -2  236.62    5.86   0
   0  -7   2 1630.65   12.07   0
   0   7  -2 1630.05    9.77   0
   1  -7   2 1595.45   12.72   0
  -1   7  -2 1634.99   11.62   0
  -2   7  -2    6.52    7.31   0
   2  -7   2   13.64    9.06   0
   2  -7   2    9.93   12.04   0
  -3   7  -2  137.81    8.48   0
   3  -7   2  140.27   10.96   0
   3  -7   2  133.23    9.56   0
  -3   7  -2  151.85    9.79   0
  -4   7  -2  196.98    8.61   0
   4  -7   2  168.98   15.91   0
   4  -7   2  183.84    9.69   0
   5  -7   2   14.12    7.42   0
  -5   7  -2    4.79    5.89   0
   6  -7   2  148.13    6.09   0
  -6   7  -2  159.34    6.96   0
  -7   7  -2   51.71    6.72   0
   7  -7   2   50.59    7.00   0
  -8   7  -2  204.49    5.92   0
   8  -7   2  181.90    7.25   0
   9  -7   2  162.54    5.95   0
  -9   7  -2  163.99    5.80   0
 -10   7  -2   49.70    5.40   0
  10  -7   2   46.89    5.73   0
  -6  -6   2   90.82    8.02   0
   6   6  -2   66.78    9.57   0
   6   6  -2   72.15    6.26   0
   6   6  -2   80.26   10.15   0
   5   6  -2  154.47    7.29   0
  -5  -6   2  157.14    7.87   0
   5   6  -2  157.13   10.02   0
   5   6  -2  141.96    9.10   0
   4   6  -2   35.11    9.75   0
   4   6  -2   39.45    6.54   0
  -4  -6   2   37.39    6.14   0
   4   6  -2   30.03    9.88   0
   3   6  -2    0.46    5.47   0
  -3  -6   2    3.61    5.89   0
   2   6  -2 2376.75   10.61   0
  -2  -6   2 2168.32   12.37   0
   1   6  -2 1974.10   10.47   0
  -1  -6   2 1897.07   12.49   0
   0  -6   2  545.70    9.84   0
   0   6  -2  573.52    8.66   0
  -1   6  -2 1208.20   10.50   0
   1  -6   2 1134.15   11.57   0
   2  -6   2 1410.52   15.69   0
  -2   6  -2 1506.44   15.87   0
   2  -6   2 1384.73   13.96   0
  -2   6  -2 1427.22   12.53   0
   3  -6   2  566.17    9.67   0
  -3   6  -2  621.82   10.19   0
  -3   6  -2  589.20   11.76   0
   3  -6   2  544.73   13.88   0
   4  -6   2   55.88    6.61   0
  -4   6  -2   54.21    7.71   0
  -5   6  -2  174.77    7.71   0
   5  -6   2  177.88    8.39   0
  -6   6  -2  430.51    6.76   0
   6  -6   2  389.05    7.00   0
  -7   6  -2   33.62    6.67   0
   7  -6   2   38.89    6.93   0
  -8   6  -2  200.47    5.96   0
   8  -6   2  179.59    7.30   0
   9  -6   2  105.86    5.77   0
  -9   6  -2  111.66    6.66   0
 -10   6  -2   73.12    5.54   0
  10  -6   2   44.98    7.15   0
   6   5  -2    5.89    7.75   0
   6   5  -2    0.51    7.13   0
  -6  -5   2   17.28    6.02   0
   5   5  -2   43.48    5.55   0
   5   5  -2   33.12    8.68   0
  -5  -5   2   32.54    7.48   0
  -5  -5   2   37.40    7.37   0
   4   5  -2  523.93   10.81   0
   4   5  -2  554.79    6.91   0
  -4  -5   2  533.18    7.12   0
  -4  -5   2  525.45   10.61   0
  -3  -5   2 1149.79    8.92   0
   3   5  -2 1169.91   14.90   0
   3   5  -2 1186.93    8.43   0
   2   5  -2  553.74    7.35   0
  -2  -5   2  562.16    9.34   0
   2   5  -2  568.77   20.50   0
   2   5  -2  608.87   21.04   0
   1   5  -2   46.98    6.08   0
  -1  -5   2   67.60    8.46   0
   0  -5   2 7893.75   20.52   0
   0   5  -2 8121.39   20.66   0
  -1   5  -2 1642.38   11.72   0
   1  -5   2 1795.17   21.44   0
   1  -5   2 1603.17   12.50   0
   1  -5   2 1661.09   20.97   0
   2  -5   2  830.59   12.14   0
   2  -5   2  876.38   11.75   0
  -2   5  -2  922.60   12.18   0
  -2   5  -2  873.41   11.24   0
   3  -5   2 1434.67   19.22   0
  -3   5  -2 1641.30   12.29   0
   3  -5   2 1542.35   11.71   0
   4  -5   2  698.59    8.55   0
  -4   5  -2  698.37    8.65   0
  -5   5  -2 1518.66   10.96   0
   5  -5   2 1455.37    9.79   0
  -6   5  -2  266.62    7.65   0
   6  -5   2  253.73    6.74   0
   7  -5   2  114.22   12.78   0
   7  -5   2  107.82    7.00   0
  -7   5  -2  112.80    5.55   0
   8  -5   2   14.83    5.27   0
   8  -5   2    5.61    9.67   0
  -8   5  -2    0.25    4.94   0
   9  -5   2  104.80    5.61   0
  -9   5  -2  121.29   10.22   0
   9  -5   2  120.77   10.02   0
  -9   5  -2  115.32    6.74   0
  10  -5   2   58.88    5.92   0
  10  -5   2   77.93   10.06   0
 -10   5  -2   80.49   10.27   0
 -10   5  -2   75.16    6.91   0
   7   4  -2  123.54    7.24   0
   7   4  -2  127.96    8.50   0
  -7  -4   2  142.51    6.72   0
  -7  -4   2  112.79    7.23   0
   6   4  -2  144.80    5.90   0
  -6  -4   2  149.80    8.03   0
  -6  -4   2  146.53    6.71   0
   6   4  -2  144.39    8.28   0
  -5  -4   2  260.33    7.67   0
  -5  -4   2  244.91    6.68   0
   5   4  -2  250.78    7.24   0
   5   4  -2  252.80    8.65   0
   4   4  -2  111.20    7.80   0
  -4  -4   2  100.09    6.44   0
  -4  -4   2   96.88    8.32   0
   4   4  -2  126.72    6.03   0
   3   4  -2  934.41    9.41   0
   3   4  -2  894.14   12.74   0
  -3  -4   2  902.53   12.67   0
  -3  -4   2  872.75    8.52   0
   2   4  -2 5500.88   16.06   0
  -2  -4   2 5248.74   15.39   0
  -1  -4   2  331.41    7.60   0
   1   4  -2  335.90    7.15   0
   0  -4   2  809.62   10.43   0
   0   4  -2  854.48    8.88   0
  -3   4  -2 2649.21   13.37   0
   3  -4   2 2584.51   14.19   0
   4  -4   2 1273.82    9.73   0
   4  -4   2 1209.53   23.41   0
  -4   4  -2 1318.12   10.82   0
  -5   4  -2 6806.49   18.11   0
   5  -4   2 6681.03   17.02   0
  -6   4  -2  432.99    7.89   0
   6  -4   2  420.66    7.02   0
  -6   4  -2  415.23   11.77   0
   6  -4   2  393.78   11.55   0
  -7   4  -2    8.42    7.79   0
  -7   4  -2    3.99    6.30   0
   7  -4   2    4.89    5.37   0
   7  -4   2   10.06    7.60   0
  -8   4  -2   52.86    5.15   0
  -8   4  -2   56.65    7.85   0
   8  -4   2   54.67    6.54   0
   8  -4   2   47.30    7.73   0
  -9   4  -2  313.58    9.55   0
   9  -4   2  312.95    9.25   0
  -9   4  -2  328.99    7.32   0
   9  -4   2  284.37    6.42   0
  10  -4   2   89.40    7.43   0
 -10   4  -2   92.94    8.58   0
 -10   4  -2   93.18    5.97   0
  10  -4   2   83.67    9.26   0
   8   3  -2  175.73    7.75   0
   8   3  -2  193.32    6.24   0
  -8  -3   2  173.46    7.02   0
  -8  -3   2  181.53    7.62   0
  -7  -3   2  140.18    7.71   0
  -7  -3   2  136.35    6.38   0
   7   3  -2  128.97    5.88   0
   7   3  -2  128.61    7.27   0
  -6  -3   2  183.26    7.18   0
   6   3  -2  190.90    7.17   0
  -6  -3   2  186.64    7.90   0
   6   3  -2  187.29    7.39   0
  -5  -3   2  101.38    6.86   0
  -5  -3   2   92.93    6.30   0
   5   3  -2   91.86    7.33   0
   5   3  -2  100.29    7.01   0
   4   3  -2 4239.58   13.18   0
   4   3  -2 4185.14   17.89   0
  -4  -3   2 4027.36   14.35   0
  -4  -3   2 4123.62   16.94   0
  -3  -3   2  438.45    7.65   0
  -3  -3   2  448.08   10.70   0
   3   3  -2  451.79   10.43   0
   3   3  -2  459.33    8.54   0
   2   3  -2  162.90    6.58   0
  -2  -3   2  150.67    8.26   0
  -2  -3   2  159.01    9.83   0
   2   3  -2  159.58    9.46   0
  -1  -3   2  301.71    9.02   0
   1   3  -2  329.91   13.55   0
   1   3  -2  328.90    7.34   0
  -1  -3   2  320.36   14.63   0
   0   3  -2  500.80    9.57   0
   0  -3   2  456.39   15.37   0
   0  -3   2  474.05   15.40   0
   0  -3   2  469.83    9.91   0
   2  -3   2 2527.38   21.00   0
  -2   3  -2 2505.31   15.02   0
   2  -3   2 2464.44   13.91   0
   4  -3   2 5065.01   15.31   0
  -4   3  -2 5225.69   15.43   0
   5  -3   2  463.89    7.68   0
  -5   3  -2  469.16    7.35   0
  -5   3  -2  438.13   11.00   0
   5  -3   2  430.98   11.08   0
   6  -3   2  440.46    7.22   0
   6  -3   2  424.63   10.54   0
  -6   3  -2  419.62    9.26   0
  -6   3  -2  438.27    8.04   0
  -7   3  -2  128.06    7.49   0
  -7   3  -2  158.78    6.63   0
   7  -3   2  137.92    5.70   0
   7  -3   2  118.77    8.37   0
   8  -3   2   65.83    7.99   0
   8  -3   2   60.18    6.75   0
  -8   3  -2   72.51    5.27   0
  -8   3  -2   74.82    8.02   0
   9  -3   2  123.10    7.10   0
  -9   3  -2  115.63    8.55   0
   9  -3   2  109.33    7.22   0
  -9   3  -2  129.83    6.90   0
   8   2  -2  195.61    6.06   0
   8   2  -2  174.49    7.82   0
  -8  -2   2  206.28    7.30   0
  -8  -2   2  204.53    8.11   0
  -7  -2   2  431.51    7.77   0
   7   2  -2  375.06    8.22   0
   7   2  -2  418.16    7.58   0
  -7  -2   2  402.15    7.05   0
   6   2  -2  839.76    7.67   0
   6   2  -2  834.75    9.30   0
  -6  -2   2  808.29    8.22   0
  -6  -2   2  850.43    8.97   0
  -5  -2   2    6.95    7.29   0
   5   2  -2   19.44    7.60   0
  -5  -2   2   -5.61    6.51   0
   5   2  -2    7.86    7.22   0
   4   2  -2 4312.37   16.69   0
  -4  -2   2 4528.39   16.94   0
   4   2  -2 4333.85   14.38   0
  -4  -2   2 4177.47   13.91   0
  -3  -2   2 4697.67   15.01   0
   3   2  -2 4943.87   18.79   0
  -3  -2   2 5222.49   20.20   0
   3   2  -2 4910.65   15.79   0
   2   2  -2  713.75    9.72   0
  -2  -2   2  687.44   10.01   0
   2   2  -2  724.87   12.15   0
  -2  -2   2  734.04   12.66   0
  -3   2  -2  706.20    9.73   0
   3  -2   2  695.51    8.62   0
   3  -2   2  680.19   12.94   0
  -3   2  -2  687.20   12.20   0
   4  -2   2  529.54    7.52   0
   4  -2   2  498.02   10.15   0
  -4   2  -2  497.73   10.48   0
  -4   2  -2  528.04    8.40   0
  -5   2  -2 2422.63   15.14   0
   5  -2   2 2417.12   11.15   0
   5  -2   2 2199.90   14.19   0
  -5   2  -2 2509.02   10.95   0
   6  -2   2 3437.30   15.82   0
   6  -2   2 3556.01   12.83   0
  -6   2  -2 3801.44   13.57   0
  -6   2  -2 3657.11   16.77   0
   7  -2   2   30.34    6.89   0
  -7   2  -2   21.45    6.62   0
  -7   2  -2   12.07    7.10   0
   7  -2   2   15.89    5.29   0
   8  -2   2   82.39    7.18   0
  -8   2  -2   72.60    7.12   0
  -8   2  -2   79.75    5.70   0
   8  -2   2   88.93    7.97   0
   9  -2   2   73.68    7.33   0
   9  -2   2   56.69    7.05   0
  -9   2  -2   78.32    6.91   0
  -9   2  -2   80.11    7.33   0
   9   1  -2   20.38    5.51   0
   9   1  -2    5.10    5.98   0
  -9  -1   2   22.90    7.72   0
  -9  -1   2    8.13    5.56   0
   8   1  -2   77.27    5.52   0
   8   1  -2   87.48    7.28   0
  -8  -1   2   76.74    6.68   0
  -8  -1   2   79.27    7.77   0
   7   1  -2  700.00    8.89   0
  -7  -1   2  696.56    8.42   0
  -7  -1   2  665.86    7.81   0
   7   1  -2  662.16    8.17   0
  -6  -1   2  340.60    8.58   0
  -6  -1   2  361.23    7.14   0
   6   1  -2  360.46    8.73   0
   6   1  -2  364.67    7.75   0
   5   1  -2 1596.79   10.80   0
  -5  -1   2 1532.94   10.13   0
  -5  -1   2 1659.09   11.27   0
   5   1  -2 1599.28   11.26   0
   4   1  -2 4075.40   14.66   0
  -4  -1   2 3879.90   13.96   0
  -4  -1   2 4191.79   16.27   0
   4   1  -2 4010.41   15.86   0
   3   1  -2    5.21    6.19   0
  -3  -1   2    9.41    6.60   0
  -3  -1   2   15.46    8.34   0
   3   1  -2   16.29    8.18   0
   2   1  -2  854.55    9.94   0
  -2  -1   2  744.51   12.15   0
   2   1  -2  756.83   11.89   0
  -2  -1   2  750.04   11.20   0
   2  -1   2   22.46    7.08   0
  -2   1  -2    9.06    6.99   0
   2  -1   2   22.86   10.39   0
  -2   1  -2   18.50    9.10   0
   3  -1   2 1647.13   11.61   0
   3  -1   2 1714.79   14.44   0
  -3   1  -2 1719.30   10.66   0
  -3   1  -2 1684.39   13.21   0
  -4   1  -2 3099.70   15.10   0
  -4   1  -2 3153.96   12.06   0
   4  -1   2 2996.85   15.71   0
   4  -1   2 3088.45   13.10   0
  -5   1  -2  396.89    7.93   0
   5  -1   2  391.26    8.54   0
  -5   1  -2  390.63    9.92   0
   5  -1   2  390.22    9.46   0
   6  -1   2 2445.41   12.20   0
   6  -1   2 2418.26   12.91   0
  -6   1  -2 2510.76   12.95   0
  -6   1  -2 2492.49   10.64   0
  -7   1  -2   94.83    7.37   0
   7  -1   2   88.77    6.16   0
  -7   1  -2  101.53    5.63   0
   7  -1   2   98.87    7.10   0
  -8   1  -2  118.34    5.62   0
   8  -1   2  109.33    7.10   0
  -8   1  -2  110.40    7.34   0
   8  -1   2   93.61    5.96   0
   9  -1   2   34.94    7.26   0
   9  -1   2   38.81    7.14   0
  -9   1  -2   48.07    7.45   0
  -9   1  -2   43.61    5.62   0
   9   0  -2   42.72    6.61   0
  -9   0   2    9.35    7.59   0
   9   0  -2   40.75    7.30   0
  -9   0   2   29.18    5.44   0
   8   0  -2  137.98    6.02   0
   8   0  -2  140.69    5.71   0
  -8   0   2  146.53    5.63   0
  -8   0   2  142.18    6.34   0
  -7   0   2 2363.60   10.57   0
   7   0  -2 2330.86   10.67   0
   7   0  -2 2446.43   11.11   0
  -7   0   2 2257.73   12.06   0
   6   0  -2   25.87    6.99   0
  -6   0   2   39.64    8.09   0
   6   0  -2   12.60    6.61   0
  -6   0   2   24.20    6.21   0
  -5   0   2    6.29    6.77   0
   5   0  -2    9.37    7.56   0
  -5   0   2    5.01    8.17   0
   5   0  -2   14.17    6.49   0
   4   0  -2    7.73    6.01   0
  -4   0   2    6.75    8.02   0
   4   0  -2   23.71    8.21   0
  -4   0   2   13.10    8.14   0
   1   0  -2 6035.98   25.64   0
  -1   0   2 6036.78   25.66   0
   0   0  -2 3158.45   19.81   0
   0   0   2 3101.48   19.65   0
   0   0   2 3059.34   21.35   0
   2   0   2 3558.79   14.79   0
  -2   0  -2 3639.40   15.50   0
  -2   0  -2 3609.80   15.92   0
   2   0   2 3768.24   18.26   0
  -3   0  -2 1843.28   11.31   0
  -3   0  -2 1852.74   12.91   0
   3   0   2 1825.83   12.25   0
   3   0   2 1819.22   11.71   0
   4   0   2 3054.36   15.02   0
  -4   0  -2 3167.69   14.83   0
  -4   0  -2 3207.87   13.22   0
   4   0   2 3173.63   12.83   0
   5   0   2 1634.10   11.89   0
   5   0   2 1688.70   11.51   0
  -5   0  -2 1704.69   10.69   0
  -5   0  -2 1687.42   10.73   0
  -6   0  -2  504.68    6.69   0
   6   0   2  472.71    7.16   0
  -6   0  -2  496.15    8.44   0
   6   0   2  455.95    8.44   0
  -7   0  -2  159.22    7.46   0
  -7   0  -2  158.90    5.76   0
   7   0   2  144.09    7.36   0
   7   0   2  156.70    6.11   0
   8   0   2   74.82    7.20   0
  -8   0  -2   79.24    6.19   0
  -8   0  -2   91.52    5.78   0
   8   0   2   80.38    6.02   0
 -10   1   2   23.58    8.00   0
  10  -1  -2   21.38    6.81   0
  10  -1  -2   16.40    7.51   0
 -10   1   2   16.07    6.91   0
  -9   1   2  300.24    7.14   0
   9  -1  -2  280.27    7.39   0
  -9   1   2  278.81    7.28   0
   9  -1  -2  286.04    6.77   0
   8  -1  -2  326.81    6.77   0
  -8   1   2  350.18    7.26   0
   8  -1  -2  306.40    7.28   0
  -8   1   2  303.99    6.97   0
   7  -1  -2  537.42    7.95   0
  -7   1   2  532.37    8.18   0
   7  -1  -2  523.57    7.48   0
  -7   1   2  495.70    8.65   0
   6  -1  -2  273.09    7.14   0
  -6   1   2  235.13    8.88   0
  -6   1   2  278.48    6.80   0
   6  -1  -2  282.80    6.61   0
  -5   1   2  357.05    8.87   0
   5  -1  -2  389.42    7.22   0
   5  -1  -2  381.27    8.28   0
  -5   1   2  399.47    7.13   0
  -4   1   2 6260.17   18.06   0
   4  -1  -2 6217.88   18.20   0
  -2   1   2 1899.31   16.87   0
   2  -1  -2 1971.84   14.93   0
   1  -1  -2 4959.64   22.39   0
  -1   1   2 4817.38   23.42   0
  -1   1   2 4880.41   24.19   0
   0  -1  -2 7429.39   25.34   0
   0   1   2 7181.61   25.13   0
   1   1   2   16.19    7.77   0
   1   1   2   14.95    7.81   0
   1   1   2   15.66    8.29   0
  -1  -1  -2    5.72    9.78   0
  -3  -1  -2   79.54    6.39   0
   3   1   2   79.79    7.22   0
  -3  -1  -2   80.52    8.30   0
   3   1   2   84.54    8.08   0
   4   1   2  266.84    7.84   0
  -4  -1  -2  259.40    7.72   0
  -4  -1  -2  260.73    7.67   0
   4   1   2  279.25    8.47   0
   5   1   2  333.37    7.19   0
  -5  -1  -2  357.97    7.07   0
   5   1   2  374.69    8.41   0
  -5  -1  -2  346.88    7.60   0
  -6  -1  -2  523.73    7.89   0
   6   1   2  495.86    8.30   0
   6   1   2  494.96    8.37   0
  -6  -1  -2  513.39    7.39   0
  -7  -1  -2  292.24    6.57   0
  -7  -1  -2  310.14    7.36   0
   7   1   2  278.47    7.73   0
   7   1   2  275.12    6.52   0
   8   1   2   11.12    7.18   0
  -8  -1  -2    4.64    6.03   0
  -8  -1  -2   11.86    6.66   0
   8   1   2   -7.05    5.78   0
  10  -2  -2   65.37    6.76   0
  10  -2  -2   60.38    6.04   0
 -10   2   2   72.15    9.11   0
 -10   2   2   73.29    5.68   0
   9  -2  -2  424.59    7.85   0
   9  -2  -2  404.33    6.84   0
  -9   2   2  447.36    6.61   0
  -9   2   2  461.45   10.05   0
   8  -2  -2  167.43    6.85   0
   8  -2  -2  177.49    6.18   0
  -8   2   2  159.69    7.85   0
  -8   2   2  166.57    5.87   0
   7  -2  -2  190.19    7.60   0
   7  -2  -2  189.94    7.95   0
  -7   2   2  193.25    7.49   0
  -7   2   2  190.79    8.42   0
  -6   2   2 1587.62   12.15   0
   6  -2  -2 1677.12   10.87   0
   6  -2  -2 1714.48   11.77   0
  -6   2   2 1684.90   10.59   0
   5  -2  -2  155.92    6.50   0
   5  -2  -2  150.13    7.19   0
  -5   2   2  146.96    7.74   0
  -5   2   2  159.03    6.36   0
  -4   2   2  975.32   11.29   0
  -4   2   2  969.50   10.12   0
   4  -2  -2  961.27    9.14   0
  -3   2   2 2360.84   16.67   0
   3  -2  -2 2192.90   12.31   0
  -3   2   2 2193.86   13.32   0
  -2   2   2  809.25   12.55   0
  -2   2   2  771.80   10.51   0
   2  -2  -2  802.69   11.88   0
  -1   2   2 2628.17   15.85   0
   1  -2  -2 2685.62   16.04   0
   1  -2  -2 2826.23   16.88   0
  -1   2   2 2678.51   16.69   0
  -1  -2  -2 7274.86   21.09   0
   1   2   2 6577.00   21.07   0
   1   2   2 7121.06   21.14   0
   2   2   2  203.60    8.27   0
  -2  -2  -2  220.40    9.05   0
   2   2   2  198.72    7.77   0
   2   2   2  217.36    7.76   0
  -3  -2  -2   19.51    8.58   0
   3   2   2   17.58    7.71   0
   3   2   2   22.62    8.75   0
  -4  -2  -2 1582.88   10.17   0
   4   2   2 1567.41   11.49   0
  -4  -2  -2 1517.87   10.56   0
   4   2   2 1535.64   11.59   0
   5   2   2  306.90    6.71   0
  -5  -2  -2  321.52    7.03   0
   5   2   2  323.06    8.22   0
  -5  -2  -2  304.14    7.27   0
   6   2   2   73.98    6.04   0
   6   2   2   91.32    7.36   0
  -6  -2  -2   80.41    5.99   0
  -7  -2  -2  111.50    7.61   0
   7   2   2  112.11    6.30   0
   7   2   2  101.69    6.17   0
 -10   3   2   22.22    7.79   0
  10  -3  -2   27.93    7.62   0
 -10   3   2   22.82    5.56   0
  10  -3  -2   29.57    5.83   0
   9  -3  -2  530.96    9.06   0
   9  -3  -2  491.24    6.86   0
  -9   3   2  511.68   10.17   0
  -9   3   2  531.66    6.67   0
  -8   3   2 1170.14    8.04   0
   8  -3  -2 1188.48   10.81   0
   8  -3  -2 1122.61    8.34   0
  -8   3   2 1071.66   10.89   0
  -7   3   2 1396.50    9.88   0
   7  -3  -2 1325.93    9.04   0
   7  -3  -2 1412.26   11.19   0
  -7   3   2 1320.68   12.66   0
  -6   3   2  806.47   11.48   0
  -6   3   2  859.41    9.24   0
   6  -3  -2  852.92    9.38   0
   5  -3  -2   23.30    6.18   0
  -5   3   2   19.42    8.29   0
  -5   3   2   13.47    7.25   0
   4  -3  -2  327.54    7.51   0
  -4   3   2  346.80   10.02   0
  -4   3   2  331.93    8.66   0
  -3   3   2 2493.82   17.24   0
  -3   3   2 2418.37   12.38   0
   3  -3  -2 2412.64   12.40   0
   2  -3  -2 3089.32   15.52   0
  -2   3   2 3040.71   16.96   0
  -2   3   2 3035.11   14.83   0
   2  -3  -2 3128.83   17.01   0
   0   3   2  823.11   10.44   0
   0  -3  -2  860.31   11.67   0
   0  -3  -2  828.38   11.48   0
   0   3   2  811.76   11.48   0
   1   3   2  780.59    8.82   0
   1   3   2  743.69    9.63   0
  -1  -3  -2  829.59    9.23   0
   1   3   2  795.46    9.61   0
   2   3   2 2050.15   13.05   0
  -2  -3  -2 1982.57   11.39   0
   2   3   2 1900.58   12.65   0
   2   3   2 1906.28   12.23   0
   3   3   2 1482.79    9.90   0
   3   3   2 1462.05   11.55   0
  -3  -3  -2 1479.23   11.19   0
   3   3   2 1573.49   11.30   0
   4   3   2  336.17    8.42   0
   4   3   2  338.23    7.49   0
  -4  -3  -2  326.25    8.30   0
   4   3   2  307.54    8.19   0
   5   3   2   33.64    6.30   0
   5   3   2   29.57    5.93   0
  -5  -3  -2   40.92    6.09   0
   5   3   2   40.05    7.28   0
   6   3   2  328.23    6.63   0
  -6  -3  -2  311.53    6.71   0
   6   3   2  318.37    8.34   0
   6   3   2  349.29    7.69   0
   7   3   2   43.15    6.04   0
   7   3   2   50.99    5.58   0
  -7  -3  -2   53.72    7.29   0
   7   3   2   44.65    7.66   0
 -11   4   2   46.22    5.55   0
  11  -4  -2   36.51    5.85   0
 -11   4   2   48.34    8.99   0
 -10   4   2  191.84    9.39   0
 -10   4   2  183.95    7.04   0
  10  -4  -2  178.34    7.33   0
  -9   4   2 1251.06    8.02   0
  -9   4   2 1293.31   13.36   0
   9  -4  -2 1242.48    8.19   0
  -8   4   2  617.82    6.52   0
   8  -4  -2  586.82    8.00   0
  -8   4   2  584.68   10.70   0
  -7   4   2 2613.60   11.73   0
   7  -4  -2 2500.86   10.77   0
  -7   4   2 2440.05   17.28   0
  -6   4   2  582.64    8.62   0
  -6   4   2  575.28   11.90   0
   6  -4  -2  607.03    8.84   0
   5  -4  -2   95.85    6.21   0
  -5   4   2   94.55    7.29   0
  -5   4   2  108.49    9.84   0
   4  -4  -2  450.21    8.66   0
  -4   4   2  446.75    8.68   0
  -4   4   2  426.09   10.72   0
  -3   4   2   17.60    7.66   0
  -3   4   2   31.13    9.93   0
   3  -4  -2   15.64    7.77   0
   2  -4  -2 1852.80   13.28   0
  -2   4   2 1840.57   13.76   0
   2  -4  -2 1911.72   13.05   0
  -2   4   2 1839.70   13.14   0
   1  -4  -2  287.64    9.29   0
   1  -4  -2  267.83    9.67   0
  -1   4   2  280.54    8.41   0
  -1   4   2  265.84    8.32   0
   0  -4  -2 2291.36   13.09   0
   0   4   2 2277.02   14.51   0
   0   4   2 2185.17   12.77   0
   1   4   2 3455.89   14.33   0
   1   4   2 3429.06   16.61   0
  -1  -4  -2 3622.28   14.80   0
   1   4   2 3793.44   17.18   0
  -2  -4  -2  211.19    8.80   0
   2   4   2  206.24    8.58   0
   2   4   2  216.30    7.77   0
   2   4   2  204.41    8.35   0
   3   4   2  312.87    7.93   0
   3   4   2  337.43    8.41   0
  -3  -4  -2  328.09    8.30   0
   3   4   2  333.56    8.60   0
   4   4   2  980.50   10.30   0
   4   4   2  927.24    8.48   0
  -4  -4  -2  919.11    9.55   0
   4   4   2  952.20   11.49   0
   5   4   2  184.55    6.86   0
  -5  -4  -2  180.11    6.41   0
   5   4   2  160.55    6.55   0
   5   4   2  170.74    8.61   0
   6   4   2   31.34    6.74   0
   6   4   2   25.90    7.38   0
   6   4   2   18.23    5.93   0
  -6  -4  -2   21.72    5.95   0
 -11   5   2   39.81    5.63   0
 -11   5   2   34.63    9.75   0
  11  -5  -2   20.35    5.79   0
 -10   5   2  204.04   11.20   0
  10  -5  -2  205.12    7.14   0
 -10   5   2  200.15    6.95   0
   9  -5  -2 1501.38    8.71   0
  -9   5   2 1603.33    8.67   0
  -9   5   2 1598.58   16.56   0
   8  -5  -2  408.96    6.41   0
  -8   5   2  427.50    6.29   0
  -8   5   2  415.80   12.59   0
   7  -5  -2  433.01    6.95   0
  -7   5   2  458.58    7.00   0
  -7   5   2  419.25   13.70   0
  -6   5   2  689.36    9.01   0
   6  -5  -2  666.13    9.18   0
  -6   5   2  681.63   15.20   0
  -6   5   2  647.31   14.93   0
  -5   5   2 2611.33   11.67   0
   5  -5  -2 2647.45   11.79   0
  -5   5   2 2705.75   18.96   0
  -5   5   2 2606.90   19.81   0
  -4   5   2 3079.91   19.20   0
   4  -5  -2 3097.22   14.03   0
  -4   5   2 3051.24   13.88   0
   3  -5  -2 3678.54   15.38   0
  -3   5   2 3633.59   15.38   0
  -3   5   2 3835.52   17.97   0
   3  -5  -2 3709.67   17.36   0
   2  -5  -2 1434.26   11.94   0
  -2   5   2 1443.48   12.47   0
  -2   5   2 1478.16   12.71   0
   2  -5  -2 1511.48   12.51   0
  -1   5   2 4155.87   16.25   0
   1  -5  -2 4452.12   19.67   0
   1  -5  -2 4206.01   16.52   0
  -1   5   2 4146.20   18.84   0
   0   5   2  247.13    9.82   0
   0   5   2  243.25    9.11   0
   0   5   2  235.10    9.05   0
   0  -5  -2  263.04    8.98   0
   1   5   2  187.04    8.73   0
   1   5   2  194.47    6.90   0
   1   5   2  191.73    9.10   0
  -1  -5  -2  194.16    7.12   0
   2   5   2  782.63   10.37   0
   2   5   2  699.75    8.67   0
   2   5   2  780.84   11.37   0
  -2  -5  -2  752.04    9.19   0
   3   5   2 1321.39   11.87   0
  -3  -5  -2 1313.42    8.86   0
   3   5   2 1224.04    8.52   0
   3   5   2 1341.36   12.86   0
   4   5   2  259.39    9.05   0
  -4  -5  -2  257.55    6.61   0
   4   5   2  261.77    8.20   0
   4   5   2  235.70    6.21   0
  -5  -5  -2   32.58    7.41   0
   5   5   2   46.18    6.68   0
   5   5   2   37.06    7.29   0
   5   5   2   39.01    8.28   0
  11  -6  -2   80.71    6.15   0
 -11   6   2   91.04    5.79   0
  10  -6  -2  148.96    7.03   0
 -10   6   2  146.53    6.85   0
   9  -6  -2  295.14    6.33   0
  -9   6   2  324.63    6.16   0
   8  -6  -2  370.91    6.58   0
  -8   6   2  375.38    7.65   0
  -7   6   2  315.43    7.76   0
   7  -6  -2  311.62    7.87   0
  -6   6   2 2862.94   25.55   0
   6  -6  -2 2931.89   11.95   0
  -6   6   2 2929.54   28.63   0
  -6   6   2 2861.14   12.84   0
   5  -6  -2   41.03    7.65   0
  -5   6   2   56.90    7.60   0
  -5   6   2   58.46   12.32   0
  -4   6   2 3784.84   15.13   0
  -4   6   2 3797.88   19.80   0
   4  -6  -2 3813.98   15.06   0
  -3   6   2 2669.64   14.12   0
   3  -6  -2 2813.75   14.91   0
   3  -6  -2 2614.45   14.34   0
  -3   6   2 2706.90   15.06   0
  -2   6   2   26.76    6.82   0
   2  -6  -2   33.72    8.04   0
  -2   6   2   25.86    8.60   0
   2  -6  -2   30.25    8.23   0
   1  -6  -2   19.78    8.76   0
  -1   6   2   13.55    6.84   0
  -1   6   2   16.94    9.20   0
   1  -6  -2   11.38    8.82   0
   0   6   2  131.07    6.81   0
   0  -6  -2  138.86    7.08   0
   0   6   2  142.68    9.23   0
   0   6   2  140.44    8.73   0
   1   6   2  680.62   11.06   0
  -1  -6  -2  669.74    8.71   0
   1   6   2  651.75   11.00   0
   1   6   2  596.49    8.52   0
   2   6   2  133.37    7.21   0
   2   6   2  156.07    8.94   0
   2   6   2  147.54    9.71   0
  -2  -6  -2  150.42    6.06   0
   3   6   2  132.54    5.97   0
   3   6   2  122.09    8.68   0
  -3  -6  -2  136.07    7.23   0
   3   6   2  126.25    8.89   0
   4   6   2   66.39    8.37   0
   4   6   2   66.86    5.80   0
  -4  -6  -2   65.50    5.97   0
   4   6   2   61.76    7.90   0
 -11   7   2   28.08    5.50   0
  11  -7  -2   26.03    5.71   0
  10  -7  -2  137.99    7.00   0
 -10   7   2  141.60    5.89   0
   9  -7  -2  210.64    6.15   0
  -9   7   2  228.36    6.89   0
  -8   7   2  313.25    7.24   0
   8  -7  -2  307.27    7.29   0
  -7   7   2  455.41    6.71   0
   7  -7  -2  436.33    6.71   0
  -6   7   2 4229.86   13.99   0
   6  -7  -2 4109.79   14.58   0
  -6   7   2 4286.11   29.59   0
  -5   7   2 3862.63   15.02   0
   5  -7  -2 3843.18   14.99   0
  -5   7   2 3702.81   21.53   0
  -4   7   2 1319.08   13.24   0
  -4   7   2 1330.12   11.28   0
   4  -7  -2 1381.12   11.27   0
   4  -7  -2 1318.17   11.67   0
  -3   7   2   15.11    8.08   0
  -3   7   2   15.75    7.36   0
   3  -7  -2   28.71    8.12   0
   3  -7  -2   17.83    7.74   0
  -2   7   2   12.50    9.30   0
   2  -7  -2    1.42    7.65   0
   2  -7  -2    7.84    7.91   0
  -2   7   2   10.89    8.08   0
   1  -7  -2 2883.72   12.22   0
  -1   7   2 2991.94   19.04   0
  -1   7   2 2928.86   18.66   0
  -1   7   2 2904.26   13.09   0
   0   7   2   19.39    9.43   0
   0  -7  -2   23.90    7.23   0
   0   7   2   18.17    8.94   0
   0   7   2   41.10    6.90   0
   1   7   2    1.51    5.55   0
   1   7   2    7.52    8.75   0
  -1  -7  -2   14.25    5.86   0
   1   7   2    8.61    8.77   0
   2   7   2  131.92    6.03   0
  -2  -7  -2  138.46    6.40   0
   2   7   2  132.11    9.41   0
   2   7   2  127.57    8.76   0
   3   7   2   52.10    9.21   0
  -3  -7  -2   55.79    6.02   0
   3   7   2   55.70    8.86   0
   3   7   2   33.68    6.94   0
   4   7   2   24.16    9.53   0
   4   7   2   19.14    9.23   0
   4   7   2   17.47    5.84   0
  -4  -7  -2   36.98    6.08   0
  10  -8  -2   53.70    6.73   0
 -10   8   2   59.36    5.58   0
  -9   8   2   33.80    5.30   0
   9  -8  -2   22.53    6.79   0
  -8   8   2  266.73    6.17   0
   8  -8  -2  255.39    7.29   0
   7  -8  -2  100.36    6.97   0
  -7   8   2  120.07    5.81   0
   6  -8  -2 1602.80   10.73   0
  -6   8   2 1544.13   18.97   0
  -6   8   2 1692.07   10.20   0
  -5   8   2  684.70   10.83   0
  -5   8   2  717.41    8.98   0
   5  -8  -2  721.19    8.93   0
   4  -8  -2  476.87    8.67   0
  -4   8   2  498.51    9.93   0
   4  -8  -2  553.23    8.60   0
  -4   8   2  496.69    8.66   0
   3  -8  -2 1090.69   11.58   0
  -3   8   2 1012.40   11.60   0
   3  -8  -2  984.30    9.92   0
  -3   8   2  965.83   10.12   0
  -2   8   2   72.75    9.02   0
  -2   8   2   78.36    5.85   0
   2  -8  -2   89.57    8.82   0
   2  -8  -2   89.22    5.93   0
  -1   8   2  597.53    8.39   0
  -1   8   2  632.04   13.83   0
  -1   8   2  628.14   14.16   0
   1  -8  -2  624.89    7.73   0
   0   8   2  255.10    6.31   0
   0   8   2  273.86   13.61   0
   0  -8  -2  271.69    6.65   0
   0   8   2  275.07   14.12   0
   1   8   2   22.40   13.20   0
   1   8   2   24.55    5.51   0
   1   8   2   16.51   12.87   0
  -1  -8  -2   38.39    6.97   0
  -2  -8  -2   27.38    7.06   0
   2   8   2   17.16   13.04   0
   2   8   2   13.08    5.53   0
   2   8   2   22.03   13.23   0
  10  -9  -2   88.73    5.87   0
 -10   9   2   90.06    7.08   0
  -9   9   2  253.66    6.25   0
   9  -9  -2  225.69    6.17   0
   8  -9  -2   38.24    6.89   0
  -8   9   2   41.23    6.81   0
   7  -9  -2  113.03    6.78   0
  -7   9   2  132.11    6.88   0
  -6   9   2  325.81   11.19   0
  -6   9   2  346.15    8.94   0
   6  -9  -2  317.79    7.66   0
  -5   9   2  832.33   11.25   0
   5  -9  -2  895.11    9.74   0
  -5   9   2  897.97   10.70   0
  -4   9   2    7.85    7.79   0
   4  -9  -2    3.39    8.25   0
  -4   9   2    4.83    7.71   0
   4  -9  -2    2.91    6.61   0
  -3   9   2  105.26    7.05   0
   3  -9  -2  118.27    8.83   0
  -3   9   2  115.07    9.30   0
   3  -9  -2  106.61    7.31   0
  -2   9   2  545.97   14.88   0
   2  -9  -2  533.46    7.44   0
  -2   9   2  539.14   14.54   0
  -2   9   2  521.02    8.36   0
   1  -9  -2  171.97    6.28   0
  -1   9   2  181.98    6.15   0
   0   9   2   10.10    5.34   0
   0  -9  -2    2.73    6.93   0
   1   9   2   -0.01    5.60   0
  -1  -9  -2  -11.79    7.29   0
  10 -10  -2   80.62    7.36   0
 -10  10   2   85.64    7.18   0
   9 -10  -2  201.83    7.54   0
  -9  10   2  187.62    7.45   0
  -8  10   2   34.19    6.75   0
   8 -10  -2   36.86    6.89   0
  -7  10   2  106.55    7.12   0
   7 -10  -2   97.53    7.06   0
  -6  10   2    2.33    8.36   0
  -6  10   2    5.96    6.59   0
   6 -10  -2   -2.32    6.40   0
  -5  10   2  250.53    8.83   0
   5 -10  -2  277.08    8.70   0
  -5  10   2  274.07    8.96   0
   5 -10  -2  284.15    8.70   0
  -4  10   2  227.20    7.82   0
   4 -10  -2  236.67    8.67   0
   4 -10  -2  251.18    9.61   0
  -4  10   2  249.00   10.67   0
  -3  10   2   41.93   12.06   0
  -3  10   2   39.37    6.96   0
   3 -10  -2   43.73    7.04   0
  -2  10   2   -1.52    5.40   0
   2 -10  -2   13.10    6.79   0
   1 -10  -2   17.36    5.90   0
  -1  10   2   20.97    6.84   0
   0 -10  -2  153.77    7.98   0
   0  10   2  155.42    7.68   0
   9 -11  -2   43.48    7.11   0
  -9  11   2   57.07    7.13   0
   8 -11  -2   21.01    6.91   0
  -8  11   2   37.28    6.92   0
   7 -11  -2   34.34    7.77   0
  -7  11   2   30.29    6.97   0
  -6  11   2  112.26    9.37   0
  -6  11   2  130.27    8.32   0
   6 -11  -2  121.38    7.22   0
   5 -11  -2   59.66    9.22   0
  -5  11   2   72.42    8.04   0
   5 -11  -2   72.81    7.91   0
  -5  11   2   70.62    9.28   0
  -4  11   2   13.63    7.73   0
   4 -11  -2    9.68   10.98   0
  -4  11   2    6.95   11.10   0
   4 -11  -2    8.94    6.76   0
   3 -11  -2    8.19    7.11   0
  -3  11   2   23.36    6.90   0
  -2  11   2   73.48    7.28   0
   2 -11  -2   63.50    6.20   0
  -3  12  -3   81.84    8.02   0
   3 -12   3   67.17    9.01   0
   4 -12   3   14.72    9.64   0
   5 -12   3   20.94   13.39   0
   5 -12   3   18.43   11.55   0
   5 -12   3   24.62   13.57   0
   6 -12   3    4.17    7.98   0
   6 -12   3   -0.77    8.95   0
   0  11  -3   32.45    6.77   0
   0 -11   3   31.51    6.35   0
  -1  11  -3   42.84    6.73   0
   1 -11   3   50.10    7.74   0
  -2  11  -3    5.14    6.62   0
   2 -11   3   16.61    7.54   0
   3 -11   3  284.49   10.22   0
  -3  11  -3  305.05    8.15   0
   4 -11   3   19.28    8.53   0
   5 -11   3   25.12    8.80   0
   5 -11   3   24.97   12.99   0
   5 -11   3   36.24    8.69   0
  -6  11  -3   33.50    7.80   0
   6 -11   3   32.05    7.80   0
   7 -11   3    8.84    8.08   0
  -7  11  -3    5.43    7.98   0
   8 -11   3   31.74    7.17   0
  -8  11  -3   40.37    6.87   0
   1  10  -3   44.89    6.81   0
  -1 -10   3   51.94    6.41   0
   0 -10   3   43.86    7.83   0
   0  10  -3   28.59    6.62   0
  -1  10  -3  146.97    6.99   0
   1 -10   3  156.78    8.22   0
  -2  10  -3    6.62    6.31   0
   2 -10   3   15.15    7.59   0
  -3  10  -3   89.30    6.74   0
   3 -10   3   97.75    8.95   0
   4 -10   3  235.22   10.26   0
   4 -10   3  233.62   10.00   0
   4 -10   3  285.37   10.55   0
   5 -10   3  135.54    8.69   0
  -5  10  -3  151.82    8.46   0
   6 -10   3   80.24    7.13   0
  -6  10  -3   82.74    6.91   0
  -7  10  -3   -1.25    6.78   0
   7 -10   3    8.82    6.82   0
   8 -10   3   86.79    7.21   0
  -8  10  -3   83.90    7.23   0
   9 -10   3    6.71    5.66   0
  -9  10  -3   11.77    6.90   0
   3   9  -3   16.84    6.81   0
  -3  -9   3   19.47    6.41   0
   2   9  -3   37.79    6.86   0
  -2  -9   3   33.61    6.68   0
   1   9  -3  289.57    6.17   0
  -1  -9   3  327.64    8.35   0
   0   9  -3    3.05    5.16   0
   0  -9   3    3.49    7.41   0
  -1   9  -3   30.62    6.52   0
   1  -9   3   41.60    6.40   0
  -2   9  -3   97.73    6.87   0
   2  -9   3  110.43    8.28   0
  -3   9  -3  262.74    7.76   0
   3  -9   3  304.11   12.13   0
   3  -9   3  260.66   12.32   0
   3  -9   3  281.78    9.12   0
  -4   9  -3  554.98   10.26   0
   4  -9   3  520.78   12.60   0
   4  -9   3  536.96   10.31   0
  -5   9  -3   29.29    6.75   0
   5  -9   3   21.45    7.93   0
   6  -9   3  323.09    7.86   0
  -6   9  -3  331.45    7.95   0
   7  -9   3  196.85    6.21   0
  -7   9  -3  196.96    7.36   0
   8  -9   3   49.54    5.60   0
  -8   9  -3   45.09    6.69   0
   9  -9   3   30.11    5.75   0
  -9   9  -3   33.74    5.71   0
  -4  -8   3  111.49    6.67   0
   4   8  -3   93.66    5.99   0
   3   8  -3  159.06    7.21   0
  -3  -8   3  166.99    8.00   0
   2   8  -3   25.65    5.41   0
  -2  -8   3    8.16    5.85   0
   1   8  -3   16.85    6.25   0
  -1  -8   3   35.07    7.52   0
   0   8  -3   18.63    6.47   0
   0  -8   3   19.28    7.53   0
   1  -8   3  145.41    7.97   0
  -1   8  -3  148.11    6.90   0
   2  -8   3   56.68   16.82   0
  -2   8  -3   52.24    7.41   0
   2  -8   3   44.55    7.78   0
   2  -8   3   57.38   16.27   0
   3  -8   3   12.42    8.10   0
  -3   8  -3   18.39    7.46   0
   3  -8   3   17.85    9.16   0
  -4   8  -3 1445.40   12.25   0
   4  -8   3 1336.65   11.68   0
   4  -8   3 1355.29   17.94   0
   5  -8   3  225.94    7.60   0
  -5   8  -3  259.94    7.75   0
  -6   8  -3  325.74    7.73   0
   6  -8   3  322.74    7.69   0
   7  -8   3  205.38    7.25   0
  -7   8  -3  215.92    7.24   0
   8  -8   3  121.52    6.83   0
  -8   8  -3  141.33    5.67   0
  -9   8  -3  119.94    7.07   0
   9  -8   3  109.25    7.24   0
   5   7  -3   60.89    5.90   0
  -5  -7   3   48.14    6.65   0
  -4  -7   3  188.68    6.63   0
   4   7  -3  192.17    7.24   0
   3   7  -3   20.47    6.65   0
  -3  -7   3   19.12    6.02   0
   2   7  -3  140.87    5.74   0
  -2  -7   3  158.20    7.80   0
   1   7  -3  349.34    6.37   0
  -1  -7   3  351.81    7.23   0
   0   7  -3   41.41    7.31   0
   0  -7   3   37.97    8.16   0
  -1   7  -3  122.86    7.36   0
   1  -7   3  113.31    8.33   0
  -2   7  -3  762.67    9.75   0
   2  -7   3  718.19   10.59   0
   2  -7   3  804.53   13.85   0
   2  -7   3  744.62   13.67   0
   3  -7   3  755.41   11.41   0
   3  -7   3  720.06   13.58   0
  -3   7  -3  794.13   11.41   0
   4  -7   3  142.35    8.02   0
   4  -7   3  137.91   15.65   0
  -4   7  -3  161.08    8.07   0
   5  -7   3   30.80    7.33   0
  -5   7  -3   39.40    5.87   0
  -6   7  -3 1114.04    8.81   0
   6  -7   3 1045.72    9.72   0
  -7   7  -3  232.08    6.13   0
   7  -7   3  234.70    6.31   0
  -8   7  -3  199.39    5.93   0
   8  -7   3  194.15    6.02   0
   9  -7   3  109.80    7.01   0
  -9   7  -3   99.27    7.00   0
  10  -7   3   15.93    5.74   0
 -10   7  -3   37.55    5.62   0
   6   6  -3   66.13    7.74   0
   6   6  -3   78.99   10.01   0
  -6  -6   3   71.47    6.53   0
   6   6  -3   66.08    9.41   0
   5   6  -3   41.84    6.85   0
  -5  -6   3   36.60    6.13   0
   5   6  -3   43.80    9.41   0
   5   6  -3   52.53   10.28   0
   4   6  -3   93.88   11.08   0
   4   6  -3  106.45    5.49   0
   4   6  -3  102.00   11.19   0
  -4  -6   3   91.53    7.27   0
   3   6  -3  167.56    6.86   0
  -3  -6   3  170.46    6.51   0
  -2  -6   3  269.95    6.94   0
   2   6  -3  289.74    7.49   0
   1   6  -3   82.88    6.18   0
  -1  -6   3   80.54    7.19   0
   0  -6   3  855.43    8.90   0
   0   6  -3  941.22    9.26   0
   1  -6   3 2873.20   26.37   0
  -1   6  -3 2837.80   13.83   0
   1  -6   3 2735.72   14.37   0
   2  -6   3  204.72   10.96   0
   2  -6   3  199.49    8.72   0
  -2   6  -3  201.19    7.90   0
   3  -6   3   95.38   10.78   0
  -3   6  -3  105.75    7.96   0
   3  -6   3  107.89    8.00   0
   4  -6   3  255.16   18.09   0
   4  -6   3  259.82    7.23   0
  -4   6  -3  284.48    8.58   0
   4  -6   3  247.31   17.91   0
   5  -6   3   27.92    7.62   0
  -5   6  -3   34.32    6.11   0
  -6   6  -3  958.78    9.26   0
   6  -6   3  898.94    9.37   0
  -7   6  -3  193.92    5.98   0
   7  -6   3  168.06    7.26   0
   8  -6   3  187.89    7.23   0
  -8   6  -3  219.20    6.07   0
   9  -6   3   54.73    5.63   0
  -9   6  -3   76.47    5.56   0
  10  -6   3   34.06    7.12   0
 -10   6  -3   59.00    5.68   0
   7   5  -3  152.70    6.36   0
   7   5  -3  144.45    8.76   0
  -7  -5   3  135.07    9.58   0
  -7  -5   3  162.01    7.01   0
   6   5  -3    5.75    5.69   0
  -6  -5   3   12.97    6.07   0
   6   5  -3    0.18    7.58   0
  -6  -5   3    6.90    8.42   0
   5   5  -3  183.65    5.83   0
   5   5  -3  151.73    8.03   0
  -5  -5   3  164.64    8.31   0
  -5  -5   3  163.19    6.09   0
  -4  -5   3   43.71    8.59   0
   4   5  -3   53.85    5.52   0
   4   5  -3   48.88    8.51   0
  -4  -5   3   45.53    5.81   0
   3   5  -3  108.85   10.56   0
  -3  -5   3   96.20    6.61   0
  -3  -5   3  103.52   11.35   0
   3   5  -3  109.21    7.12   0
  -2  -5   3 1732.83   10.20   0
   2   5  -3 1855.04    9.89   0
   2   5  -3 1909.35   28.01   0
  -2  -5   3 1804.51   27.75   0
   1   5  -3 1372.38   10.23   0
  -1  -5   3 1277.37    9.50   0
   0   5  -3 1727.16   10.50   0
   0  -5   3 1675.32   30.23   0
   0  -5   3 1603.52   11.83   0
   1  -5   3 1036.73   14.47   0
  -1   5  -3 1036.82    9.97   0
   1  -5   3  972.39   10.47   0
   1  -5   3 1065.42   13.92   0
   2  -5   3 4239.92   19.00   0
  -2   5  -3 4470.86   19.21   0
   2  -5   3 4416.83   18.45   0
   3  -5   3    9.00    9.89   0
  -3   5  -3   14.43    7.65   0
   3  -5   3    0.46    6.50   0
   4  -5   3    3.04   11.65   0
   4  -5   3   10.26   13.95   0
   4  -5   3   14.40    7.84   0
  -4   5  -3    4.02    7.76   0
   5  -5   3  105.31   13.83   0
   5  -5   3   99.33   16.31   0
  -5   5  -3  104.57    7.96   0
   5  -5   3  115.36    8.02   0
   6  -5   3  746.67   16.00   0
  -6   5  -3  811.61    8.77   0
   6  -5   3  752.08    7.99   0
   7  -5   3  129.82   11.13   0
  -7   5  -3  133.49    6.96   0
   7  -5   3  118.54    6.01   0
   8  -5   3   11.72    8.95   0
   8  -5   3   -2.77    5.20   0
  -8   5  -3   -4.76    5.10   0
   9  -5   3  235.57    6.06   0
   9  -5   3  244.35   10.05   0
  -9   5  -3  269.33    6.14   0
  -7  -4   3  370.56    9.07   0
   7   4  -3  344.69    9.19   0
  -7  -4   3  375.15    8.61   0
   7   4  -3  339.43    7.84   0
   6   4  -3  131.52    8.04   0
  -6  -4   3  151.75    7.79   0
  -6  -4   3  132.93    6.38   0
   6   4  -3  152.01    6.83   0
  -5  -4   3    2.40    7.35   0
   5   4  -3   -0.59    7.57   0
   5   4  -3    9.26    5.25   0
  -5  -4   3    8.13    5.64   0
   4   4  -3  134.88    8.65   0
   4   4  -3  154.70    5.88   0
  -4  -4   3  141.69    7.71   0
  -4  -4   3  144.38    6.49   0
  -3  -4   3 1611.71   10.80   0
  -3  -4   3 1717.89   15.46   0
   3   4  -3 1732.85    9.51   0
   3   4  -3 1687.24   14.88   0
   2   4  -3 3341.31   22.10   0
  -2  -4   3 3135.05   12.32   0
   2   4  -3 3351.64   13.07   0
  -2  -4   3 3377.81   23.32   0
  -1  -4   3    7.71    7.74   0
   1   4  -3   12.14   11.74   0
   1   4  -3   19.37    6.05   0
  -1  -4   3    6.28   13.10   0
   0   4  -3 3685.92   15.50   0
   0  -4   3 3455.96   15.40   0
   1  -4   3 3238.19   17.74   0
   1  -4   3 3449.34   18.72   0
  -1   4  -3 3408.78   16.52   0
   1  -4   3 3211.13   16.16   0
   2  -4   3 5889.71   19.85   0
  -2   4  -3 6048.54   20.34   0
   3  -4   3    5.70   10.18   0
  -3   4  -3   20.68    8.03   0
   3  -4   3   15.64    8.02   0
   3  -4   3   15.54    8.54   0
  -4   4  -3  534.87    8.70   0
   4  -4   3  504.60   14.46   0
   4  -4   3  492.78    7.61   0
   5  -4   3   34.70    6.29   0
  -5   4  -3   42.29    7.34   0
   5  -4   3   29.06   10.79   0
  -6   4  -3   17.02    5.39   0
  -6   4  -3   18.78    8.95   0
   6  -4   3    0.95    5.73   0
   6  -4   3   17.36    9.76   0
   7  -4   3  673.76   10.91   0
  -7   4  -3  757.99    7.23   0
  -7   4  -3  741.24   11.59   0
   7  -4   3  721.06    7.34   0
   8  -4   3    7.89    7.65   0
   8  -4   3   19.45    5.21   0
  -8   4  -3   12.88    7.62   0
  -8   4  -3   15.51    6.22   0
   9  -4   3  266.57    9.21   0
  -9   4  -3  296.44    6.34   0
  -9   4  -3  288.06    9.30   0
   9  -4   3  261.93    6.31   0
   8   3  -3   99.49    5.81   0
   8   3  -3   84.66    7.43   0
  -8  -3   3   90.84    7.10   0
  -8  -3   3   99.66    6.65   0
   7   3  -3  189.88    7.07   0
  -7  -3   3  189.54    7.21   0
   7   3  -3  188.46    7.31   0
  -7  -3   3  174.13    6.29   0
   6   3  -3  854.59    7.53   0
  -6  -3   3  870.43    9.21   0
   6   3  -3  863.29    9.33   0
  -6  -3   3  827.72    9.17   0
  -5  -3   3   33.15    6.00   0
   5   3  -3   35.88    7.07   0
  -5  -3   3   28.63    6.95   0
   5   3  -3   38.58    6.57   0
   4   3  -3 2056.40   10.81   0
  -4  -3   3 2039.99   13.95   0
   4   3  -3 1976.78   12.88   0
  -4  -3   3 1922.69   10.01   0
  -3  -3   3  123.78    6.42   0
   3   3  -3  149.56    6.11   0
   3   3  -3  138.05    9.00   0
  -3  -3   3  150.79    9.89   0
  -2  -3   3 3608.67   19.99   0
   2   3  -3 3768.40   13.29   0
  -2  -3   3 3615.26   13.25   0
   2   3  -3 3716.94   19.93   0
   1   3  -3 1892.80   11.95   0
  -1  -3   3 1829.27   11.21   0
   1   3  -3 1947.71   17.17   0
  -1  -3   3 1816.61   17.02   0
   0  -3   3  547.39    9.11   0
   0   3  -3  554.28    8.17   0
   0  -3   3  550.83   11.58   0
   3  -3   3    6.55    7.67   0
  -3   3  -3    9.41    7.43   0
   3  -3   3    6.71    9.67   0
  -4   3  -3  405.46    6.84   0
   4  -3   3  390.92    8.02   0
  -4   3  -3  409.12   10.26   0
   4  -3   3  396.11   12.45   0
  -5   3  -3  551.21    9.60   0
  -5   3  -3  548.43    7.17   0
   5  -3   3  513.29   10.37   0
   5  -3   3  534.04    8.66   0
   6  -3   3  739.89    8.68   0
  -6   3  -3  734.27   10.74   0
  -6   3  -3  789.23    8.39   0
   6  -3   3  689.99   11.33   0
   7  -3   3  745.39   10.59   0
  -7   3  -3  842.00    7.33   0
  -7   3  -3  785.60    9.66   0
   7  -3   3  775.84    7.71   0
  -8   3  -3   35.66    5.39   0
  -8   3  -3   24.84    6.78   0
   8  -3   3   42.70    5.44   0
   8  -3   3   34.93    7.83   0
   9  -3   3   56.05    7.13   0
  -9   3  -3   87.50    8.22   0
   9  -3   3   67.08    7.24   0
  -9   3  -3   81.54    5.70   0
   9   2  -3    9.18    5.64   0
   9   2  -3    6.22    7.25   0
  -9  -2   3   22.74    6.91   0
  -9  -2   3   14.36    6.45   0
   8   2  -3  206.17    7.25   0
  -8  -2   3  229.75    6.26   0
   8   2  -3  206.97    7.62   0
  -8  -2   3  211.22    6.69   0
  -7  -2   3  608.45    8.39   0
   7   2  -3  589.94    7.90   0
   7   2  -3  594.22    7.50   0
  -7  -2   3  580.01    8.62   0
   6   2  -3 2965.11   11.27   0
   6   2  -3 2901.98   13.19   0
  -6  -2   3 2859.76   12.83   0
  -6  -2   3 2568.20   11.32   0
   5   2  -3  266.13    8.57   0
   5   2  -3  292.22    7.89   0
  -5  -2   3  284.16    8.07   0
  -5  -2   3  278.73    8.32   0
  -4  -2   3 6359.97   16.22   0
   4   2  -3 6755.22   16.24   0
  -4  -2   3 6789.53   20.26   0
   4   2  -3 6503.17   19.37   0
  -3  -2   3 3744.19   16.71   0
  -3  -2   3 3576.89   13.87   0
   3   2  -3 3726.86   16.95   0
   3   2  -3 3818.49   13.23   0
   2   2  -3   17.62    6.13   0
  -2  -2   3   15.94    6.34   0
  -2  -2   3   15.91    9.62   0
   2   2  -3   16.60    7.73   0
  -1  -2   3 2574.89   13.21   0
   1   2  -3 2645.09   14.05   0
   1   2  -3 2701.96   17.67   0
  -1  -2   3 2515.62   16.69   0
   0  -2   3   19.78    8.50   0
   0  -2   3   23.31    6.95   0
   0   2  -3   22.27    6.96   0
   2  -2   3  964.34    9.11   0
  -2   2  -3  984.37    9.12   0
   2  -2   3  962.87   11.98   0
  -3   2  -3  266.50    7.85   0
   3  -2   3  266.82   11.03   0
  -3   2  -3  265.76    8.58   0
   3  -2   3  259.23    6.81   0
   4  -2   3 1428.58    9.38   0
  -4   2  -3 1528.33    9.37   0
   4  -2   3 1433.39   13.04   0
  -4   2  -3 1458.60   11.94   0
   5  -2   3 1881.05   13.67   0
  -5   2  -3 2162.66   11.14   0
  -5   2  -3 2106.30   13.26   0
   5  -2   3 2086.50   10.38   0
   6  -2   3  773.16    8.87   0
  -6   2  -3  855.19    7.71   0
   6  -2   3  790.10    9.99   0
  -6   2  -3  817.17    9.59   0
   7  -2   3  152.38    7.45   0
   7  -2   3  150.51    7.26   0
  -7   2  -3  164.39    7.43   0
  -7   2  -3  174.98    6.90   0
   8  -2   3    1.07    6.74   0
  -8   2  -3    8.72    6.74   0
  -8   2  -3    7.42    6.42   0
   8  -2   3    8.34    5.45   0
   9  -2   3    1.39    7.08   0
  -9   2  -3   14.46    7.06   0
  -9   2  -3   17.05    5.28   0
   9  -2   3   13.84    6.88   0
  -9  -1   3    8.46    7.56   0
  -9  -1   3   22.29    6.63   0
   9   1  -3   12.33    6.65   0
   9   1  -3   20.81    5.79   0
   8   1  -3  259.74    6.51   0
   8   1  -3  264.28    5.89   0
  -8  -1   3  268.51    6.24   0
  -8  -1   3  252.54    6.54   0
   7   1  -3  637.43    7.96   0
   7   1  -3  641.93    7.56   0
  -7  -1   3  675.18    7.37   0
  -7  -1   3  635.17    7.41   0
   6   1  -3 4969.37   14.96   0
   6   1  -3 4899.40   15.64   0
  -6  -1   3 4981.67   16.13   0
  -6  -1   3 4710.28   14.28   0
  -5  -1   3  662.63    9.50   0
   5   1  -3  659.28    8.05   0
  -5  -1   3  630.78    8.05   0
   5   1  -3  664.43    8.75   0
  -4  -1   3  248.02    6.64   0
  -4  -1   3  234.84    7.30   0
   4   1  -3  251.71    7.47   0
   4   1  -3  236.59    8.33   0
   3   1  -3 7477.97   19.24   0
  -3  -1   3 7161.32   18.43   0
   1  -1   3   77.28    7.50   0
   1  -1   3   69.42    8.65   0
   1  -1   3   71.04    8.51   0
   2  -1   3 5664.40   20.55   0
  -2   1  -3 5709.13   17.73   0
   2  -1   3 5542.66   16.85   0
  -2   1  -3 5780.57   19.20   0
   3  -1   3 2867.96   16.14   0
  -3   1  -3 2822.44   12.66   0
  -3   1  -3 2730.82   14.21   0
   3  -1   3 2694.02   11.84   0
   4  -1   3  385.48   10.13   0
  -4   1  -3  380.30    6.82   0
  -4   1  -3  366.87    9.14   0
   4  -1   3  376.55    7.06   0
   5  -1   3 1615.73   12.22   0
  -5   1  -3 1747.27    9.70   0
  -5   1  -3 1731.05   11.63   0
   5  -1   3 1638.99   10.63   0
  -6   1  -3 1179.23    9.28   0
   6  -1   3 1049.52   10.33   0
  -6   1  -3 1171.19    9.07   0
   6  -1   3 1115.34    9.57   0
   7  -1   3   71.72    7.03   0
  -7   1  -3   74.48    5.42   0
  -7   1  -3   66.87    5.72   0
   7  -1   3   65.40    6.87   0
   8  -1   3   31.23    5.68   0
   8  -1   3   27.60    6.91   0
  -8   1  -3   54.95    6.71   0
  -8   1  -3   35.43    6.93   0
 -10   0   3   37.87    6.96   0
  10   0  -3   45.35    5.75   0
  10   0  -3   40.33    7.64   0
 -10   0   3   41.94    8.09   0
  -9   0   3    1.06    6.63   0
  -9   0   3   20.58    6.03   0
   9   0  -3   15.62    6.47   0
   9   0  -3   11.25    5.84   0
  -8   0   3  965.52    8.54   0
   8   0  -3  995.74    9.39   0
   8   0  -3 1001.85    9.02   0
  -8   0   3 1037.34    9.04   0
   7   0  -3 1216.96    9.48   0
   7   0  -3 1221.77    8.62   0
  -7   0   3 1137.91    9.75   0
  -7   0   3 1254.02    9.55   0
  -6   0   3   19.52    7.79   0
   6   0  -3   47.30    6.89   0
   6   0  -3   36.05    6.56   0
  -6   0   3   14.31    8.00   0
   5   0  -3 1308.00    9.47   0
  -5   0   3 1323.23   10.53   0
  -5   0   3 1288.46    9.56   0
   5   0  -3 1397.75    9.36   0
  -4   0   3 8083.82   19.45   0
   4   0  -3 8038.31   19.29   0
   2   0  -3   58.42    9.11   0
  -2   0   3   57.58    9.47   0
  -2   0   3   66.01    7.25   0
   1   0  -3   11.57    8.65   0
  -1   0   3   16.70    9.10   0
   0   0  -3 8887.49   24.01   0
   1   0   3   24.66    8.91   0
   1   0   3   14.22    6.42   0
  -1   0  -3   24.11    6.76   0
   1   0   3   17.48    6.24   0
   2   0   3  589.54    9.21   0
  -2   0  -3  603.83    8.40   0
   2   0   3  581.94    7.87   0
  -3   0  -3 1789.90    9.96   0
   3   0   3 1734.10   10.97   0
   3   0   3 1828.04   13.60   0
  -3   0  -3 1797.47   11.11   0
  -4   0  -3 2163.25   12.36   0
  -4   0  -3 2195.58   10.59   0
   4   0   3 2126.39   10.69   0
   4   0   3 2132.91   13.19   0
  -5   0  -3  659.67    8.04   0
  -5   0  -3  662.68    8.28   0
   5   0   3  615.42    9.49   0
   5   0   3  635.34    7.57   0
   6   0   3  190.18    6.18   0
  -6   0  -3  190.56    5.79   0
  -6   0  -3  181.19    7.61   0
   6   0   3  180.80    6.39   0
  -7   0  -3  129.16    6.03   0
   7   0   3  122.66    7.14   0
  -7   0  -3  127.24    6.78   0
   7   0   3  128.08    7.01   0
   8   0   3   40.65    5.92   0
   8   0   3   45.00    6.94   0
  -8   0  -3   56.89    7.16   0
  -8   0  -3   48.68    6.72   0
  10  -1  -3  260.04    7.61   0
 -10   1   3  254.82    7.64   0
  10  -1  -3  283.51    6.95   0
 -10   1   3  246.37    8.67   0
  -9   1   3   46.57    7.34   0
   9  -1  -3   48.74    5.37   0
   9  -1  -3   52.75    5.98   0
  -9   1   3   54.72    5.36   0
  -8   1   3   33.08    7.32   0
   8  -1  -3   33.79    6.37   0
   8  -1  -3   33.22    5.98   0
  -8   1   3   41.35    6.47   0
   7  -1  -3  178.38    7.09   0
  -7   1   3  177.90    6.22   0
   7  -1  -3  187.10    7.67   0
  -7   1   3  175.47    7.57   0
  -6   1   3 1432.58    9.46   0
   6  -1  -3 1477.22    9.48   0
  -6   1   3 1385.09   10.81   0
   6  -1  -3 1419.19   10.47   0
  -5   1   3 5540.18   15.86   0
   5  -1  -3 5525.39   15.22   0
  -5   1   3 5420.92   17.27   0
   5  -1  -3 5819.21   17.47   0
  -4   1   3  288.77    7.18   0
  -4   1   3  312.44    7.15   0
   4  -1  -3  302.77    7.20   0
   4  -1  -3  307.97    8.31   0
  -1   1   3 1892.13   12.77   0
  -1   1   3 1763.26   12.90   0
   1  -1  -3 2051.07   13.15   0
   0   1   3  398.48    8.75   0
   0  -1  -3  407.92    8.58   0
   0  -1  -3  426.78    8.01   0
   0   1   3  424.44    8.02   0
   1   1   3 2799.72   13.61   0
   1   1   3 3143.70   14.19   0
   1   1   3 2969.73   13.93   0
  -1  -1  -3 3043.16   13.63   0
   3   1   3   22.86    7.50   0
  -3  -1  -3    2.50    6.74   0
   3   1   3   14.74    8.93   0
  -4  -1  -3  171.07    7.14   0
   4   1   3  172.33    7.60   0
   4   1   3  152.02    6.71   0
  -5  -1  -3  519.71    7.30   0
   5   1   3  501.21    7.58   0
  -5  -1  -3  517.78    6.79   0
   5   1   3  513.38    7.10   0
   6   1   3  114.32    7.38   0
   6   1   3  117.02    6.10   0
  -6  -1  -3  132.67    7.30   0
   7   1   3   96.09    7.11   0
   7   1   3  107.04    7.39   0
  -7  -1  -3   97.02    5.96   0
   8   1   3   30.14    7.18   0
   8   1   3   34.25    5.69   0
  -8  -1  -3   29.00    7.23   0
   8   1   3   23.69    7.45   0
  10  -2  -3   75.69    6.72   0
  10  -2  -3   80.58    7.16   0
 -10   2   3   67.03    5.57   0
 -10   2   3   53.64    7.78   0
   9  -2  -3   73.59    6.43   0
   9  -2  -3   66.32    5.71   0
  -9   2   3   58.39    7.29   0
  -9   2   3   59.56    6.76   0
   8  -2  -3  194.75    6.99   0
   8  -2  -3  206.24    6.26   0
  -8   2   3  191.40    7.73   0
  -8   2   3  210.38    7.33   0
   7  -2  -3  125.74    7.16   0
   7  -2  -3  104.01    7.61   0
  -7   2   3  111.86    7.81   0
  -7   2   3  104.62    7.26   0
  -6   2   3  326.76    8.50   0
   6  -2  -3  361.70    8.36   0
   6  -2  -3  356.14    8.27   0
  -6   2   3  337.22    6.74   0
  -5   2   3 2128.42   12.48   0
   5  -2  -3 2075.12   10.42   0
  -5   2   3 2054.19   10.34   0
   3  -2  -3 8585.53   20.43   0
  -2   2   3  411.71    9.34   0
   2  -2  -3  429.57    8.98   0
  -2   2   3  407.64    9.09   0
   1   2   3 1887.78   11.90   0
  -1  -2  -3 1862.45   11.22   0
   1   2   3 1713.75   11.62   0
   1   2   3 1820.79   11.56   0
   2   2   3  444.89    7.35   0
   2   2   3  418.82    8.78   0
  -2  -2  -3  452.69    7.85   0
   2   2   3  432.71    9.43   0
   3   2   3  829.75    8.32   0
   3   2   3  825.94    8.96   0
  -3  -2  -3  847.51    8.52   0
   3   2   3  908.14    9.09   0
   4   2   3  640.97    7.22   0
   4   2   3  561.99    8.67   0
  -4  -2  -3  561.78    7.40   0
   4   2   3  547.95    8.99   0
   5   2   3   59.37    6.30   0
  -5  -2  -3   49.33    7.08   0
   5   2   3   47.46    5.80   0
   5   2   3   33.25    7.47   0
  -6  -2  -3   67.12    5.90   0
   6   2   3   51.54    7.19   0
   6   2   3   55.81    5.80   0
   6   2   3   52.24    5.27   0
   7   2   3  174.16    7.68   0
   7   2   3  206.70    6.06   0
   7   2   3  168.31    7.87   0
  -7  -2  -3  191.03    6.69   0
 -11   3   3  173.79    8.84   0
 -11   3   3  174.11    6.24   0
  11  -3  -3  189.00    6.63   0
  10  -3  -3   42.19    6.99   0
 -10   3   3   31.23    5.49   0
 -10   3   3   33.77    7.64   0
   9  -3  -3  316.99    7.24   0
  -9   3   3  300.25    7.03   0
  -9   3   3  278.12    8.07   0
  -8   3   3  182.54    6.97   0
   8  -3  -3  207.05    6.13   0
  -8   3   3  180.58    8.83   0
  -7   3   3  335.04    7.90   0
   7  -3  -3  334.10    6.89   0
  -7   3   3  390.48    8.80   0
   6  -3  -3 1241.13    8.84   0
  -6   3   3 1240.82   11.77   0
  -6   3   3 1245.57    9.62   0
  -5   3   3  244.13    7.75   0
  -5   3   3  232.63    6.54   0
   5  -3  -3  221.86    6.56   0
  -4   3   3 2082.03   10.62   0
   4  -3  -3 2126.00   10.67   0
  -3   3   3 7776.78   20.04   0
   2  -3  -3 4854.29   16.42   0
   2  -3  -3 4722.54   17.50   0
  -2   3   3 4543.03   16.64   0
  -2   3   3 4509.14   15.93   0
   0  -3  -3 3276.94   13.81   0
   0  -3  -3 3328.22   14.79   0
   0   3   3 3101.55   14.41   0
   0   3   3 3140.38   14.41   0
   1   3   3 8951.48   20.04   0
  -1  -3  -3 9549.90   20.71   0
   2   3   3  919.13    8.99   0
   2   3   3  924.75    9.95   0
  -2  -3  -3  983.04   10.14   0
   2   3   3  997.65    9.56   0
  -3  -3  -3  456.92    8.87   0
   3   3   3  477.95    8.11   0
   3   3   3  436.74    8.41   0
   3   3   3  447.82    7.67   0
  -4  -3  -3  387.00    6.73   0
   4   3   3  382.82    8.36   0
   4   3   3  432.43    7.74   0
   4   3   3  375.28    8.23   0
   5   3   3  223.66    6.30   0
  -5  -3  -3  221.82    6.20   0
   5   3   3  253.23    7.83   0
   5   3   3  249.76    7.11   0
   6   3   3   93.52    6.11   0
   6   3   3   90.44    7.67   0
  -6  -3  -3  104.75    7.24   0
   6   3   3  111.45    6.88   0
 -11   4   3   79.89    9.54   0
  11  -4  -3   72.89    7.46   0
 -11   4   3   62.77    6.96   0
  10  -4  -3  111.68    5.91   0
 -10   4   3  118.83    6.83   0
 -10   4   3   97.95    7.83   0
   9  -4  -3 1090.55    8.85   0
  -9   4   3 1122.97    7.69   0
  -9   4   3 1057.40   11.93   0
   8  -4  -3  230.91    7.25   0
  -8   4   3  224.52    6.65   0
  -8   4   3  228.11    8.88   0
   7  -4  -3  302.48    6.62   0
  -7   4   3  311.79    7.81   0
  -7   4   3  285.50    9.34   0
  -6   4   3  154.95    7.50   0
  -6   4   3  142.62    8.45   0
   6  -4  -3  150.46    6.49   0
  -5   4   3 2275.44   15.28   0
  -5   4   3 2168.87   11.20   0
   5  -4  -3 2184.13   10.61   0
  -5   4   3 2280.61   14.74   0
  -4   4   3 3331.05   13.74   0
  -4   4   3 3412.45   16.88   0
   4  -4  -3 3363.36   12.94   0
  -3   4   3  341.03    8.44   0
  -3   4   3  337.09    8.77   0
   3  -4  -3  342.45    8.22   0
   2  -4  -3  272.38    8.74   0
   2  -4  -3  281.20    7.97   0
  -2   4   3  267.75    7.88   0
  -2   4   3  267.93    7.71   0
   0   4   3 5992.54   19.08   0
   0   4   3 5893.26   16.62   0
   0  -4  -3 6134.88   16.86   0
   1   4   3  343.05    9.10   0
  -1  -4  -3  307.36    7.54   0
   1   4   3  314.30    9.58   0
   1   4   3  307.32    7.48   0
  -2  -4  -3  429.60    7.70   0
   2   4   3  445.83    8.19   0
   2   4   3  418.49    8.65   0
   2   4   3  424.13    8.67   0
   3   4   3  844.01    7.85   0
   3   4   3  930.27    9.13   0
  -3  -4  -3  874.33    7.93   0
   3   4   3  864.05    9.61   0
   4   4   3  542.66    7.21   0
   4   4   3  591.30    8.99   0
  -4  -4  -3  565.31    8.58   0
   4   4   3  608.29    8.40   0
   5   4   3    7.38    5.78   0
   5   4   3   12.74    7.24   0
  -5  -4  -3   13.35    7.17   0
   5   4   3   12.35    6.30   0
   6   4   3    9.11    7.34   0
   6   4   3   10.03    5.84   0
  -6  -4  -3   11.70    7.27   0
   6   4   3    4.83    6.71   0
 -11   5   3   76.60    6.98   0
 -11   5   3   74.07   10.65   0
  11  -5  -3   92.26    6.16   0
 -10   5   3   58.51    6.51   0
  10  -5  -3   52.16    6.72   0
 -10   5   3   54.41   10.20   0
  -9   5   3 1048.89    8.54   0
   9  -5  -3 1033.28    7.67   0
  -9   5   3  995.84   13.31   0
  -8   5   3  402.11   10.76   0
  -8   5   3  451.58    6.54   0
   8  -5  -3  440.94    6.47   0
  -7   5   3  597.29   10.64   0
   7  -5  -3  653.44    7.31   0
  -7   5   3  639.60    7.35   0
  -6   5   3  677.71    7.71   0
  -6   5   3  705.40   11.54   0
   6  -5  -3  689.96    9.22   0
  -6   5   3  719.90   11.32   0
  -5   5   3  982.93    9.83   0
  -5   5   3 1018.79   12.38   0
   5  -5  -3 1005.77    9.90   0
  -4   5   3  482.29    8.90   0
  -4   5   3  473.20    9.59   0
   4  -5  -3  488.47    7.63   0
   3  -5  -3 1732.38   12.00   0
   3  -5  -3 1739.18   11.49   0
  -3   5   3 1655.54   11.52   0
  -3   5   3 1685.07   12.41   0
   2  -5  -3 1010.80   10.76   0
  -2   5   3 1015.33   11.49   0
   2  -5  -3 1085.06   10.19   0
  -2   5   3 1010.35   11.15   0
  -1   5   3  280.90    7.94   0
   1  -5  -3  286.52    7.73   0
   1  -5  -3  286.22    9.05   0
  -1   5   3  258.51    7.89   0
   0  -5  -3 2560.46   12.01   0
   0   5   3 2540.72   14.70   0
   0   5   3 2421.33   13.78   0
   0   5   3 2420.35   13.02   0
  -1  -5  -3  825.02    8.39   0
   1   5   3  820.66   10.04   0
   1   5   3  850.14   10.54   0
   1   5   3  777.73    7.99   0
   2   5   3 1128.22   10.11   0
   2   5   3 1092.28   10.44   0
  -2  -5  -3 1072.46    8.30   0
   2   5   3 1047.90    8.02   0
   3   5   3   76.46    7.40   0
   3   5   3   81.95    6.68   0
   3   5   3   87.33    6.82   0
  -3  -5  -3   77.04    5.81   0
   4   5   3  102.58    6.13   0
  -4  -5  -3  119.04    7.43   0
   4   5   3  125.19    7.84   0
   4   5   3  128.14    8.78   0
   5   5   3   89.93    6.51   0
   5   5   3  120.51    8.28   0
  -5  -5  -3  110.49    6.33   0
   5   5   3   97.41    7.78   0
  11  -6  -3   69.62    7.11   0
 -11   6   3   75.22   13.60   0
 -11   6   3   71.13    5.62   0
  10  -6  -3   34.51    5.34   0
 -10   6   3   35.76   10.93   0
 -10   6   3   32.34    6.48   0
 -10   6   3   37.23   12.30   0
  -9   6   3  605.28    7.94   0
   9  -6  -3  572.54    7.86   0
  -9   6   3  595.80   13.61   0
  -9   6   3  567.76   15.16   0
   8  -6  -3 1549.44    8.94   0
  -8   6   3 1564.18   17.75   0
  -8   6   3 1485.78   17.62   0
  -8   6   3 1539.40    9.94   0
  -7   6   3   10.86    9.25   0
  -7   6   3   13.99    9.95   0
   7  -6  -3   14.36    6.96   0
  -7   6   3   20.92    5.62   0
   6  -6  -3  660.43    8.95   0
  -6   6   3  660.30   11.73   0
  -6   6   3  640.98    7.67   0
  -6   6   3  665.57   13.08   0
  -5   6   3 2408.68   11.29   0
  -5   6   3 2439.73   16.49   0
   5  -6  -3 2391.51   12.18   0
   4  -6  -3 1474.10   10.68   0
  -4   6   3 1458.13   12.94   0
  -4   6   3 1430.59   10.93   0
  -3   6   3  502.57    9.09   0
   3  -6  -3  534.89    9.12   0
  -3   6   3  514.88   10.44   0
   3  -6  -3  503.60    9.49   0
  -2   6   3  208.46    7.27   0
   2  -6  -3  209.11    7.75   0
   2  -6  -3  185.89    8.31   0
  -2   6   3  180.58    7.99   0
  -1   6   3  926.22   11.22   0
   1  -6  -3  930.22   10.26   0
   1  -6  -3 1034.13   10.75   0
  -1   6   3  933.54    9.10   0
   0   6   3 3307.26   16.54   0
   0   6   3 3220.27   17.02   0
   0  -6  -3 3265.24   12.76   0
   0   6   3 3159.35   13.37   0
   1   6   3   10.11    5.76   0
   1   6   3   -1.93    7.96   0
   1   6   3    4.29    7.37   0
  -1  -6  -3    0.21    7.22   0
   2   6   3  199.29    8.00   0
   2   6   3  184.92    6.20   0
  -2  -6  -3  207.09    6.39   0
   2   6   3  201.02    8.80   0
   3   6   3  185.32    6.97   0
   3   6   3  220.07    8.98   0
   3   6   3  198.66    8.27   0
  -3  -6  -3  207.63    6.20   0
   4   6   3   25.74    6.88   0
  -4  -6  -3    6.51    5.81   0
   4   6   3    2.78    7.80   0
   4   6   3    7.68    8.32   0
 -11   7   3   38.56    6.98   0
  11  -7  -3   30.54    7.05   0
  10  -7  -3  121.33    7.02   0
 -10   7   3  142.24    5.88   0
   9  -7  -3   96.64    6.88   0
  -9   7   3  103.82    5.76   0
   8  -7  -3 1250.34    9.38   0
  -8   7   3 1278.16    9.35   0
   7  -7  -3   16.35    5.40   0
  -7   7   3    3.77   12.66   0
  -7   7   3    2.60    6.49   0
  -7   7   3    5.34   10.61   0
  -6   7   3 2096.03   10.30   0
   6  -7  -3 2077.48   11.41   0
  -6   7   3 2151.00   17.78   0
  -5   7   3  122.71    7.65   0
  -5   7   3  123.90   10.20   0
   5  -7  -3  125.63    6.18   0
  -4   7   3   44.63    7.26   0
   4  -7  -3   37.84    6.96   0
   4  -7  -3   36.96    7.40   0
  -4   7   3   42.02    8.29   0
  -3   7   3  272.26    8.16   0
   3  -7  -3  306.90    8.84   0
   3  -7  -3  264.55    8.13   0
  -3   7   3  265.54    8.70   0
  -2   7   3  308.99    7.25   0
   2  -7  -3  325.05    8.74   0
   2  -7  -3  302.23    7.93   0
  -2   7   3  304.03    8.83   0
   1  -7  -3  324.78    7.83   0
  -1   7   3  318.85    8.74   0
  -1   7   3  302.66    7.96   0
  -1   7   3  307.29    8.75   0
   0   7   3  412.83   10.06   0
   0   7   3  398.41    8.01   0
   0   7   3  427.12    9.70   0
   0  -7  -3  427.50    7.09   0
   1   7   3  226.41    9.39   0
   1   7   3  224.23    6.18   0
  -1  -7  -3  225.92    7.60   0
   1   7   3  230.69    9.16   0
   2   7   3    7.46    5.55   0
   2   7   3   -1.74    7.30   0
  -2  -7  -3   14.37    6.93   0
   2   7   3    1.05    8.08   0
   3   7   3   52.68    6.13   0
   3   7   3   52.03    8.98   0
  -3  -7  -3   50.59    5.85   0
   3   7   3   64.88    8.68   0
  11  -8  -3    0.48    5.59   0
 -11   8   3    2.57    5.65   0
  10  -8  -3   79.44    6.79   0
 -10   8   3   63.61    5.63   0
   9  -8  -3  109.26    5.52   0
  -9   8   3  116.96    6.73   0
  -8   8   3 1250.96    8.64   0
   8  -8  -3 1189.26    8.41   0
   7  -8  -3   28.62    6.68   0
  -7   8   3   26.46   10.52   0
  -7   8   3   39.93    6.71   0
  -7   8   3   30.92   11.62   0
  -6   8   3   14.07    9.51   0
  -6   8   3    2.41    5.46   0
   6  -8  -3    3.20    5.46   0
  -5   8   3  295.66    9.40   0
   5  -8  -3  327.35    7.83   0
  -5   8   3  300.14    7.86   0
  -4   8   3  599.40    8.66   0
   4  -8  -3  584.11    9.69   0
   4  -8  -3  641.12    8.79   0
  -4   8   3  598.87    9.31   0
  -3   8   3  106.11    7.97   0
   3  -8  -3  103.43    7.74   0
   3  -8  -3  104.33    6.01   0
  -3   8   3   99.28    7.50   0
  -2   8   3   35.39    8.69   0
   2  -8  -3   35.84    8.38   0
   2  -8  -3   36.33    7.15   0
  -2   8   3   50.93    6.98   0
  -1   8   3  841.26   12.24   0
  -1   8   3  848.92   12.28   0
  -1   8   3  801.81    7.87   0
   1  -8  -3  777.86    9.06   0
   0   8   3   29.92    6.72   0
   0   8   3   33.29    9.10   0
   0  -8  -3   36.41    6.91   0
   0   8   3   27.61    8.74   0
   1   8   3   13.06    6.82   0
  -1  -8  -3   14.09    7.05   0
   1   8   3    5.69    9.28   0
   1   8   3    8.10    9.83   0
   2   8   3   15.15   10.15   0
  -2  -8  -3   10.53    5.84   0
   2   8   3    3.60    5.63   0
   2   8   3   15.27    9.71   0
 -10   9   3  182.53    7.36   0
  10  -9  -3  186.74    6.20   0
   9  -9  -3   97.41    6.70   0
  -9   9   3  107.03    6.83   0
   8  -9  -3   26.63    5.31   0
  -8   9   3   19.35    6.52   0
  -7   9   3   27.46   10.13   0
  -7   9   3   21.61    6.72   0
  -7   9   3   25.37   10.98   0
   7  -9  -3   30.44    6.39   0
   6  -9  -3   21.95    6.43   0
  -6   9   3    5.89    7.64   0
  -6   9   3   27.09    7.95   0
   5  -9  -3  154.89    7.95   0
  -5   9   3  149.61    8.09   0
  -5   9   3  126.91    8.67   0
  -4   9   3  228.72    8.42   0
   4  -9  -3  232.39    7.55   0
  -4   9   3  208.10    7.95   0
   4  -9  -3  253.36    8.45   0
  -3   9   3  552.32   10.94   0
   3  -9  -3  614.50   10.36   0
   3  -9  -3  517.04    8.39   0
  -3   9   3  488.58    8.46   0
  -2   9   3   92.65    9.79   0
  -2   9   3   87.97    8.92   0
   2  -9  -3   86.52    5.93   0
  -2   9   3   91.13    7.10   0
  -1   9   3   -3.05   10.08   0
  -1   9   3    0.17    9.99   0
   1  -9  -3    3.10    5.68   0
  -1   9   3    6.62    5.56   0
   0   9   3   55.48    5.91   0
   0   9   3   57.66   14.42   0
   0  -9  -3   65.19    5.84   0
   0   9   3   57.54   14.55   0
   1   9   3   74.33    5.79   0
  -1  -9  -3   97.59    7.41   0
  -9  10   3   67.91    7.15   0
   9 -10  -3   72.22    7.01   0
  -8  10   3   10.58    6.66   0
   8 -10  -3    5.81    5.48   0
  -7  10   3    4.76   10.01   0
  -7  10   3   17.30    7.79   0
   7 -10  -3    3.21    6.64   0
  -6  10   3   10.33    6.80   0
   6 -10  -3   12.39    6.44   0
  -6  10   3   11.25    7.96   0
  -5  10   3  523.18    9.88   0
  -5  10   3  522.85    9.08   0
   5 -10  -3  568.79    9.01   0
   4 -10  -3  102.40    8.98   0
  -4  10   3   95.56    7.22   0
   4 -10  -3   98.18    7.13   0
  -4  10   3   98.08    9.29   0
  -3  10   3    2.69    9.40   0
  -3  10   3   -4.93    6.91   0
   3 -10  -3   -5.87    6.93   0
  -2  10   3   72.37   14.62   0
  -2  10   3   66.92   14.23   0
  -2  10   3   56.29    5.89   0
   2 -10  -3   67.03    7.17   0
   1 -10  -3   88.26    7.43   0
  -1  10   3   87.89    6.20   0
   8 -11  -3   49.89    7.11   0
  -8  11   3   51.95    7.28   0
  -7  11   3   67.25   10.77   0
   7 -11  -3   77.99    7.14   0
  -7  11   3   63.77    7.32   0
  -6  11   3   36.81    8.11   0
   6 -11  -3   35.71    7.97   0
  -6  11   3   40.99    8.43   0
   5 -11  -3   23.86    7.89   0
  -5  11   3   29.99    9.12   0
  -5  11   3   13.88    8.07   0
  -4  11   3    0.42    6.99   0
   4 -11  -3   17.98    7.01   0
   4 -11  -3   16.26    9.59   0
  -4  11   3   14.46   10.07   0
  -3  11   3  142.86    7.73   0
   3 -11  -3  122.82    7.72   0
   3 -12   4   12.68    8.88   0
  -3  12  -4    3.21    7.94   0
   4 -12   4   11.82    9.93   0
   5 -12   4    1.83   11.20   0
   5 -12   4    1.66   13.57   0
   5 -12   4   -4.25   11.33   0
   0 -11   4   15.49    8.18   0
   0  11  -4   30.46    5.74   0
   1 -11   4   51.60    8.33   0
  -1  11  -4   61.68    6.99   0
   2 -11   4   -2.70    7.87   0
  -2  11  -4   10.39    6.43   0
   3 -11   4   47.71    8.05   0
  -3  11  -4   40.76    7.80   0
   4 -11   4   23.23    9.78   0
   4 -11   4   21.58   12.31   0
   4 -11   4   19.25   13.17   0
   5 -11   4   68.01    9.25   0
   5 -11   4   68.89    8.33   0
   6 -11   4   -2.34    8.03   0
   7 -11   4    9.44    6.78   0
  -7  11  -4    5.12    6.68   0
  -2 -10   4   17.86    6.76   0
  -1 -10   4   60.33    8.06   0
   1  10  -4   55.88    5.75   0
   0  10  -4   53.84    6.78   0
   0 -10   4   76.50    8.04   0
  -1  10  -4   47.66    6.63   0
   1 -10   4   57.90    7.86   0
  -2  10  -4    1.69    6.32   0
   2 -10   4   14.72    7.58   0
   3 -10   4  234.46   10.00   0
   4 -10   4  163.31   10.75   0
   4 -10   4  172.14    9.74   0
   4 -10   4  182.97    9.48   0
   5 -10   4   53.52    8.18   0
   6 -10   4   11.75    6.74   0
  -6  10  -4    7.03    7.59   0
   7 -10   4   25.43    6.89   0
  -7  10  -4   20.80    6.71   0
   8 -10   4   -0.23    7.02   0
  -8  10  -4   18.49    6.97   0
  -3  -9   4   54.30    8.05   0
   3   9  -4   70.59    5.75   0
  -2  -9   4    7.58    6.03   0
   2   9  -4   18.81    5.34   0
   1   9  -4   85.95    6.65   0
  -1  -9   4   78.42    6.47   0
   0   9  -4   13.44    6.20   0
   0  -9   4    6.22    7.32   0
   1  -9   4  227.00    8.20   0
  -1   9  -4  221.07    7.12   0
  -2   9  -4  664.98    9.73   0
   2  -9   4  627.98   10.81   0
   3  -9   4   88.09    8.95   0
   3  -9   4   73.25    9.15   0
   3  -9   4   84.72   10.25   0
   4  -9   4  128.52   11.91   0
   4  -9   4  146.83    8.36   0
   4  -9   4  132.73    8.54   0
   5  -9   4   71.91    7.19   0
  -5   9  -4   79.59    7.06   0
  -6   9  -4   37.72    6.77   0
   6  -9   4   19.72    6.84   0
   7  -9   4   46.84    5.68   0
  -7   9  -4   45.78    6.85   0
   8  -9   4   -3.87    6.76   0
  -8   9  -4    3.31    5.41   0
   9  -9   4    6.85    6.94   0
  -9   9  -4   14.90    5.57   0
   4   8  -4  102.22    5.85   0
  -4  -8   4   85.72    6.42   0
   3   8  -4   55.19    6.66   0
  -3  -8   4   27.50    7.38   0
   2   8  -4   25.98    5.17   0
  -2  -8   4   25.49    5.85   0
  -1  -8   4  409.66    8.37   0
   1   8  -4  426.47    6.51   0
   0   8  -4  535.23    7.05   0
   0  -8   4  506.01    8.74   0
  -1   8  -4  200.35    7.13   0
   1  -8   4  189.35    7.72   0
   2  -8   4  165.84   11.01   0
   2  -8   4  189.02   11.18   0
  -2   8  -4  184.93    7.18   0
   2  -8   4  177.10    8.12   0
   3  -8   4  179.63    8.81   0
   3  -8   4  201.05    8.49   0
   3  -8   4  173.72    9.22   0
   4  -8   4  393.05    8.50   0
   4  -8   4  375.75   12.92   0
   5  -8   4   34.40    6.89   0
  -5   8  -4   32.69    6.88   0
   6  -8   4  114.95    7.15   0
  -6   8  -4  138.76    5.99   0
   7  -8   4  183.16    6.24   0
  -7   8  -4  190.39    6.30   0
   8  -8   4   29.30    6.70   0
  -8   8  -4    9.19    5.33   0
   9  -8   4   24.94    5.47   0
  -9   8  -4    8.03    6.65   0
   5   7  -4   14.52    5.68   0
  -5  -7   4   14.87    7.71   0
  -4  -7   4   17.43    5.92   0
   4   7  -4   18.43    5.38   0
   3   7  -4  171.76    5.77   0
  -3  -7   4  149.90    7.70   0
  -2  -7   4  699.95    8.84   0
   2   7  -4  742.94    8.20   0
   1   7  -4  660.13    8.06   0
  -1  -7   4  612.35    8.66   0
   0   7  -4    7.89    5.43   0
   0  -7   4   -6.29    7.34   0
   1  -7   4 1031.41   10.55   0
   1  -7   4 1048.15   20.43   0
  -1   7  -4 1071.03    8.89   0
   1  -7   4 1054.91   19.66   0
   2  -7   4  243.50    9.69   0
   2  -7   4  253.92   10.54   0
   2  -7   4  263.38   10.03   0
   3  -7   4   35.23    8.90   0
   3  -7   4   44.35    8.81   0
   4  -7   4  137.32   12.33   0
   4  -7   4  151.54    8.07   0
  -4   7  -4  161.21    8.02   0
   4  -7   4  144.13   11.05   0
  -5   7  -4  232.53    7.66   0
   5  -7   4  194.80    7.60   0
   6  -7   4  675.41    8.77   0
  -6   7  -4  726.46    8.85   0
   7  -7   4  233.15    6.29   0
  -7   7  -4  226.21    6.05   0
   8  -7   4   67.12    6.93   0
  -8   7  -4   81.15    6.70   0
   9  -7   4    2.88    5.51   0
  -9   7  -4   -2.94    6.51   0
   6   6  -4   50.95    9.81   0
   6   6  -4   41.67    7.18   0
  -6  -6   4   41.27    6.19   0
  -5  -6   4   57.57    6.01   0
   5   6  -4   47.24    6.72   0
   5   6  -4   49.07    9.34   0
  -5  -6   4   54.07   10.07   0
   4   6  -4  233.69    6.96   0
   4   6  -4  232.85   12.87   0
  -4  -6   4  226.47   12.88   0
  -4  -6   4  213.51    6.41   0
   3   6  -4  252.10    7.10   0
  -3  -6   4  239.22    7.58   0
   2   6  -4  675.40    7.30   0
  -2  -6   4  642.06    8.84   0
  -1  -6   4 2732.24   13.28   0
   1   6  -4 2865.72   12.63   0
   0   6  -4   79.49    7.31   0
   0  -6   4   84.95    8.01   0
   0  -6   4   80.65   17.72   0
   0  -6   4   93.85   18.15   0
   1  -6   4   89.56    7.85   0
   1  -6   4   88.82    9.34   0
   1  -6   4   84.14   10.23   0
  -1   6  -4   91.65    6.98   0
   2  -6   4  188.24    8.71   0
   2  -6   4  171.77    8.14   0
   2  -6   4  167.21    9.22   0
   3  -6   4  663.03   11.96   0
   3  -6   4  698.96    9.72   0
   4  -6   4  278.88   12.22   0
   4  -6   4  281.14   12.89   0
   4  -6   4  274.44    8.42   0
  -4   6  -4  307.05    8.27   0
   5  -6   4   63.27    7.30   0
   5  -6   4   67.19   15.81   0
   5  -6   4   63.71   13.16   0
  -5   6  -4   81.42    7.27   0
  -6   6  -4 1483.44    9.51   0
   6  -6   4 1377.33   10.29   0
  -7   6  -4  389.60    6.76   0
   7  -6   4  361.27    7.88   0
   8  -6   4   66.05    5.57   0
  -8   6  -4   82.29    5.58   0
  -9   6  -4    8.66    5.37   0
   9  -6   4   13.82    5.55   0
   7   5  -4   88.36    8.42   0
  -7  -5   4   77.22    8.40   0
   7   5  -4  101.66    6.13   0
  -7  -5   4   96.37    8.02   0
   6   5  -4   49.21    5.56   0
  -6  -5   4   41.55    6.11   0
  -6  -5   4   37.96    8.71   0
   6   5  -4   49.65    7.87   0
   5   5  -4   91.76    5.40   0
  -5  -5   4   76.95    7.91   0
  -5  -5   4   89.97    7.00   0
   5   5  -4   80.23    7.64   0
   4   5  -4   11.39    8.23   0
   4   5  -4   -3.03    5.30   0
  -4  -5   4   13.95    8.46   0
  -4  -5   4    6.18    5.46   0
   3   5  -4 2289.80   11.23   0
  -3  -5   4 2103.30   11.43   0
   3   5  -4 2324.55   18.49   0
  -3  -5   4 2260.18   19.10   0
  -2  -5   4 1444.95   10.59   0
   2   5  -4 1600.10    9.27   0
  -2  -5   4 1543.87   20.11   0
   2   5  -4 1651.24   19.20   0
  -1  -5   4  723.09    9.57   0
   1   5  -4  794.85    8.06   0
  -1  -5   4  754.59   16.76   0
   0  -5   4  371.50   11.19   0
   0  -5   4  341.00    8.82   0
   0   5  -4  380.51    8.40   0
   0  -5   4  366.66   11.28   0
   1  -5   4  519.37    8.90   0
   1  -5   4  538.39   10.69   0
   1  -5   4  557.98   10.27   0
   2  -5   4 2706.91   14.10   0
   2  -5   4 2504.16   15.24   0
   2  -5   4 2493.10   13.71   0
   3  -5   4    8.31    8.29   0
  -3   5  -4    1.73    7.50   0
   3  -5   4    3.69    9.68   0
   3  -5   4    8.44    6.35   0
   4  -5   4 2176.60   12.22   0
   4  -5   4 2234.39   17.05   0
  -4   5  -4 2292.06   12.44   0
   4  -5   4 2076.98   17.90   0
  -5   5  -4  755.85    8.08   0
   5  -5   4  681.16   14.76   0
   5  -5   4  720.58    9.35   0
   6  -5   4  292.14    7.70   0
  -6   5  -4  303.89    7.62   0
   6  -5   4  271.68   10.81   0
   7  -5   4  211.47   10.75   0
  -7   5  -4  240.88    7.22   0
   7  -5   4  211.24    7.35   0
   8  -5   4   59.28    8.86   0
  -8   5  -4   72.69    6.40   0
   8  -5   4   54.78    5.49   0
   9  -5   4   43.49    5.77   0
   9  -5   4   45.65    9.12   0
  -9   5  -4   49.75    5.64   0
   7   4  -4  147.93    5.85   0
  -7  -4   4  148.00    7.38   0
   7   4  -4  143.42    8.19   0
  -7  -4   4  123.72    7.90   0
   6   4  -4  136.46    6.87   0
  -6  -4   4  155.36    7.18   0
   6   4  -4  146.05    6.95   0
  -6  -4   4  137.44    6.11   0
   5   4  -4  319.11    6.07   0
  -5  -4   4  316.74    8.82   0
   5   4  -4  324.65    8.64   0
  -5  -4   4  307.08    6.56   0
  -4  -4   4   34.66    7.41   0
   4   4  -4   53.19    5.44   0
   4   4  -4   39.21    8.14   0
  -4  -4   4   47.26    8.63   0
  -3  -4   4 1249.91   14.23   0
  -3  -4   4 1211.94    8.70   0
   3   4  -4 1237.03   12.59   0
   3   4  -4 1282.25    8.55   0
  -2  -4   4 2044.76   10.36   0
  -2  -4   4 2068.73   16.44   0
   2   4  -4 2181.60   10.36   0
   2   4  -4 2190.45   16.83   0
  -1  -4   4 2667.03   12.03   0
  -1  -4   4 2624.04   17.75   0
   1   4  -4 2833.53   12.82   0
   1   4  -4 2959.66   19.13   0
   0  -4   4  430.96    8.67   0
   0   4  -4  399.15    8.43   0
   0  -4   4  369.60    9.44   0
   0  -4   4  380.19    9.46   0
   1  -4   4 1619.71   11.73   0
   1  -4   4 1549.13   11.92   0
   1  -4   4 1658.54   12.84   0
   3  -4   4 2872.46   13.20   0
   3  -4   4 2860.28   17.24   0
  -3   4  -4 2973.55   13.80   0
   4  -4   4  416.98    8.33   0
  -4   4  -4  417.94    8.36   0
   4  -4   4  417.02   12.58   0
  -5   4  -4   10.70    5.60   0
   5  -4   4   10.83    7.36   0
   5  -4   4   -0.66   10.14   0
   6  -4   4  136.40    8.91   0
  -6   4  -4  157.06    6.83   0
   6  -4   4  139.28    5.88   0
   7  -4   4  932.12   11.99   0
  -7   4  -4 1075.48    7.96   0
   7  -4   4 1010.17    8.93   0
   8  -4   4    2.06    7.68   0
  -8   4  -4    2.74    5.13   0
  -8   4  -4    0.80    7.63   0
   8  -4   4    8.33    5.35   0
   9  -4   4   34.52    5.70   0
   9  -4   4   35.88    8.34   0
  -9   4  -4   45.13    5.61   0
  -9   4  -4   49.89    8.14   0
   8   3  -4   46.23    6.99   0
   8   3  -4   39.59    6.67   0
  -8  -3   4   48.93    6.94   0
  -8  -3   4   34.72    6.20   0
   7   3  -4   98.41    6.72   0
   7   3  -4  102.75    6.85   0
  -7  -3   4  105.89    7.01   0
  -7  -3   4   88.92    7.60   0
   6   3  -4  632.63    8.08   0
  -6  -3   4  596.91    7.24   0
   6   3  -4  635.77    8.61   0
  -6  -3   4  662.88    9.66   0
   5   3  -4   40.41    5.56   0
  -5  -3   4   30.38    7.11   0
   5   3  -4   37.29    6.85   0
  -5  -3   4   32.26    8.54   0
   4   3  -4  167.99    6.09   0
   4   3  -4  153.49    8.03   0
  -4  -3   4  151.99    7.79   0
  -4  -3   4  166.43    9.64   0
   3   3  -4 1497.20   12.71   0
  -3  -3   4 1400.71   10.44   0
  -3  -3   4 1427.81   12.26   0
   3   3  -4 1532.17    9.33   0
   2   3  -4  141.42    7.23   0
  -2  -3   4  134.70    6.23   0
  -2  -3   4  130.00    8.97   0
   2   3  -4  138.55    8.37   0
  -1  -3   4  659.05    9.12   0
   1   3  -4  681.30   10.14   0
   1   3  -4  696.11    9.07   0
  -1  -3   4  647.32   10.04   0
   3  -3   4  586.53   10.21   0
  -3   3  -4  612.73    7.35   0
   3  -3   4  577.67    7.29   0
   4  -3   4  430.71    8.30   0
  -4   3  -4  408.96    8.19   0
   4  -3   4  398.03   10.40   0
   5  -3   4  811.48   11.24   0
  -5   3  -4  900.09   10.99   0
  -5   3  -4  880.34    7.89   0
   5  -3   4  828.99    8.96   0
   6  -3   4   25.10    5.27   0
  -6   3  -4   25.75    7.80   0
  -6   3  -4   13.36    5.33   0
   6  -3   4   21.17    7.41   0
  -7   3  -4  482.89    6.68   0
   7  -3   4  436.94    8.81   0
  -7   3  -4  504.76    9.49   0
   7  -3   4  471.40    7.75   0
   8  -3   4    4.59    6.67   0
  -8   3  -4    1.32    5.34   0
  -8   3  -4    9.39    7.63   0
   8  -3   4    8.64    6.65   0
   9  -3   4   51.70    5.81   0
   9  -3   4   40.08    7.20   0
  -9   3  -4   42.53    5.67   0
  -9   3  -4   39.03    8.25   0
   9   2  -4   32.01    6.89   0
   9   2  -4   38.62    7.27   0
  -9  -2   4   37.92    7.01   0
  -9  -2   4   37.85    6.31   0
   8   2  -4  120.63    6.81   0
   8   2  -4  112.72    7.10   0
  -8  -2   4  134.03    7.10   0
  -8  -2   4  110.82    7.46   0
   7   2  -4  195.48    5.86   0
  -7  -2   4  202.51    7.29   0
   7   2  -4  189.22    7.32   0
  -7  -2   4  188.42    7.50   0
  -6  -2   4 2578.89   11.94   0
   6   2  -4 2794.99   11.86   0
   6   2  -4 2760.65   12.72   0
  -6  -2   4 2714.36   12.83   0
  -5  -2   4   76.22    6.29   0
   5   2  -4   76.38    5.57   0
   5   2  -4   79.05    7.68   0
  -5  -2   4   68.11    8.06   0
  -4  -2   4   27.50    7.85   0
  -4  -2   4   31.95    7.32   0
   4   2  -4   27.11    6.89   0
   4   2  -4   21.50    7.36   0
  -3  -2   4 1434.84    9.20   0
  -3  -2   4 1396.69   11.56   0
   3   2  -4 1446.61   11.00   0
   3   2  -4 1505.80    9.22   0
  -2  -2   4 2243.29   11.41   0
  -2  -2   4 2209.95   13.87   0
   2   2  -4 2304.18   13.75   0
   2   2  -4 2337.97   11.45   0
  -1  -2   4 5985.23   17.46   0
   0  -2   4 2660.13   13.20   0
   0   2  -4 2770.70   14.33   0
   1  -2   4 2975.28   13.21   0
   1  -2   4 2708.72   12.66   0
   2  -2   4 8448.75   19.56   0
   2  -2   4 7505.43   18.42   0
  -3   2  -4 6746.40   17.51   0
   3  -2   4 6481.39   16.52   0
  -3   2  -4 7095.48   20.55   0
   3  -2   4 6682.61   21.20   0
  -4   2  -4   11.53    7.67   0
  -4   2  -4   -2.33    7.04   0
   4  -2   4    8.05    5.95   0
   4  -2   4    6.67    9.60   0
  -5   2  -4  683.80    9.55   0
  -5   2  -4  683.72    8.58   0
   5  -2   4  653.99    7.41   0
   5  -2   4  665.16   10.49   0
  -6   2  -4  288.47    7.12   0
  -6   2  -4  278.71    7.82   0
   6  -2   4  263.73    6.24   0
   6  -2   4  243.53    8.21   0
   7  -2   4  115.81    7.33   0
  -7   2  -4  132.30    6.55   0
  -7   2  -4  136.97    7.15   0
   7  -2   4  129.94    7.01   0
   8  -2   4   16.57    7.03   0
  -8   2  -4   19.27    5.36   0
  -8   2  -4   18.55    8.00   0
   8  -2   4   14.81    6.87   0
  -9  -1   4   34.79    6.73   0
   9   1  -4   18.08    5.44   0
   9   1  -4   21.80    7.01   0
  -9  -1   4   19.56    7.43   0
   8   1  -4  414.55    7.31   0
   8   1  -4  414.77    7.97   0
  -8  -1   4  443.61    7.94   0
  -8  -1   4  406.09    7.91   0
   7   1  -4  763.61    8.30   0
   7   1  -4  780.32    7.61   0
  -7  -1   4  778.27    8.73   0
  -7  -1   4  721.79    8.57   0
   6   1  -4 2445.94   11.21   0
  -6  -1   4 2439.83   11.61   0
  -6  -1   4 2245.25   11.56   0
   6   1  -4 2391.25   10.94   0
  -5  -1   4   35.99    6.37   0
  -5  -1   4   49.57    7.80   0
   5   1  -4   44.67    6.15   0
   5   1  -4   52.91    5.70   0
  -4  -1   4   18.73    6.90   0
  -4  -1   4   23.83    8.07   0
   4   1  -4   13.77    7.74   0
   4   1  -4   16.99    5.49   0
  -3  -1   4 3095.01   12.48   0
   3   1  -4 3302.46   12.69   0
  -3  -1   4 2997.28   14.33   0
   3   1  -4 3120.25   13.40   0
  -2  -1   4 7900.33   20.08   0
   1   1  -4  379.02    8.59   0
  -1  -1   4  358.18    8.85   0
   0  -1   4   17.83    7.45   0
   0   1  -4   14.82    7.38   0
   1  -1   4 5929.61   17.12   0
   1  -1   4 5222.16   16.15   0
   1  -1   4 5578.30   18.55   0
   2  -1   4 1281.44    9.09   0
   2  -1   4 1128.65    8.81   0
  -2   1  -4 1213.14    9.82   0
   2  -1   4 1157.00   11.26   0
   3  -1   4 5324.48   18.14   0
  -3   1  -4 5209.11   17.64   0
   3  -1   4 5112.55   14.90   0
   4  -1   4  530.85   10.19   0
  -4   1  -4  495.40    7.94   0
   4  -1   4  480.32    6.95   0
  -4   1  -4  493.64    8.80   0
  -5   1  -4  536.01    7.69   0
   5  -1   4  473.06    9.35   0
  -5   1  -4  510.47    8.45   0
   5  -1   4  498.14    6.99   0
  -6   1  -4  187.29    6.88   0
  -6   1  -4  188.42    7.54   0
   6  -1   4  160.75    7.67   0
   6  -1   4  184.99    6.12   0
  -7   1  -4   97.47    6.72   0
  -7   1  -4   91.61    6.94   0
   7  -1   4   96.84    6.10   0
   7  -1   4   87.67    5.85   0
   8  -1   4   72.49    7.36   0
  -8   1  -4   80.53    7.25   0
   8  -1   4   69.88    5.84   0
  10   0  -4  201.71    7.52   0
 -10   0   4  184.83    7.77   0
  10   0  -4  236.50    6.80   0
 -10   0   4  226.90    7.14   0
   9   0  -4   42.89    6.47   0
   9   0  -4   46.43    7.13   0
  -9   0   4   47.73    6.77   0
  -9   0   4   45.97    7.26   0
  -8   0   4  680.04    8.30   0
   8   0  -4  672.69    8.09   0
   8   0  -4  673.32    8.41   0
  -8   0   4  654.41    8.53   0
  -7   0   4  343.09    6.53   0
   7   0  -4  342.24    7.12   0
   7   0  -4  371.74    6.56   0
  -7   0   4  390.36    7.72   0
  -6   0   4  594.12    7.73   0
   6   0  -4  609.51    8.31   0
   6   0  -4  582.49    8.76   0
  -6   0   4  576.64    8.90   0
  -5   0   4 5723.58   16.54   0
   5   0  -4 6124.74   16.60   0
  -5   0   4 5766.24   15.72   0
   5   0  -4 5809.02   16.53   0
  -4   0   4 3115.55   13.32   0
  -4   0   4 3027.03   13.40   0
   4   0  -4 3249.71   13.14   0
   4   0  -4 3080.31   12.40   0
  -3   0   4 1969.42   11.72   0
  -3   0   4 1851.73   11.86   0
   3   0  -4 1966.87   11.86   0
   2   0  -4  289.56    6.88   0
  -2   0   4  252.54    8.45   0
   1   0  -4  304.87    8.51   0
  -1   0   4  277.15    8.52   0
   0   0   4  448.50    7.62   0
   0   0  -4  482.14    7.69   0
   0   0   4  441.19    7.99   0
   1   0   4  879.67    8.55   0
  -1   0  -4  878.65    8.99   0
   1   0   4  801.65    8.38   0
   1   0   4  827.85   10.30   0
   2   0   4 4731.69   14.47   0
   2   0   4 4125.11   13.78   0
  -2   0  -4 4412.56   15.76   0
   2   0   4 4316.56   15.43   0
   3   0   4 1723.40    9.76   0
   3   0   4 1946.76   10.01   0
   3   0   4 1842.92   11.80   0
  -3   0  -4 1799.57   11.73   0
  -4   0  -4   60.67    6.56   0
   4   0   4   78.47    7.34   0
   4   0   4   64.28    9.05   0
   5   0   4  686.41    9.43   0
  -5   0  -4  692.17    7.72   0
   5   0   4  673.88    8.39   0
  -6   0  -4  268.12    6.58   0
   6   0   4  264.02    6.23   0
   6   0   4  234.92    7.99   0
   7   0   4   80.06    7.23   0
  -7   0  -4   95.66    6.08   0
   7   0   4   86.14    5.96   0
   8   0   4   40.21    7.57   0
   8   0   4   46.79    7.61   0
   8   0   4   36.14    7.10   0
  -8   0  -4   40.66    6.11   0
  10  -1  -4  288.69    7.69   0
  10  -1  -4  321.49    8.30   0
 -10   1   4  272.27    8.60   0
 -10   1   4  315.17    6.69   0
   9  -1  -4   23.09    6.33   0
   9  -1  -4   -2.99    6.99   0
  -9   1   4   16.98    5.71   0
  -9   1   4   19.43    6.47   0
  -8   1   4  162.02    7.30   0
   8  -1  -4  183.68    6.78   0
   8  -1  -4  164.49    6.01   0
  -8   1   4  167.57    5.67   0
   7  -1  -4 1785.05   10.37   0
  -7   1   4 1655.28   10.62   0
   7  -1  -4 1691.95    9.31   0
  -7   1   4 1741.72    9.46   0
  -6   1   4 3976.86   12.94   0
  -6   1   4 3931.94   14.38   0
   6  -1  -4 4176.61   14.44   0
   6  -1  -4 3924.73   13.10   0
  -5   1   4 4434.52   15.36   0
   5  -1  -4 4446.21   14.23   0
  -5   1   4 4346.39   14.18   0
  -4   1   4 1863.74   11.49   0
  -4   1   4 1795.61   10.04   0
   4  -1  -4 1844.12   10.07   0
  -3   1   4 5936.80   16.78   0
   3  -1  -4 6214.73   17.75   0
   2  -1  -4 1772.52   11.65   0
  -2   1   4 1705.32   10.83   0
  -1   1   4  135.04    6.56   0
   1  -1  -4  137.86    6.53   0
  -1   1   4  130.86    8.47   0
   0  -1  -4 3634.39   14.78   0
   0   1   4 3614.89   13.74   0
   0  -1  -4 3809.71   14.09   0
   0   1   4 3525.19   14.86   0
   1   1   4  951.86   10.43   0
   1   1   4  926.40    8.26   0
  -1  -1  -4  971.80    9.93   0
   1   1   4  992.63    9.34   0
   2   1   4   40.19    5.95   0
   2   1   4   27.30    7.33   0
  -2  -1  -4   47.15    7.64   0
   2   1   4   30.58    8.42   0
   3   1   4  109.77    9.30   0
   3   1   4  130.54    7.34   0
  -3  -1  -4  134.49    8.04   0
   3   1   4  114.27    6.33   0
   4   1   4  860.28    8.95   0
  -4  -1  -4  893.64    8.17   0
   4   1   4  943.06    7.82   0
   4   1   4  847.93    9.84   0
   5   1   4  643.74    7.18   0
  -5  -1  -4  567.78    8.60   0
   5   1   4  521.61    8.80   0
   5   1   4  563.62    8.34   0
   6   1   4   51.10    6.42   0
  -6  -1  -4   58.96    6.94   0
   6   1   4   53.10    5.84   0
   6   1   4   50.31    6.95   0
   7   1   4  167.32    6.44   0
  -7  -1  -4  165.75    6.58   0
   7   1   4  181.28    7.24   0
   7   1   4  165.35    7.78   0
  10  -2  -4   36.61    5.89   0
 -10   2   4   39.49    6.54   0
 -10   2   4   39.13    7.48   0
  -9   2   4  134.31    7.27   0
   9  -2  -4  136.20    7.03   0
  -9   2   4  136.55    6.75   0
  -8   2   4 1170.74   10.00   0
  -8   2   4 1269.00    9.36   0
   8  -2  -4 1230.79    9.52   0
  -7   2   4  480.95    8.34   0
   7  -2  -4  500.29    8.16   0
  -7   2   4  479.04    7.97   0
  -6   2   4 3912.84   13.34   0
  -6   2   4 3867.61   14.80   0
   6  -2  -4 3956.89   12.59   0
  -5   2   4 3804.92   12.59   0
  -5   2   4 3889.98   15.03   0
   5  -2  -4 3831.73   13.34   0
  -4   2   4  363.58    8.08   0
   4  -2  -4  356.63    6.76   0
  -4   2   4  373.04    7.00   0
   3  -2  -4 1293.98    9.34   0
  -3   2   4 1238.48    9.41   0
  -2   2   4  904.91    9.93   0
   2  -2  -4  944.75    8.76   0
  -2   2   4  894.14    9.47   0
   0  -2  -4  167.67    8.17   0
   0  -2  -4  178.08    7.76   0
   0   2   4  159.14    6.32   0
   0   2   4  155.12    7.06   0
   1   2   4   16.88    5.89   0
   1   2   4   42.35    7.22   0
  -1  -2  -4   24.21    6.49   0
   1   2   4   11.60    6.55   0
   2   2   4 1140.49    9.55   0
  -2  -2  -4 1157.01    9.08   0
   2   2   4 1033.34    9.58   0
   2   2   4 1118.42    9.68   0
   3   2   4  112.11    5.90   0
   3   2   4   92.31    7.34   0
  -3  -2  -4  125.00    6.58   0
   3   2   4  108.01    8.43   0
  -4  -2  -4  117.63    7.27   0
   4   2   4   91.28    6.91   0
   4   2   4  118.07    6.56   0
   4   2   4   92.81    6.31   0
  -5  -2  -4  462.61    8.17   0
   5   2   4  418.15    8.36   0
   5   2   4  424.80    8.06   0
   5   2   4  484.48    6.77   0
   6   2   4  166.62    7.51   0
   6   2   4  179.49    5.94   0
  -6  -2  -4  175.09    6.21   0
   6   2   4  144.28    7.69   0
  -7  -2  -4   44.36    7.33   0
   7   2   4   51.81    5.71   0
   7   2   4   29.58    6.21   0
   7   2   4   45.91    6.19   0
  11  -3  -4   97.21    7.54   0
 -11   3   4  122.05    9.56   0
 -11   3   4  116.54    6.06   0
 -10   3   4   84.60    7.32   0
  10  -3  -4   85.89    5.97   0
 -10   3   4   89.72    6.80   0
   9  -3  -4  317.17    6.15   0
  -9   3   4  288.77    8.00   0
  -9   3   4  312.55    6.10   0
  -8   3   4 2266.47   12.53   0
   8  -3  -4 2368.33   11.09   0
  -8   3   4 2418.03   10.87   0
  -7   3   4  671.86    9.04   0
   7  -3  -4  698.57    7.33   0
  -7   3   4  673.55    7.27   0
  -6   3   4  213.21    6.37   0
  -6   3   4  210.09    8.09   0
   6  -3  -4  202.60    6.39   0
  -5   3   4   33.79    6.09   0
  -5   3   4   24.20    6.93   0
   5  -3  -4   27.28    7.21   0
  -4   3   4 3543.65   13.36   0
   4  -3  -4 3683.85   13.44   0
   2  -3  -4 1387.95    9.59   0
  -2   3   4 1292.45   10.89   0
  -2   3   4 1290.82   10.34   0
  -1   3   4 1494.28   10.80   0
  -1   3   4 1458.16   11.03   0
   1  -3  -4 1554.36   11.00   0
   1  -3  -4 1598.49   10.97   0
   0  -3  -4 6560.35   17.94   0
   0  -3  -4 6388.24   18.01   0
   0   3   4 6177.30   17.36   0
   0   3   4 5877.66   16.38   0
   1   3   4  981.65    9.34   0
   1   3   4  903.18    9.20   0
  -1  -3  -4 1031.27    9.06   0
   1   3   4  973.76    9.31   0
   2   3   4  369.57    8.92   0
   2   3   4  348.18    6.79   0
   2   3   4  364.66    7.69   0
  -2  -3  -4  383.04    7.34   0
   3   3   4   40.32    6.94   0
   3   3   4   57.88    6.44   0
   3   3   4   38.70    6.19   0
  -3  -3  -4   47.34    5.80   0
   4   3   4  880.19    8.95   0
   4   3   4  829.92    8.17   0
  -4  -3  -4  833.09    8.21   0
   4   3   4  799.39    8.34   0
   5   3   4  228.85    7.65   0
   5   3   4  244.40    7.29   0
  -5  -3  -4  228.95    7.52   0
   5   3   4  242.24    7.91   0
   6   3   4   29.38    6.66   0
   6   3   4   32.82    6.06   0
  -6  -3  -4   13.46    6.04   0
   6   3   4   26.82    7.37   0
  11  -4  -4   97.92    7.26   0
 -11   4   4   99.35    9.32   0
 -11   4   4   78.63    5.95   0
  10  -4  -4  499.42    7.05   0
 -10   4   4  503.48    9.96   0
 -10   4   4  510.20    7.81   0
  -9   4   4  876.36    8.20   0
  -9   4   4  810.62   10.62   0
   9  -4  -4  855.87    7.34   0
  -8   4   4  700.47    7.71   0
   8  -4  -4  686.02    6.88   0
  -8   4   4  645.94    9.94   0
  -7   4   4  103.92    8.30   0
  -7   4   4  114.85    5.82   0
   7  -4  -4  109.67    5.92   0
  -6   4   4   56.64    7.31   0
  -6   4   4   56.63    8.26   0
   6  -4  -4   43.80    5.88   0
   5  -4  -4 4274.06   13.31   0
  -5   4   4 4348.59   16.76   0
  -5   4   4 4169.26   13.13   0
  -4   4   4   57.72    7.73   0
  -4   4   4   61.60    6.11   0
   4  -4  -4   55.73    5.87   0
  -3   4   4 3350.46   12.89   0
   3  -4  -4 3613.93   13.37   0
  -3   4   4 3390.88   14.83   0
   2  -4  -4 6945.19   18.75   0
  -2   4   4 6618.88   18.67   0
  -2   4   4 6627.06   18.51   0
   1  -4  -4 2665.50   13.03   0
  -1   4   4 2521.64   12.05   0
   1  -4  -4 2538.52   12.94   0
  -1   4   4 2520.05   11.87   0
   0   4   4  281.97    7.88   0
   0   4   4  268.35    9.07   0
   0  -4  -4  293.32    7.46   0
   1   4   4   72.78    7.45   0
  -1  -4  -4   94.82    6.85   0
   1   4   4   91.57    7.35   0
   1   4   4   79.34    6.87   0
   2   4   4  943.00    9.46   0
   2   4   4 1012.13    9.37   0
  -2  -4  -4  975.06    9.35   0
   2   4   4  940.10    9.20   0
   3   4   4  178.06    6.92   0
   3   4   4  174.39    7.44   0
  -3  -4  -4  189.27    6.43   0
   3   4   4  170.33    6.35   0
   4   4   4   50.82    6.31   0
  -4  -4  -4   55.42    5.77   0
   4   4   4   54.58    6.89   0
   4   4   4   30.81    7.16   0
  -5  -4  -4   41.02    5.82   0
   5   4   4   39.55    6.57   0
   5   4   4   34.04    7.41   0
   5   4   4   28.81    7.18   0
  11  -5  -4   53.37    7.21   0
 -11   5   4   72.30    9.57   0
 -11   5   4   67.34    5.63   0
  10  -5  -4  228.02    6.05   0
 -10   5   4  229.39    7.01   0
 -10   5   4  227.00    9.44   0
   9  -5  -4  752.76    7.13   0
  -9   5   4  729.76   10.93   0
  -9   5   4  795.66    7.18   0
  -8   5   4 1200.00   11.90   0
   8  -5  -4 1261.30    9.13   0
  -8   5   4 1244.22    9.01   0
  -7   5   4 1162.54    8.02   0
  -7   5   4 1138.54   11.49   0
   7  -5  -4 1168.36    8.16   0
  -7   5   4 1257.89   12.76   0
  -6   5   4 2057.49   12.83   0
  -6   5   4 2093.90   14.18   0
   6  -5  -4 2041.38   11.20   0
  -6   5   4 2041.77   10.17   0
  -5   5   4 2616.02   11.37   0
  -5   5   4 2629.03   14.34   0
   5  -5  -4 2715.73   12.50   0
  -4   5   4 4873.83   14.58   0
   4  -5  -4 5157.72   15.70   0
  -4   5   4 4906.78   17.66   0
   3  -5  -4 3403.82   13.06   0
  -3   5   4 3145.43   13.42   0
   3  -5  -4 3193.00   14.06   0
  -3   5   4 3187.55   13.49   0
   2  -5  -4  129.02    7.20   0
   2  -5  -4  119.40    8.09   0
  -2   5   4  123.80    7.48   0
  -2   5   4  123.35    8.78   0
  -1   5   4   27.37    7.74   0
   1  -5  -4   26.99    8.45   0
   1  -5  -4   36.17    8.17   0
  -1   5   4   30.10    7.37   0
   0   5   4 6925.92   19.66   0
   0   5   4 6610.94   19.57   0
   0  -5  -4 7181.09   18.33   0
   0   5   4 6747.96   16.95   0
  -1  -5  -4  166.42    6.37   0
   1   5   4  148.26    7.26   0
   1   5   4  157.17    6.88   0
   1   5   4  139.21    6.32   0
   2   5   4    2.87    6.20   0
   2   5   4    8.39    6.58   0
  -2  -5  -4    6.82    6.75   0
   2   5   4    6.59    5.53   0
   3   5   4  114.85    7.50   0
  -3  -5  -4   85.73    5.87   0
   3   5   4   97.95    7.11   0
   3   5   4  107.62    5.62   0
   4   5   4   67.67    6.02   0
   4   5   4   77.50    6.75   0
   4   5   4   60.85    7.45   0
  -4  -5  -4   78.56    6.11   0
 -11   6   4   85.38    7.05   0
  11  -6  -4   73.07    5.99   0
 -11   6   4   88.36   11.41   0
 -10   6   4  251.46   10.47   0
  10  -6  -4  235.50    6.02   0
 -10   6   4  269.35    7.23   0
 -10   6   4  224.38   11.41   0
   9  -6  -4  516.34    6.83   0
  -9   6   4  548.23   11.29   0
  -9   6   4  503.76   12.12   0
  -9   6   4  530.81    7.79   0
  -8   6   4  352.16    9.86   0
   8  -6  -4  366.89    6.46   0
  -8   6   4  359.25   10.23   0
  -8   6   4  356.89    6.40   0
  -7   6   4  763.97   10.38   0
  -7   6   4  765.03    7.32   0
  -7   6   4  783.30   11.71   0
   7  -6  -4  779.28    7.34   0
  -6   6   4  220.89    7.39   0
   6  -6  -4  214.74    6.23   0
  -6   6   4  218.05    9.26   0
   5  -6  -4 3127.91   12.24   0
  -5   6   4 3030.66   11.96   0
  -5   6   4 3141.95   15.55   0
   4  -6  -4  755.31    8.84   0
  -4   6   4  716.73    8.90   0
  -4   6   4  753.44   11.74   0
  -3   6   4  248.18    8.13   0
   3  -6  -4  260.52    7.72   0
  -3   6   4  258.47    8.90   0
   3  -6  -4  255.60    7.97   0
  -2   6   4 2525.31   12.99   0
   2  -6  -4 2817.47   13.54   0
   2  -6  -4 2581.09   12.76   0
  -2   6   4 2578.98   13.53   0
   1  -6  -4  128.10    6.99   0
  -1   6   4   31.47    6.29   0
   1  -6  -4   23.54    7.50   0
  -1   6   4   32.61    6.92   0
   0   6   4  625.52    8.85   0
   0  -6  -4  642.37    7.55   0
   0   6   4  625.44    8.78   0
   0   6   4  626.94    7.74   0
   1   6   4  424.85    8.80   0
   1   6   4  409.51    9.09   0
  -1  -6  -4  413.75    6.95   0
   1   6   4  399.01    6.96   0
   2   6   4  172.42    6.97   0
   2   6   4  159.34    7.33   0
  -2  -6  -4  157.93    5.83   0
   2   6   4  147.92    7.00   0
   3   6   4    7.96    7.69   0
  -3  -6  -4    4.72    5.60   0
   3   6   4   -4.76    5.52   0
   3   6   4   -3.34    6.99   0
   4   6   4    1.75    7.90   0
  11  -7  -4   25.00    5.74   0
 -11   7   4   38.08    5.61   0
  10  -7  -4    5.81    6.86   0
 -10   7   4   18.94   16.68   0
 -10   7   4   19.03    5.38   0
  -9   7   4  231.60   12.81   0
  -9   7   4  238.99   13.54   0
   9  -7  -4  236.27    6.00   0
  -9   7   4  253.56    6.22   0
  -8   7   4 1296.64   15.03   0
   8  -7  -4 1378.44    8.68   0
  -8   7   4 1407.23    8.62   0
  -8   7   4 1348.74   16.86   0
  -7   7   4  556.58    8.00   0
  -7   7   4  581.44   10.69   0
   7  -7  -4  541.09    7.03   0
  -7   7   4  592.55   11.92   0
  -6   7   4  378.50    7.60   0
  -6   7   4  399.02    9.94   0
   6  -7  -4  393.05    7.50   0
   5  -7  -4  804.71    7.74   0
  -5   7   4  774.73    7.65   0
  -5   7   4  797.06   10.25   0
  -4   7   4 2851.05   12.80   0
   4  -7  -4 3075.87   13.24   0
  -4   7   4 2903.64   14.55   0
   3  -7  -4   52.43    6.48   0
  -3   7   4   51.69    7.84   0
   3  -7  -4   50.48    5.88   0
  -3   7   4   51.91    7.73   0
  -2   7   4    9.88    6.02   0
   2  -7  -4    2.95    7.12   0
  -2   7   4   -2.34    6.47   0
   2  -7  -4    4.58    6.61   0
  -1   7   4  452.69    8.39   0
   1  -7  -4  457.56    7.14   0
  -1   7   4  478.20    9.23   0
  -1   7   4  457.22    7.17   0
   0   7   4  568.25    9.80   0
   0  -7  -4  600.13    8.47   0
   0   7   4  564.59    8.76   0
   0   7   4  543.97    8.28   0
   1   7   4    1.89    7.28   0
   1   7   4    9.58    7.66   0
  -1  -7  -4    2.18    5.61   0
   1   7   4   -3.99    6.76   0
   2   7   4    9.61    7.71   0
   2   7   4    5.14    8.19   0
   2   7   4   -3.01    6.95   0
  -2  -7  -4   14.70    7.07   0
   3   7   4   79.54    6.21   0
   3   7   4  107.48    8.63   0
  -3  -7  -4   99.17    7.75   0
 -11   8   4   -6.90    6.88   0
 -10   8   4   22.91    5.50   0
  10  -8  -4   22.27    6.73   0
   9  -8  -4  198.05    5.93   0
  -9   8   4  205.45    7.19   0
  -8   8   4  721.65   14.37   0
   8  -8  -4  708.30    8.14   0
  -8   8   4  729.46   16.28   0
  -8   8   4  735.93    7.25   0
  -7   8   4  237.29    6.06   0
  -7   8   4  236.87   10.78   0
   7  -8  -4  245.13    7.29   0
  -6   8   4  979.15    9.18   0
   6  -8  -4 1005.80    9.18   0
  -6   8   4 1013.52   12.52   0
  -5   8   4  158.47    6.99   0
   5  -8  -4  175.56    6.95   0
  -5   8   4  164.09    9.05   0
  -4   8   4  532.30    9.14   0
   4  -8  -4  532.53    8.30   0
   4  -8  -4  580.60    9.07   0
  -4   8   4  507.17    9.03   0
  -3   8   4  536.59    8.60   0
   3  -8  -4  537.71    8.43   0
   3  -8  -4  600.45    8.66   0
  -3   8   4  550.24    8.79   0
  -2   8   4  226.72    7.64   0
  -2   8   4  233.37    7.51   0
   2  -8  -4  256.53    8.53   0
   2  -8  -4  231.68    6.34   0
  -1   8   4    8.38    7.44   0
  -1   8   4    3.31    7.17   0
   1  -8  -4    6.57    6.83   0
  -1   8   4   11.72    5.59   0
   0  -8  -4   14.91    5.83   0
   0   8   4   13.60    7.84   0
   0   8   4    9.78    7.50   0
   0   8   4   23.10    6.90   0
   1   8   4  272.19    6.53   0
  -1  -8  -4  269.22    6.61   0
   1   8   4  273.89    9.86   0
   1   8   4  249.61   10.24   0
 -10   9   4   42.40    5.87   0
  10  -9  -4   41.23    6.98   0
   9  -9  -4   81.64    5.68   0
  -9   9   4   77.44    6.83   0
   8  -9  -4  184.01    7.12   0
  -8   9   4  171.99   11.68   0
  -8   9   4  158.44    7.23   0
  -8   9   4  172.20   12.81   0
  -7   9   4  104.21    9.46   0
   7  -9  -4  124.10    6.66   0
  -7   9   4  114.08    6.76   0
   6  -9  -4  133.27    6.89   0
  -6   9   4  134.73    7.00   0
  -6   9   4  127.44    8.82   0
  -5   9   4  551.71    9.28   0
   5  -9  -4  567.01    8.59   0
  -5   9   4  509.74    8.95   0
  -4   9   4  718.62    9.97   0
   4  -9  -4  771.77    9.41   0
   4  -9  -4  689.42    8.88   0
  -4   9   4  670.54    9.25   0
  -3   9   4    7.54    7.58   0
   3  -9  -4    8.32    5.48   0
   3  -9  -4    4.79    7.38   0
  -3   9   4   14.66    6.93   0
  -2   9   4    7.69    8.50   0
   2  -9  -4   -1.91    6.87   0
  -2   9   4    2.56    7.41   0
  -2   9   4    8.91    5.76   0
  -1   9   4  110.90    9.44   0
  -1   9   4  105.64    9.36   0
   1  -9  -4   89.68    7.48   0
  -1   9   4   92.21    5.99   0
   0   9   4   76.06    5.94   0
   0  -9  -4   83.25    7.21   0
   0   9   4   70.58   10.52   0
   0   9   4   76.29   10.55   0
  -9  10   4   -2.08    6.91   0
   9 -10  -4    7.68    5.50   0
   8 -10  -4   22.51    5.56   0
  -8  10   4    9.37   13.16   0
  -8  10   4   13.52   11.89   0
  -8  10   4   21.45    5.68   0
  -7  10   4  159.78   10.06   0
   7 -10  -4  169.41    7.35   0
  -7  10   4  152.24    7.46   0
   6 -10  -4  153.94    7.34   0
  -6  10   4  161.35    8.21   0
  -6  10   4  150.63    8.66   0
   5 -10  -4  148.80    7.22   0
  -5  10   4  130.57    7.39   0
  -5  10   4  139.12    7.37   0
   4 -10  -4   -5.55    6.78   0
  -4  10   4    0.59    7.94   0
   4 -10  -4    1.50    7.63   0
  -4  10   4   11.78    6.98   0
  -3  10   4   54.21    9.30   0
  -3  10   4   61.20    7.10   0
   3 -10  -4   61.85    7.10   0
  -2  10   4  161.23    7.72   0
  -2  10   4  183.08   11.04   0
  -2  10   4  165.21   11.71   0
   2 -10  -4  185.03    7.68   0
  -8  11   4   59.08   15.28   0
  -8  11   4   64.12   15.04   0
   8 -11  -4   52.78    7.18   0
  -8  11   4   55.79    7.28   0
  -7  11   4   18.07    8.34   0
   7 -11  -4   16.02    6.89   0
  -7  11   4   18.32    7.17   0
  -6  11   4    3.31    8.21   0
   6 -11  -4   -2.45    6.89   0
  -6  11   4   -1.29    7.07   0
  -5  11   4   60.45    7.54   0
   5 -11  -4   66.26    8.29   0
  -5  11   4   63.97    8.50   0
  -4  11   4   26.65    7.27   0
   4 -11  -4   38.89    9.35   0
  -4  11   4   36.49   10.42   0
   4 -11  -4   30.60    7.12   0
   4 -12   5    9.16   10.04   0
   0  11  -5   62.84    7.13   0
   0 -11   5   75.97    8.15   0
   1 -11   5   15.16    7.69   0
  -1  11  -5   16.74    6.67   0
  -2  11  -5    6.80    6.48   0
   2 -11   5   10.59    7.80   0
   3 -11   5   13.45    9.07   0
   4 -11   5   12.45    9.66   0
   4 -11   5   18.33    9.80   0
   4 -11   5    7.41   10.17   0
   5 -11   5   54.28    8.19   0
   5 -11   5   50.28    8.38   0
   6 -11   5    2.59    7.90   0
   6 -11   5    3.22    6.80   0
   7 -11   5   21.21    7.11   0
   1  10  -5    6.48    6.73   0
  -1 -10   5   21.06    7.60   0
   0 -10   5   30.15    7.60   0
   0  10  -5   21.41    6.46   0
  -1  10  -5   13.29    6.27   0
   1 -10   5   13.87    7.44   0
   2 -10   5   39.90    7.47   0
   3 -10   5   44.53   11.42   0
   3 -10   5   42.03   11.12   0
   3 -10   5   50.90    7.78   0
   4 -10   5    0.19    8.47   0
   4 -10   5    6.07    7.77   0
   4 -10   5    4.80    9.74   0
   5 -10   5  111.58    7.25   0
   5 -10   5  116.27    7.31   0
   6 -10   5   18.46    6.74   0
   7 -10   5   37.13    7.23   0
   8 -10   5   15.77    7.15   0
  -8  10  -5   14.73    5.71   0
   3   9  -5   66.76    7.10   0
  -3  -9   5   74.44    6.46   0
   2   9  -5    4.22    5.21   0
  -2  -9   5    7.47    7.36   0
   1   9  -5   22.63    6.42   0
  -1  -9   5   18.12    5.60   0
   0   9  -5   87.36    6.69   0
   0  -9   5   84.87    6.19   0
  -1   9  -5    9.28    6.31   0
   1  -9   5   12.24    7.22   0
   2  -9   5   47.12   13.46   0
   2  -9   5   48.37   13.67   0
   2  -9   5   58.87    8.56   0
   3  -9   5   94.90    9.07   0
   3  -9   5  106.20    7.91   0
   3  -9   5   84.03    8.72   0
   4  -9   5  203.56    8.74   0
   4  -9   5  199.30   11.49   0
   4  -9   5  217.58    7.90   0
   5  -9   5  130.53    7.26   0
   5  -9   5  165.45    7.33   0
   6  -9   5   -4.12    6.58   0
   7  -9   5   66.17    7.03   0
  -7   9  -5   77.99    5.91   0
  -8   9  -5    2.52    5.65   0
   8  -9   5   11.29    5.84   0
   4   8  -5   39.29    6.78   0
  -4  -8   5   30.93    6.28   0
   3   8  -5   33.59    5.32   0
  -3  -8   5   35.31    5.99   0
  -2  -8   5   20.74    5.76   0
   2   8  -5   19.11    6.19   0
   1   8  -5   84.28    5.41   0
  -1  -8   5   92.95    6.19   0
   0   8  -5   12.58    6.41   0
   0  -8   5    3.68    7.21   0
   1  -8   5    0.99    6.98   0
  -1   8  -5    4.87    6.16   0
   2  -8   5  493.38    8.79   0
   2  -8   5  520.94   11.45   0
   2  -8   5  564.99   11.28   0
   3  -8   5  307.70    8.96   0
   3  -8   5  336.73    8.81   0
   3  -8   5  288.45    9.49   0
   4  -8   5  192.69   10.27   0
   4  -8   5  218.30    7.69   0
   4  -8   5  194.01    7.65   0
   5  -8   5  153.19    7.28   0
   5  -8   5  134.61   18.79   0
  -6   8  -5   26.51    5.67   0
   6  -8   5   16.77    5.56   0
   7  -8   5  149.29    6.10   0
  -7   8  -5  162.69    7.46   0
   8  -8   5   10.76    6.77   0
  -8   8  -5    5.23    5.30   0
   5   7  -5   23.47    6.67   0
  -5  -7   5    0.85    5.98   0
   4   7  -5  133.04    5.69   0
  -4  -7   5  101.58    6.27   0
   3   7  -5  100.47    6.66   0
  -3  -7   5  105.60    7.27   0
   2   7  -5   34.84    5.29   0
  -2  -7   5   37.38    5.67   0
  -1  -7   5  122.02    6.01   0
   1   7  -5  137.05    6.64   0
   0  -7   5   29.18    7.11   0
   0   7  -5   29.01    6.50   0
   1  -7   5  208.44    7.92   0
  -1   7  -5  236.81    7.42   0
   1  -7   5  229.92   10.61   0
   1  -7   5  223.07   11.43   0
   2  -7   5   99.30    7.64   0
   2  -7   5  115.39    8.07   0
   2  -7   5  100.67    8.78   0
   3  -7   5  803.41   11.46   0
   3  -7   5  823.10    9.89   0
   3  -7   5  879.40    9.71   0
   4  -7   5  199.10    9.79   0
   4  -7   5  217.49    7.67   0
   4  -7   5  196.11    9.79   0
   5  -7   5  163.95    7.41   0
   5  -7   5  149.46   12.97   0
  -5   7  -5  160.89    6.38   0
   5  -7   5  151.76   14.03   0
  -6   7  -5   99.47    7.20   0
   6  -7   5   92.19    7.13   0
   7  -7   5  166.33    7.12   0
  -7   7  -5  173.92    5.99   0
   8  -7   5   55.09    7.03   0
  -8   7  -5   31.88    5.48   0
   9  -7   5   10.06    7.04   0
  -9   7  -5   10.82    6.78   0
  -6  -6   5  173.62    7.84   0
   6   6  -5  172.78    6.31   0
   6   6  -5  209.25   10.62   0
  -6  -6   5  196.61   10.00   0
   5   6  -5  184.37    5.85   0
  -5  -6   5  174.51    7.24   0
  -5  -6   5  178.57   10.40   0
   5   6  -5  199.48   11.04   0
   4   6  -5   68.62   10.79   0
   4   6  -5   69.24    5.44   0
  -4  -6   5   60.74   10.48   0
  -4  -6   5   52.24    5.96   0
   3   6  -5   74.20    5.61   0
   3   6  -5   94.43   12.43   0
  -3  -6   5   87.02   13.03   0
  -3  -6   5   77.24    7.08   0
  -2  -6   5  664.07    7.68   0
  -2  -6   5  718.15   19.58   0
   2   6  -5  711.39    7.39   0
  -1  -6   5 1461.04   10.53   0
  -1  -6   5 1497.02   21.03   0
   1   6  -5 1516.91   10.23   0
  -1  -6   5 1515.72   20.44   0
   0  -6   5   38.09    9.47   0
   0  -6   5   44.94    7.41   0
   0   6  -5   40.98    6.66   0
   0  -6   5   45.30    9.58   0
   1  -6   5  142.05    8.02   0
   1  -6   5  142.88    8.90   0
   1  -6   5  147.19    8.43   0
   2  -6   5  320.90    8.44   0
   2  -6   5  287.63    8.28   0
   2  -6   5  292.91    8.73   0
   3  -6   5 1236.12   10.72   0
   3  -6   5 1131.13   12.45   0
   3  -6   5 1184.65   10.93   0
   4  -6   5   23.47    8.79   0
   4  -6   5   23.98    9.65   0
   4  -6   5   29.74    7.59   0
   5  -6   5  181.31   10.15   0
  -5   6  -5  187.51    6.24   0
   5  -6   5  178.13    6.01   0
   5  -6   5  176.70   11.70   0
   6  -6   5  134.11   12.34   0
   6  -6   5  156.38   10.07   0
  -6   6  -5  144.73    6.03   0
   6  -6   5  151.03    7.29   0
   7  -6   5   49.70   11.48   0
  -7   6  -5   46.94    7.02   0
   7  -6   5   48.37    6.83   0
   8  -6   5  173.82   12.54   0
  -8   6  -5  207.19    6.15   0
   8  -6   5  180.78    6.17   0
   9  -6   5    0.64    5.66   0
   9  -6   5    2.54   11.38   0
  -9   6  -5    0.10    5.54   0
   7   5  -5   42.79    8.83   0
   7   5  -5   36.75    5.72   0
  -7  -5   5   35.18    6.34   0
  -7  -5   5   40.19    7.89   0
   6   5  -5   67.41    8.03   0
   6   5  -5   90.34    5.59   0
  -6  -5   5   72.94    8.27   0
  -6  -5   5   81.60    5.76   0
   5   5  -5  462.00   10.13   0
   5   5  -5  453.29    7.39   0
  -5  -5   5  459.32    9.84   0
  -5  -5   5  416.32    7.76   0
  -4  -5   5   58.59    6.97   0
   4   5  -5   80.47    5.43   0
   4   5  -5   82.68    7.80   0
  -4  -5   5   79.01    9.07   0
  -3  -5   5 1937.13   11.17   0
   3   5  -5 2066.00   10.86   0
   3   5  -5 2194.33   17.09   0
  -3  -5   5 2062.95   17.56   0
  -2  -5   5  415.17    7.03   0
  -2  -5   5  434.01   13.17   0
   2   5  -5  457.36    7.01   0
   2   5  -5  461.29   12.32   0
  -1  -5   5 1887.60   10.46   0
   1   5  -5 1983.58   10.43   0
  -1  -5   5 1889.92   15.39   0
   0  -5   5 1004.71    9.79   0
   0  -5   5 1039.52   12.06   0
   0  -5   5 1028.97   12.01   0
   1  -5   5   78.04    7.10   0
   1  -5   5   81.72    7.08   0
   1  -5   5   81.37    8.44   0
   2  -5   5  701.11    9.19   0
   2  -5   5  676.74   10.12   0
   2  -5   5  663.27    9.17   0
   3  -5   5 1552.21   11.10   0
   3  -5   5 1453.72   12.69   0
   3  -5   5 1436.11   13.06   0
   3  -5   5 1372.29   10.78   0
   4  -5   5   33.21    7.56   0
   4  -5   5   22.82    9.50   0
   5  -5   5   65.09    9.49   0
  -5   5  -5   77.31    7.16   0
   5  -5   5   84.61    7.11   0
   6  -5   5   83.33   10.06   0
  -6   5  -5   83.29    6.87   0
   6  -5   5   86.32    5.80   0
  -7   5  -5  280.99    7.41   0
   7  -5   5  239.32   10.63   0
   7  -5   5  255.28    6.40   0
   8  -5   5  306.86    9.92   0
  -8   5  -5  351.07    6.60   0
   8  -5   5  310.79    7.58   0
   9  -5   5    5.00    6.80   0
   9  -5   5    3.59    9.15   0
  -9   5  -5    0.15    5.55   0
   8   4  -5    3.02    5.63   0
  -8  -4   5    6.78    7.97   0
   8   4  -5    1.52    6.94   0
  -8  -4   5    5.93    7.54   0
  -7  -4   5   68.21    7.03   0
   7   4  -5   57.13    6.78   0
  -7  -4   5   42.83    7.32   0
   7   4  -5   57.31    7.79   0
   6   4  -5  225.94    5.85   0
  -6  -4   5  209.76    7.60   0
  -6  -4   5  245.11    8.39   0
   6   4  -5  212.12    7.19   0
   5   4  -5 1972.34   12.38   0
   5   4  -5 2072.14    9.59   0
  -5  -4   5 1923.88    9.69   0
  -5  -4   5 2054.43   13.61   0
  -4  -4   5  231.99    7.41   0
   4   4  -5  241.75    8.48   0
   4   4  -5  248.47    6.98   0
  -4  -4   5  235.69    8.24   0
  -3  -4   5 2920.10   11.38   0
  -3  -4   5 2975.56   16.81   0
   3   4  -5 3132.88   11.54   0
   3   4  -5 3145.02   16.58   0
  -2  -4   5 3540.56   13.54   0
   2   4  -5 3891.28   18.31   0
   2   4  -5 3837.27   12.83   0
  -2  -4   5 3550.68   18.10   0
   1   4  -5 1588.90   10.65   0
   1   4  -5 1546.04   12.46   0
  -1  -4   5 1463.20    9.58   0
  -1  -4   5 1475.48   12.88   0
   0  -4   5 2602.91   12.09   0
   0  -4   5 2595.47   13.96   0
   1  -4   5  180.31    7.69   0
   1  -4   5  161.58    7.78   0
   1  -4   5  182.00    7.44   0
   2  -4   5 5440.52   17.68   0
   2  -4   5 5457.80   18.63   0
   2  -4   5 5072.90   17.02   0
   3  -4   5  288.25    6.92   0
   3  -4   5  303.98    9.90   0
   3  -4   5  331.16    8.15   0
   4  -4   5  196.64    7.72   0
   4  -4   5  195.08   10.32   0
  -5   4  -5   24.40    5.46   0
   5  -4   5   29.23    5.47   0
   5  -4   5   28.11    8.53   0
  -6   4  -5  452.63    7.63   0
   6  -4   5  379.11    9.17   0
   6  -4   5  400.00    6.68   0
  -7   4  -5  380.82    7.46   0
   7  -4   5  330.07    9.46   0
   7  -4   5  354.52    6.39   0
  -8   4  -5   89.11    6.81   0
   8  -4   5   78.96    6.77   0
   8  -4   5   73.81    8.47   0
  -8  -3   5   21.70    6.80   0
   8   3  -5   14.55    5.38   0
   8   3  -5   15.17    7.85   0
  -8  -3   5   25.48    6.07   0
   7   3  -5  146.15    6.90   0
  -7  -3   5  145.04    7.20   0
   7   3  -5  138.84    7.04   0
  -7  -3   5  131.39    7.21   0
   6   3  -5  204.03    5.96   0
   6   3  -5  202.13    8.08   0
  -6  -3   5  207.91    7.55   0
  -6  -3   5  189.99    7.58   0
  -5  -3   5 2139.04   10.83   0
   5   3  -5 2215.73    9.97   0
   5   3  -5 2258.70   12.21   0
  -5  -3   5 2256.30   13.78   0
   4   3  -5  157.82    7.86   0
  -4  -3   5  161.29    6.32   0
  -4  -3   5  172.73    8.47   0
   4   3  -5  168.74    6.98   0
  -3  -3   5  131.68    6.27   0
  -3  -3   5  122.57    9.08   0
   3   3  -5  125.70    7.35   0
   3   3  -5  122.67    6.05   0
  -2  -3   5 2799.75   11.38   0
   2   3  -5 3030.13   15.34   0
   2   3  -5 2960.16   12.35   0
  -2  -3   5 2789.84   14.43   0
   1  -3   5  891.98    9.79   0
   1  -3   5 1012.19    8.94   0
   2  -3   5  163.09    6.31   0
   2  -3   5  161.52    8.57   0
   2  -3   5  159.73    7.31   0
   3  -3   5  607.20    7.48   0
   3  -3   5  531.32    7.20   0
   3  -3   5  529.93    9.84   0
   4  -3   5  364.95    6.61   0
   4  -3   5  352.72   10.09   0
   5  -3   5   16.97    8.08   0
   5  -3   5    9.20    5.34   0
  -5   3  -5    7.56    6.32   0
  -6   3  -5  121.08    5.34   0
  -6   3  -5  127.55    7.07   0
   6  -3   5  116.82    5.54   0
   6  -3   5  110.76    7.77   0
   7  -3   5  282.57    9.11   0
  -7   3  -5  320.98    7.16   0
  -7   3  -5  325.88    8.84   0
   7  -3   5  306.41    6.57   0
   8  -3   5   23.90    7.13   0
  -8   3  -5   38.11    6.98   0
   8  -3   5   42.63    5.69   0
   9   2  -5   64.91    7.03   0
  -9  -2   5   67.85    6.15   0
   9   2  -5   85.42    7.37   0
  -9  -2   5   49.45    7.81   0
   8   2  -5   47.97    5.30   0
  -8  -2   5   24.89    5.81   0
   8   2  -5   39.90    6.87   0
  -8  -2   5   38.60    6.82   0
  -7  -2   5  874.85    8.00   0
   7   2  -5  932.85    8.56   0
   7   2  -5  949.18    9.06   0
  -7  -2   5  953.40    9.38   0
  -6  -2   5 1303.82    9.78   0
   6   2  -5 1395.63    8.50   0
   6   2  -5 1408.40    9.95   0
  -6  -2   5 1374.81   10.40   0
  -5  -2   5   18.85    6.07   0
   5   2  -5   22.18    5.67   0
  -5  -2   5   22.21    7.65   0
   5   2  -5   17.70    7.08   0
  -4  -2   5   21.98    5.93   0
  -4  -2   5   20.16    7.59   0
   4   2  -5   14.90    5.76   0
   4   2  -5   11.67    6.99   0
  -3  -2   5 1110.20    8.37   0
   3   2  -5 1164.69   10.22   0
   3   2  -5 1149.65    8.39   0
  -3  -2   5 1068.39   10.34   0
  -1  -2   5 1206.64    9.76   0
  -1  -2   5 1261.80   10.25   0
   1   2  -5 1285.00    9.77   0
   0  -2   5  810.81    9.59   0
   0   2  -5  889.25    9.72   0
   1  -2   5 4443.52   15.55   0
   1  -2   5 4089.60   14.64   0
   1  -2   5 4473.04   15.27   0
   2  -2   5 2180.49   11.77   0
   2  -2   5 2337.57   11.68   0
   2  -2   5 2142.41   10.50   0
   3  -2   5 1073.54    8.34   0
   3  -2   5  954.47    8.23   0
   3  -2   5  981.84   10.90   0
   4  -2   5  182.65    9.70   0
   4  -2   5  177.37    6.13   0
  -4   2  -5  199.30    7.91   0
  -5   2  -5  372.41    8.02   0
   5  -2   5  345.15    7.20   0
   5  -2   5  359.75    8.75   0
   6  -2   5  129.45    7.71   0
  -6   2  -5  139.96    7.05   0
   6  -2   5  111.89    6.97   0
   7  -2   5   37.44    7.16   0
  -7   2  -5   60.59    6.80   0
   7  -2   5   38.42    5.54   0
  -8   2  -5   18.49    7.14   0
   8  -2   5   36.99    7.28   0
   8  -2   5   26.94    7.10   0
   9   1  -5  439.59    8.21   0
   9   1  -5  439.62    7.81   0
  -9  -1   5  460.31    7.06   0
  -9  -1   5  415.34    8.44   0
   8   1  -5  329.97    7.14   0
   8   1  -5  321.88    7.62   0
  -8  -1   5  352.46    7.75   0
  -8  -1   5  309.98    6.48   0
  -7  -1   5  224.58    6.15   0
   7   1  -5  242.64    7.19   0
   7   1  -5  210.67    6.91   0
  -7  -1   5  236.79    7.46   0
  -6  -1   5  219.21    7.47   0
  -6  -1   5  214.26    7.54   0
   6   1  -5  220.29    7.04   0
   6   1  -5  212.94    7.60   0
  -5  -1   5  564.68    8.43   0
  -5  -1   5  578.83    7.65   0
   5   1  -5  613.44    7.15   0
   5   1  -5  586.57    8.66   0
  -4  -1   5 3632.97   12.47   0
  -4  -1   5 3584.01   14.43   0
   4   1  -5 3875.17   12.62   0
   4   1  -5 3736.48   13.57   0
   3   1  -5  281.43    6.86   0
  -3  -1   5  273.85    6.39   0
  -3  -1   5  261.01    7.10   0
  -2  -1   5 3415.74   14.49   0
  -2  -1   5 3613.37   13.34   0
   2   1  -5 3671.84   13.96   0
  -1  -1   5 6377.20   17.64   0
   0  -1   5 5288.53   16.61   0
   0   1  -5 5643.90   17.00   0
   0  -1   5 5367.31   16.85   0
   1  -1   5 1823.51   10.13   0
   1  -1   5 2000.05   11.09   0
   1  -1   5 2057.39   10.52   0
   2  -1   5 2162.86   10.40   0
   2  -1   5 1957.50    9.97   0
  -2   1  -5 2151.73   11.22   0
   2  -1   5 2028.75   12.61   0
  -3   1  -5 5962.71   17.40   0
   3  -1   5 5566.93   15.73   0
   3  -1   5 6276.54   16.43   0
   3  -1   5 5776.36   18.29   0
   4  -1   5  273.83    7.15   0
  -4   1  -5  243.62    6.83   0
   4  -1   5  255.80    7.40   0
   4  -1   5  250.50    8.02   0
   5  -1   5   92.92    6.64   0
   5  -1   5  113.14    5.51   0
  -5   1  -5   97.94    5.89   0
   5  -1   5   82.06    7.89   0
   6  -1   5  120.32    5.49   0
  -6   1  -5  124.75    5.80   0
   6  -1   5  106.51    6.88   0
   6  -1   5  110.48    7.60   0
   7  -1   5   21.68    7.16   0
   7  -1   5   29.07    6.69   0
  -7   1  -5   25.92    6.83   0
   7  -1   5   20.71    6.43   0
   8  -1   5   24.57    7.38   0
   8  -1   5   35.63    5.58   0
  -8   1  -5   24.65    7.11   0
   8  -1   5   13.47    6.02   0
  10   0  -5  298.13    6.60   0
  10   0  -5  292.46    7.01   0
 -10   0   5  303.36    8.00   0
 -10   0   5  272.64    8.43   0
   9   0  -5  147.79    6.77   0
   9   0  -5  143.25    6.01   0
  -9   0   5  159.79    5.90   0
  -9   0   5  122.12    6.12   0
  -8   0   5  193.77    7.23   0
   8   0  -5  219.04    6.70   0
   8   0  -5  211.02    5.98   0
  -8   0   5  216.84    6.13   0
  -7   0   5  687.89    7.27   0
   7   0  -5  742.24    7.13   0
  -7   0   5  712.70    8.41   0
   7   0  -5  699.72    7.10   0
  -6   0   5 1043.42    8.51   0
  -6   0   5 1009.04    9.46   0
   6   0  -5 1050.41    9.39   0
   6   0  -5 1124.61    8.17   0
  -5   0   5  917.05    9.29   0
  -5   0   5  901.21    9.49   0
   5   0  -5  948.49    8.17   0
  -4   0   5  385.80    6.67   0
  -4   0   5  382.54    8.38   0
   4   0  -5  412.99    6.92   0
   3   0  -5 2438.30   11.16   0
  -3   0   5 2387.63   10.98   0
  -3   0   5 2273.33   12.00   0
  -2   0   5 3525.76   14.16   0
   2   0  -5 3807.99   14.50   0
   1   0  -5   52.81    7.40   0
  -1   0   5    3.75    5.91   0
   0   0  -5 6251.85   17.20   0
   0   0   5 5702.40   16.36   0
   0   0   5 5900.58   16.20   0
   1   0   5 7065.15   17.88   0
   1   0   5 7445.44   17.48   0
   1   0   5 6773.44   17.35   0
  -1   0  -5 7355.72   17.87   0
   2   0   5 2357.04   11.96   0
   2   0   5 2501.11   11.76   0
   2   0   5 2247.17   10.50   0
  -2   0  -5 2446.59   12.45   0
   3   0   5 1026.54    8.04   0
   3   0   5  920.43    9.20   0
   3   0   5  983.12   11.37   0
  -3   0  -5  974.74    8.83   0
   4   0   5  676.78    8.00   0
  -4   0  -5  675.99    8.51   0
   4   0   5  610.15    7.09   0
   4   0   5  654.09    9.83   0
   5   0   5  650.15    7.19   0
  -5   0  -5  700.45    7.65   0
   5   0   5  631.78    9.13   0
   5   0   5  744.54    7.97   0
  -6   0  -5    1.82    5.49   0
   6   0   5   12.55    6.41   0
   6   0   5    2.76    6.10   0
   6   0   5   -1.11    5.77   0
   7   0   5    6.07    5.93   0
   7   0   5   11.50    7.32   0
   7   0   5   12.18    5.17   0
  -7   0  -5   17.53    7.05   0
  10  -1  -5  166.66    7.66   0
 -10   1   5  193.50    6.03   0
 -10   1   5  171.31    7.74   0
   9  -1  -5    7.89    5.09   0
   9  -1  -5    4.89    5.46   0
  -9   1   5   -4.04    5.44   0
  -9   1   5   21.49    6.85   0
  -8   1   5  464.52    7.92   0
  -8   1   5  478.24    6.58   0
   8  -1  -5  492.19    7.72   0
  -7   1   5  674.50    8.43   0
  -7   1   5  632.70    8.38   0
   7  -1  -5  679.53    7.24   0
  -6   1   5  875.56    8.24   0
  -6   1   5  893.17    9.19   0
   6  -1  -5  886.51    8.07   0
  -5   1   5 2835.74   11.65   0
  -5   1   5 2644.70   11.05   0
   5  -1  -5 2749.20   11.05   0
  -4   1   5 1300.17    9.82   0
  -4   1   5 1250.48    8.71   0
   4  -1  -5 1285.34    8.70   0
   3  -1  -5 2382.47   10.93   0
  -3   1   5 2291.68   11.71   0
  -2   1   5 2733.78   11.79   0
   2  -1  -5 2885.62   11.98   0
  -1   1   5 1349.72    9.21   0
   1  -1  -5 1442.48    9.45   0
  -1   1   5 1349.07   10.53   0
   0   1   5 3240.70   12.31   0
   0  -1  -5 3543.25   13.39   0
   0  -1  -5 3375.72   12.73   0
   0   1   5 3250.05   13.60   0
  -1  -1  -5  267.21    6.56   0
   1   1   5  260.03    7.26   0
   1   1   5  271.14    7.29   0
   1   1   5  270.35    7.11   0
   2   1   5 3506.42   12.71   0
  -2  -1  -5 3807.12   13.41   0
   2   1   5 3724.88   13.98   0
   2   1   5 3888.12   13.02   0
   3   1   5 1812.90   11.22   0
   3   1   5 1902.07    9.86   0
   3   1   5 1627.70   10.65   0
  -3  -1  -5 1750.54   10.07   0
  -4  -1  -5    3.38    5.52   0
   4   1   5    9.98    5.28   0
   4   1   5    5.97    6.17   0
   4   1   5   10.98    6.06   0
  -5  -1  -5  308.39    7.79   0
   5   1   5  265.05    6.91   0
   5   1   5  280.31    7.47   0
   5   1   5  310.54    7.25   0
  -6  -1  -5  109.08    6.02   0
   6   1   5  112.83    6.06   0
   6   1   5  119.81    6.88   0
   6   1   5   86.83    7.44   0
   7   1   5   50.25    6.48   0
  -7  -1  -5   49.73    7.39   0
   7   1   5   61.24    5.75   0
   7   1   5   44.62    7.65   0
 -10   2   5   59.72    7.37   0
  10  -2  -5   57.63    5.72   0
 -10   2   5   56.74    6.60   0
  -9   2   5   19.97    6.85   0
   9  -2  -5   17.19    5.55   0
  -9   2   5   22.11    6.61   0
  -8   2   5  924.98    9.09   0
   8  -2  -5  977.89    7.77   0
  -8   2   5  979.11    8.82   0
  -7   2   5  190.36    6.03   0
  -7   2   5  177.69    7.47   0
   7  -2  -5  183.06    7.24   0
  -6   2   5  905.77    8.98   0
  -6   2   5  933.32    8.19   0
   6  -2  -5  936.02    7.74   0
  -5   2   5  919.39    8.16   0
  -5   2   5  945.64    9.35   0
   5  -2  -5  920.22    8.89   0
   4  -2  -5 4178.62   13.78   0
  -4   2   5 3943.54   12.93   0
  -2   2   5 1767.93   10.00   0
  -2   2   5 1773.40   10.28   0
   2  -2  -5 1919.68   10.98   0
  -1   2   5  219.73    7.32   0
   1  -2  -5  260.04    6.16   0
  -1   2   5  216.52    7.94   0
   0  -2  -5 4050.62   14.18   0
   0  -2  -5 3928.15   13.20   0
   0   2   5 3636.56   13.06   0
   0   2   5 3818.07   13.93   0
   1   2   5 4208.18   13.83   0
   1   2   5 3841.06   13.95   0
   1   2   5 3992.41   13.91   0
  -1  -2  -5 4259.65   13.72   0
   2   2   5   23.39    5.77   0
   2   2   5   20.47    7.17   0
  -2  -2  -5   36.72    7.71   0
   2   2   5   29.52    7.19   0
   3   2   5   63.21    5.33   0
   3   2   5   49.91    6.48   0
  -3  -2  -5   64.12    5.88   0
   3   2   5   46.52    6.30   0
   4   2   5  397.50    6.51   0
   4   2   5  360.68    6.51   0
  -4  -2  -5  380.81    6.85   0
   4   2   5  346.36    7.15   0
   5   2   5  625.41    7.31   0
  -5  -2  -5  607.51    8.67   0
   5   2   5  558.39    8.38   0
   5   2   5  561.58    7.86   0
   6   2   5   32.27    7.48   0
   6   2   5   50.40    5.51   0
  -6  -2  -5   45.21    6.07   0
   6   2   5   56.75    7.28   0
  11  -3  -5   85.10    6.20   0
 -11   3   5   86.36    7.12   0
 -11   3   5   84.24    9.14   0
  10  -3  -5  117.14    6.02   0
 -10   3   5  116.36    5.86   0
 -10   3   5  112.24    7.32   0
  -9   3   5   10.15    6.78   0
   9  -3  -5    2.78    6.64   0
  -9   3   5    3.90    6.52   0
  -8   3   5  790.25    9.61   0
   8  -3  -5  804.92    7.40   0
  -8   3   5  822.82    7.13   0
   7  -3  -5   67.45    5.68   0
  -7   3   5   70.13    6.94   0
  -7   3   5   62.17    6.90   0
  -6   3   5  287.90    7.72   0
  -6   3   5  293.31    7.95   0
   6  -3  -5  292.30    6.36   0
  -5   3   5 2299.51   10.47   0
  -5   3   5 2441.89   12.27   0
   5  -3  -5 2418.31   10.46   0
   4  -3  -5 5397.13   15.10   0
  -4   3   5 5149.86   14.14   0
  -4   3   5 5438.14   17.01   0
   3  -3  -5 2823.50   12.12   0
  -3   3   5 2672.80   12.72   0
  -3   3   5 2642.35   11.82   0
  -2   3   5 2742.38   12.30   0
  -2   3   5 2801.99   11.96   0
   2  -3  -5 3055.66   11.91   0
   1  -3  -5 3257.92   12.45   0
  -1   3   5 3071.20   12.29   0
   1  -3  -5 3377.41   13.62   0
  -1   3   5 2958.77   12.14   0
   0   3   5   41.41    5.83   0
   0  -3  -5   42.91    8.03   0
   0  -3  -5   50.10    7.15   0
   0   3   5   56.96    6.83   0
   1   3   5  357.95    7.79   0
   1   3   5  341.83    7.61   0
  -1  -3  -5  353.83    7.29   0
   1   3   5  354.65    9.13   0
   2   3   5   58.60    6.57   0
   2   3   5   82.78    6.64   0
   2   3   5   68.06    6.80   0
  -2  -3  -5   73.71    6.12   0
   3   3   5  894.08    7.81   0
  -3  -3  -5  847.08    7.97   0
   3   3   5  812.60    9.23   0
   3   3   5  822.11    7.91   0
  -4  -3  -5  105.68    7.12   0
   4   3   5  112.40    6.68   0
   4   3   5  101.71    7.03   0
   4   3   5   94.12    7.50   0
   5   3   5   67.45    5.59   0
  -5  -3  -5   78.91    6.06   0
   5   3   5   48.32    7.15   0
   5   3   5   53.14    7.28   0
  11  -4  -5   34.42    5.80   0
 -11   4   5   28.10    5.60   0
 -11   4   5   33.82    8.80   0
 -10   4   5  293.49    9.21   0
  10  -4  -5  307.64    6.23   0
 -10   4   5  323.61    7.30   0
  -9   4   5    0.55    7.72   0
   9  -4  -5    5.40    5.28   0
  -9   4   5   22.92    6.34   0
  -8   4   5  206.86    5.60   0
  -8   4   5  204.24    8.11   0
   8  -4  -5  222.53    6.87   0
  -7   4   5 1393.31   11.14   0
  -7   4   5 1381.88    8.20   0
   7  -4  -5 1364.56    8.22   0
  -6   4   5   44.14    7.05   0
  -6   4   5   33.04    6.98   0
   6  -4  -5   23.58    5.70   0
  -5   4   5  410.13    8.28   0
  -5   4   5  414.00    8.83   0
   5  -4  -5  428.31    8.22   0
   4  -4  -5 3801.69   13.37   0
  -4   4   5 3624.99   12.47   0
  -4   4   5 3709.21   14.61   0
   3  -4  -5 8236.30   18.08   0
  -3   4   5 7471.87   19.01   0
  -3   4   5 7515.58   18.14   0
   2  -4  -5  227.15    7.55   0
   2  -4  -5  192.65    8.14   0
  -2   4   5  204.32    8.66   0
  -2   4   5  214.01    7.62   0
  -1   4   5  661.09    8.47   0
  -1   4   5  632.14    9.44   0
   1  -4  -5  679.97    8.52   0
   1  -4  -5  657.98    7.98   0
   0   4   5  319.84    7.75   0
   0  -4  -5  345.66    8.64   0
   0   4   5  321.42    7.55   0
  -1  -4  -5 4195.33   13.61   0
   1   4   5 3684.11   13.36   0
   1   4   5 3958.24   14.55   0
   1   4   5 3721.84   13.09   0
   2   4   5   38.31    6.26   0
   2   4   5   37.61    5.52   0
  -2  -4  -5   36.40    5.82   0
   2   4   5   40.00    5.86   0
   3   4   5   33.29    6.37   0
   3   4   5   24.81    6.77   0
  -3  -4  -5   44.31    5.76   0
   3   4   5   43.88    5.81   0
   4   4   5   83.49    6.57   0
   4   4   5   75.33    7.21   0
  -4  -4  -5   78.80    6.07   0
   4   4   5   83.16    7.06   0
   5   4   5    7.78    5.99   0
   5   4   5    7.86    6.80   0
  -5  -4  -5    8.01    6.01   0
   5   4   5    7.11    5.99   0
  11  -5  -5    8.23    5.66   0
 -11   5   5   14.24    6.91   0
 -11   5   5    6.83    8.72   0
 -10   5   5  201.84    8.87   0
  10  -5  -5  210.63    6.96   0
 -10   5   5  218.92    5.84   0
  -9   5   5  455.07    9.35   0
  -9   5   5  488.63    6.62   0
   9  -5  -5  478.46    7.49   0
  -8   5   5  164.79    5.66   0
  -8   5   5  145.50    7.02   0
   8  -5  -5  157.95    6.80   0
  -7   5   5 1263.27    9.15   0
  -7   5   5 1288.03   10.46   0
  -7   5   5 1361.05   11.57   0
   7  -5  -5 1344.30    8.30   0
  -6   5   5  339.24    6.58   0
   6  -5  -5  378.59    7.84   0
  -6   5   5  358.55    8.43   0
   5  -5  -5 3869.60   13.69   0
  -5   5   5 3666.20   12.52   0
  -5   5   5 3780.93   15.36   0
   4  -5  -5  917.57    9.42   0
  -4   5   5  851.73    8.83   0
  -4   5   5  855.09    8.01   0
  -3   5   5  405.14    8.19   0
  -3   5   5  408.35    8.90   0
   3  -5  -5  470.97    7.01   0
   2  -5  -5  113.58    7.12   0
   2  -5  -5  126.50    6.78   0
  -2   5   5  113.73    7.22   0
  -2   5   5  114.65    7.33   0
  -1   5   5 1105.68    9.73   0
   1  -5  -5 1210.26    9.93   0
   1  -5  -5 1149.49    9.18   0
  -1   5   5 1135.57   10.73   0
   0   5   5 1102.75    9.63   0
   0   5   5 1069.46    9.52   0
   0  -5  -5 1135.58    8.75   0
   0   5   5 1094.91   10.08   0
   1   5   5  453.82    7.98   0
   1   5   5  475.89    7.86   0
  -1  -5  -5  493.60    7.37   0
   1   5   5  444.32    8.15   0
  -2  -5  -5  231.29    6.20   0
   2   5   5  241.04    7.16   0
   2   5   5  228.21    7.41   0
   2   5   5  214.92    6.14   0
   3   5   5   -4.44    6.71   0
  -3  -5  -5   -9.59    6.66   0
   3   5   5   -2.30    7.23   0
   3   5   5   10.70    5.69   0
   4   5   5   23.31    5.93   0
  -4  -5  -5   19.68    5.96   0
   4   5   5   20.91    7.44   0
   4   5   5   24.89    6.74   0
  11  -6  -5  166.35    7.36   0
 -11   6   5  194.75   10.95   0
 -11   6   5  184.18    7.29   0
 -11   6   5  172.77   10.83   0
 -10   6   5   87.30    9.42   0
 -10   6   5  102.54    9.15   0
  10  -6  -5   98.01    5.70   0
 -10   6   5  112.92    5.73   0
  -9   6   5  327.56    9.03   0
  -9   6   5  351.49    9.99   0
   9  -6  -5  357.07    6.17   0
  -9   6   5  371.76    7.45   0
  -8   6   5  298.77    7.33   0
  -8   6   5  281.11    8.51   0
  -8   6   5  297.25    8.89   0
   8  -6  -5  298.18    7.17   0
  -7   6   5 3829.42   13.04   0
  -7   6   5 3888.83   16.63   0
   7  -6  -5 3935.61   13.28   0
  -7   6   5 3942.16   17.03   0
   6  -6  -5    5.40    6.62   0
  -6   6   5   25.59    6.80   0
  -6   6   5    4.15    8.46   0
   5  -6  -5  270.36    7.44   0
  -5   6   5  263.82    6.43   0
  -5   6   5  272.32    8.17   0
  -4   6   5    0.94    6.00   0
   4  -6  -5    3.21    6.88   0
  -4   6   5    2.95    6.57   0
   3  -6  -5  860.76    8.89   0
   3  -6  -5  812.74    8.98   0
  -3   6   5  770.52    8.73   0
  -3   6   5  796.99    8.39   0
   2  -6  -5  316.37    7.28   0
  -2   6   5  317.49    7.09   0
   2  -6  -5  285.74    7.89   0
  -2   6   5  309.41    8.13   0
   1  -6  -5    0.85    6.25   0
   1  -6  -5   -3.32    7.28   0
  -1   6   5   -8.43    7.69   0
  -1   6   5    1.83    6.42   0
   0   6   5 1329.55   10.46   0
   0  -6  -5 1394.65    9.23   0
   0   6   5 1338.11   10.52   0
   0   6   5 1267.82   10.19   0
   1   6   5  274.53    7.33   0
   1   6   5  278.03    8.42   0
  -1  -6  -5  275.64    6.40   0
   1   6   5  271.16    7.70   0
  -2  -6  -5   14.10    5.57   0
   2   6   5   24.93    6.48   0
   2   6   5   31.16    7.76   0
   2   6   5   16.65    6.82   0
   3   6   5    2.06    6.64   0
  -3  -6  -5   17.08    5.84   0
   3   6   5    1.04    7.03   0
   3   6   5   -2.52    5.69   0
  11  -7  -5  106.27    7.26   0
 -11   7   5  131.25   12.81   0
 -11   7   5  134.57   14.34   0
 -11   7   5  135.88    7.32   0
 -10   7   5   35.19   10.13   0
  10  -7  -5   23.63    5.48   0
 -10   7   5   32.21   10.90   0
 -10   7   5   34.96    6.76   0
  -9   7   5 1128.90   13.27   0
  -9   7   5 1160.99   13.67   0
   9  -7  -5 1129.02    8.11   0
  -9   7   5 1141.87    9.19   0
  -8   7   5 1009.73   11.86   0
  -8   7   5 1008.44   11.76   0
   8  -7  -5 1015.69    7.87   0
  -8   7   5  954.14    7.82   0
  -7   7   5  177.85    5.82   0
  -7   7   5  179.45    8.76   0
  -7   7   5  184.57    8.02   0
   7  -7  -5  172.76    5.84   0
   6  -7  -5   51.71    6.41   0
  -6   7   5   35.64    5.33   0
  -6   7   5   44.71    7.33   0
  -5   7   5   23.98    6.61   0
   5  -7  -5   21.08    5.36   0
  -5   7   5   28.51    7.55   0
  -4   7   5   66.99    7.77   0
  -4   7   5   70.32    6.76   0
   4  -7  -5   82.08    6.55   0
   3  -7  -5   25.69    6.38   0
  -3   7   5   22.23    6.57   0
   3  -7  -5   26.61    5.41   0
  -3   7   5   26.99    7.87   0
   2  -7  -5  738.41    9.58   0
   2  -7  -5  670.71    7.72   0
  -2   7   5  626.61    8.52   0
  -2   7   5  655.69    7.81   0
  -1   7   5  327.63    7.55   0
   1  -7  -5  333.04    6.70   0
  -1   7   5  336.60    8.49   0
  -1   7   5  312.96    8.08   0
   0   7   5    5.77    6.39   0
   0  -7  -5   11.21    5.57   0
   0   7   5    1.43    5.97   0
   0   7   5    0.98    6.21   0
   1   7   5   41.22    6.74   0
   1   7   5   40.93    7.16   0
  -1  -7  -5   39.63    7.09   0
   1   7   5   29.81    7.09   0
   2   7   5  159.70    7.88   0
  -2  -7  -5  181.95    6.47   0
   2   7   5  160.94    8.11   0
   2   7   5  159.42    6.29   0
  10  -8  -5   53.99    5.62   0
 -10   8   5   51.64    5.85   0
  -9   8   5  364.37   11.91   0
  -9   8   5  376.32   13.23   0
   9  -8  -5  362.65    7.38   0
  -9   8   5  374.94    6.55   0
  -8   8   5  677.81    7.10   0
  -8   8   5  680.85   11.02   0
  -8   8   5  680.12   12.23   0
   8  -8  -5  686.06    8.18   0
   7  -8  -5  206.50    5.89   0
  -7   8   5  218.27    7.07   0
  -7   8   5  233.33    9.30   0
  -6   8   5   81.35    5.52   0
   6  -8  -5   75.56    5.47   0
  -6   8   5   72.00    8.86   0
  -5   8   5    5.85    6.46   0
   5  -8  -5    8.88    6.27   0
  -5   8   5   10.36    7.72   0
   4  -8  -5 1036.08    9.66   0
  -4   8   5  953.67    9.31   0
  -4   8   5  956.22   10.08   0
   3  -8  -5  396.84    7.82   0
  -3   8   5  339.66    7.84   0
   3  -8  -5  363.97    7.79   0
  -3   8   5  337.74    8.30   0
   2  -8  -5   44.24    6.62   0
  -2   8   5   31.29    6.47   0
  -2   8   5   38.40    6.93   0
   1  -8  -5   21.05    5.51   0
  -1   8   5    5.29    7.54   0
  -1   8   5   11.91    7.41   0
  -1   8   5    2.88    5.71   0
   0   8   5  193.88    8.72   0
   0   8   5  207.12    6.46   0
   0  -8  -5  222.88    6.45   0
   0   8   5  211.99    8.76   0
  -1  -8  -5   94.41    6.26   0
   1   8   5  102.39    8.87   0
   1   8   5   90.39    9.30   0
   1   8   5  114.74    6.15   0
  10  -9  -5   66.50    7.12   0
 -10   9   5   71.94    7.28   0
  -9   9   5  167.23   12.85   0
  -9   9   5  170.86   14.22   0
  -9   9   5  174.35    7.19   0
   9  -9  -5  173.51    7.16   0
  -8   9   5   56.14    6.71   0
   8  -9  -5   47.11    6.67   0
  -8   9   5   56.37    8.39   0
  -8   9   5   53.48    9.71   0
   7  -9  -5  242.60    7.17   0
  -7   9   5  232.67    7.21   0
  -7   9   5  210.80    9.51   0
  -6   9   5  476.41    8.02   0
   6  -9  -5  494.76    8.02   0
  -6   9   5  456.93    9.15   0
   5  -9  -5  351.38    7.53   0
  -5   9   5  315.42    7.57   0
  -5   9   5  299.51    8.31   0
  -4   9   5   25.35    6.65   0
   4  -9  -5   23.82    5.48   0
   4  -9  -5   26.38    6.36   0
  -4   9   5   17.14    7.22   0
  -3   9   5   -0.60    7.56   0
   3  -9  -5    5.24    7.32   0
   3  -9  -5   -2.27    5.43   0
  -3   9   5    7.38    7.03   0
  -2   9   5  399.93    9.47   0
  -2   9   5  415.18    9.38   0
   2  -9  -5  410.04    8.17   0
  -2   9   5  385.26    8.21   0
   1  -9  -5   31.94    5.84   0
  -1   9   5   35.58    9.13   0
  -1   9   5   36.07    8.33   0
  -1   9   5   27.03    7.07   0
   9 -10  -5   80.46    7.14   0
  -9  10   5   97.45    7.34   0
   8 -10  -5  104.73    7.14   0
  -8  10   5  100.46    9.10   0
  -8  10   5   95.02   10.10   0
  -8  10   5   98.83    7.17   0
  -7  10   5  305.74    8.04   0
   7 -10  -5  348.15    8.05   0
  -7  10   5  326.87    9.97   0
  -6  10   5    5.98    6.80   0
   6 -10  -5   19.28    6.54   0
  -6  10   5   12.82    8.36   0
  -5  10   5   93.87    7.23   0
   5 -10  -5   96.85    7.09   0
  -5  10   5   90.73    7.40   0
  -4  10   5  406.47    9.85   0
   4 -10  -5  436.96    9.07   0
   4 -10  -5  401.29    8.59   0
  -4  10   5  401.96    7.60   0
  -3  10   5   12.66    9.07   0
   3 -10  -5   11.92    6.90   0
  -3  10   5   13.25    7.20   0
   2 -10  -5   -8.56    7.24   0
  -6  11   5  163.29    8.15   0
  -6  11   5  168.03    8.98   0
   6 -11  -5  189.07    8.88   0
   1 -11   6    4.54    7.66   0
   2 -11   6   17.29    7.78   0
   3 -11   6   68.14    9.39   0
   4 -11   6    9.78   10.30   0
   4 -11   6   14.18    9.97   0
   4 -11   6   16.46    8.82   0
   5 -11   6    9.80    7.04   0
   5 -11   6   13.82    8.00   0
   6 -11   6   -0.64    6.97   0
   6 -11   6    2.22    6.93   0
   1  10  -6    0.74    5.43   0
  -1 -10   6   -0.80    7.59   0
   0  10  -6   70.24    5.70   0
   0 -10   6   79.05    7.73   0
   1 -10   6  109.47    7.69   0
   2 -10   6   93.79    7.70   0
   3 -10   6   70.44   10.01   0
   3 -10   6   70.92    9.87   0
   3 -10   6   63.99    8.73   0
   4 -10   6   13.81    7.74   0
   4 -10   6    5.97    7.56   0
   4 -10   6    7.69    9.66   0
   5 -10   6   41.40    7.98   0
   5 -10   6   38.23    7.09   0
   5 -10   6   37.05   15.65   0
   5 -10   6   32.71   16.82   0
   6 -10   6    7.36    6.81   0
   6 -10   6    3.32    7.03   0
   7 -10   6    7.19    7.06   0
   7 -10   6    9.17    7.07   0
   3   9  -6   -5.54    6.73   0
  -3  -9   6   12.19    6.18   0
   2   9  -6   18.04    6.49   0
  -2  -9   6   13.44    5.95   0
   1   9  -6  103.53    6.59   0
  -1  -9   6  105.60    7.41   0
   0   9  -6  278.77    7.41   0
   0  -9   6  304.71    8.07   0
   1  -9   6   42.39    7.11   0
   2  -9   6  280.30   11.32   0
   2  -9   6  300.34   11.29   0
   2  -9   6  281.73    8.14   0
   3  -9   6  151.02    8.80   0
   3  -9   6  144.35    8.70   0
   3  -9   6  145.41    8.42   0
   4  -9   6   24.40    7.81   0
   4  -9   6   31.85    9.14   0
   4  -9   6   24.85    7.65   0
   5  -9   6   11.00   11.94   0
   5  -9   6   10.66    6.57   0
   5  -9   6   13.08   13.41   0
   5  -9   6   14.46    6.57   0
   6  -9   6    3.70    6.69   0
   6  -9   6   -4.65    6.80   0
   7  -9   6   34.10    5.84   0
   8  -9   6   -0.51    5.92   0
   4   8  -6   -5.15    6.70   0
  -4  -8   6   -0.12    5.99   0
   3   8  -6   22.00    5.36   0
  -3  -8   6   23.16    7.23   0
   2   8  -6   36.04    6.37   0
  -2  -8   6   39.18    5.84   0
  -1  -8   6  101.66    7.28   0
   1   8  -6  102.96    6.59   0
   0  -8   6  559.81    8.70   0
   0   8  -6  572.24    7.08   0
   1  -8   6  106.97    7.26   0
   1  -8   6  110.92   10.78   0
   1  -8   6  108.35   10.48   0
   2  -8   6  194.76    8.51   0
   2  -8   6  215.57    9.56   0
   2  -8   6  199.99    8.35   0
   3  -8   6  115.33    8.45   0
   3  -8   6  124.61    7.87   0
   3  -8   6  133.69    7.36   0
   4  -8   6  155.72    8.74   0
   4  -8   6  155.14    9.55   0
   4  -8   6  182.47    7.23   0
   4  -8   6  160.40    7.39   0
   5  -8   6   77.56   11.01   0
   5  -8   6   97.79    7.16   0
   5  -8   6   75.35   11.30   0
   5  -8   6   78.83    7.05   0
   6  -8   6   -0.22    5.45   0
   7  -8   6   95.88    7.14   0
   8  -8   6   20.77    6.97   0
   5   7  -6   20.76    5.44   0
  -5  -7   6   13.54    5.98   0
   4   7  -6   65.77    5.51   0
  -4  -7   6   59.67    6.00   0
  -3  -7   6    3.42    6.82   0
   3   7  -6    5.41    5.13   0
  -2  -7   6  285.10    7.61   0
   2   7  -6  314.54    6.97   0
  -1  -7   6  272.29    7.82   0
  -1  -7   6  283.44   15.89   0
   1   7  -6  288.18    6.06   0
  -1  -7   6  282.58   16.63   0
   0  -7   6  143.95    7.18   0
   0  -7   6  145.28    9.37   0
   0  -7   6  152.73   10.06   0
   1  -7   6   33.73    6.80   0
   1  -7   6   29.94    8.56   0
   1  -7   6   25.31    7.47   0
   2  -7   6   87.12    6.96   0
   2  -7   6  100.19    7.80   0
   2  -7   6   92.15    7.98   0
   3  -7   6  943.48   10.37   0
   3  -7   6 1024.66   10.71   0
   3  -7   6  973.58    9.91   0
   4  -7   6   62.37    8.91   0
   4  -7   6   66.38    5.57   0
   4  -7   6   57.42    9.07   0
   4  -7   6   69.80    6.90   0
   5  -7   6  354.09   11.45   0
   5  -7   6  363.25    7.91   0
   5  -7   6  414.05    8.34   0
   5  -7   6  345.69   11.44   0
   6  -7   6  112.65   13.04   0
   6  -7   6  124.34   11.44   0
   6  -7   6  109.83    5.84   0
   7  -7   6   79.73    6.95   0
   8  -7   6   25.33    5.94   0
   6   6  -6  118.19    7.03   0
  -6  -6   6  136.07   10.41   0
   6   6  -6  138.88    9.65   0
  -6  -6   6  124.01    6.27   0
   5   6  -6  126.58    5.73   0
  -5  -6   6  133.72   10.24   0
   5   6  -6  141.04    9.82   0
  -5  -6   6  127.00    5.94   0
  -4  -6   6  219.80    6.09   0
   4   6  -6  227.76    5.70   0
   4   6  -6  241.81   10.47   0
  -4  -6   6  237.58   10.88   0
  -3  -6   6   -3.53    6.77   0
  -3  -6   6    3.17   10.60   0
   3   6  -6    7.08    6.29   0
   3   6  -6    6.98    9.72   0
  -2  -6   6  279.37    7.75   0
  -2  -6   6  303.11   11.43   0
   2   6  -6  313.97    6.19   0
  -1  -6   6  200.80    7.33   0
   1   6  -6  191.69    5.79   0
  -1  -6   6  184.28    9.74   0
  -1  -6   6  188.91   10.76   0
   0  -6   6  145.91    6.30   0
   0  -6   6  151.79    8.60   0
   0  -6   6  148.76    8.64   0
   1  -6   6  108.17    8.05   0
   1  -6   6  107.76    7.34   0
   1  -6   6  105.01    8.59   0
   2  -6   6  420.47    9.54   0
   2  -6   6  414.54    8.33   0
   2  -6   6  405.52    8.55   0
   3  -6   6 2909.81   15.85   0
   3  -6   6 2801.91   15.07   0
   3  -6   6 2717.95   13.46   0
   3  -6   6 2945.92   12.89   0
   4  -6   6  681.83   10.45   0
   4  -6   6  628.74   10.67   0
   4  -6   6  667.56    8.56   0
   4  -6   6  693.04    8.74   0
   5  -6   6  462.49    9.77   0
   5  -6   6  436.49   11.05   0
   5  -6   6  439.01    7.93   0
   6  -6   6   81.48   10.38   0
   6  -6   6   73.11    7.00   0
   7  -6   6   34.54    9.38   0
   7  -6   6   41.08    5.61   0
   8  -6   6  176.25   11.33   0
   8  -6   6  159.57    6.26   0
   7   5  -6   31.49    7.83   0
   7   5  -6   30.88    6.85   0
  -7  -5   6   21.56    7.98   0
  -7  -5   6   27.95    7.41   0
   6   5  -6   74.55    7.69   0
   6   5  -6   72.39    5.34   0
  -6  -5   6   64.83    7.98   0
  -6  -5   6   64.15    7.05   0
  -5  -5   6  543.89    7.98   0
   5   5  -6  609.43    6.67   0
   5   5  -6  602.30    9.88   0
  -5  -5   6  581.83   11.16   0
  -4  -5   6  103.53    6.08   0
   4   5  -6  108.89    5.39   0
   4   5  -6  108.48    7.89   0
  -4  -5   6  110.78    8.58   0
  -3  -5   6  129.20    7.10   0
  -3  -5   6  130.30    9.78   0
   3   5  -6  140.88    8.88   0
   3   5  -6  139.05    6.74   0
  -2  -5   6  641.36    7.60   0
   2   5  -6  726.39   10.73   0
   2   5  -6  716.86    7.46   0
  -2  -5   6  644.76   11.12   0
  -1  -5   6  473.89    8.49   0
   1   5  -6  505.75   10.03   0
  -1  -5   6  453.18    9.99   0
   0  -5   6  208.70    7.75   0
   0  -5   6  216.82    8.69   0
   0  -5   6  210.75    8.65   0
   1  -5   6   24.38    7.04   0
   1  -5   6   31.66    7.15   0
   1  -5   6   19.80    7.46   0
   2  -5   6  162.14    7.16   0
   2  -5   6  150.35    7.51   0
   2  -5   6  130.62    7.46   0
   3  -5   6 2948.58   12.56   0
   3  -5   6 2855.93   14.60   0
   3  -5   6 2746.80   14.82   0
   3  -5   6 2725.57   13.09   0
   4  -5   6  263.24    7.38   0
   4  -5   6  287.00    7.60   0
   4  -5   6  266.70    9.75   0
   5  -5   6  190.87    7.10   0
   5  -5   6  187.33    9.71   0
   6  -5   6  408.39   10.64   0
   6  -5   6  420.41    7.85   0
   7  -5   6   59.61    5.70   0
   7  -5   6   45.69    8.46   0
   8  -5   6  140.53    7.23   0
   8  -5   6  136.34    9.12   0
   8   4  -6   13.18    7.99   0
   8   4  -6   10.44    5.62   0
  -8  -4   6    8.13    7.05   0
  -8  -4   6   22.16    6.13   0
   7   4  -6   61.31    7.89   0
   7   4  -6   52.27    5.44   0
  -7  -4   6   59.76    8.03   0
  -7  -4   6   77.20    5.85   0
  -6  -4   6   38.06    6.75   0
   6   4  -6   38.92    6.56   0
   6   4  -6   54.33    5.32   0
  -6  -4   6   50.96    7.01   0
  -5  -4   6 1443.51    8.88   0
   5   4  -6 1546.51   12.00   0
   5   4  -6 1562.23    8.71   0
  -5  -4   6 1558.41   11.96   0
  -4  -4   6   67.05    5.62   0
  -4  -4   6   66.90    8.33   0
   4   4  -6   71.68    6.51   0
   4   4  -6   64.71    7.73   0
  -3  -4   6  790.05    7.52   0
  -3  -4   6  761.11   10.09   0
   3   4  -6  817.45    8.25   0
   3   4  -6  830.91    9.74   0
  -2  -4   6   22.75    5.87   0
   2   4  -6   30.80    7.24   0
  -2  -4   6   33.59    8.76   0
  -1  -4   6  649.59   10.19   0
  -1  -4   6  663.09    7.58   0
   1   4  -6  699.24    9.34   0
   0  -4   6 1346.81   10.32   0
   0  -4   6 1329.67   10.65   0
   1  -4   6  131.19    7.17   0
   1  -4   6  125.48    6.08   0
   1  -4   6  127.21    7.32   0
   2  -4   6   29.36    5.69   0
   2  -4   6    9.96    7.37   0
   2  -4   6   19.41    7.14   0
   3  -4   6  464.29    8.24   0
   3  -4   6  411.63    7.37   0
   3  -4   6  419.76    9.25   0
   4  -4   6 1357.37    9.79   0
   4  -4   6 1246.15   12.90   0
   4  -4   6 1221.82    9.51   0
   5  -4   6   63.23    5.37   0
   5  -4   6   66.88    6.63   0
   5  -4   6   65.34    9.33   0
   6  -4   6  244.02    6.91   0
   6  -4   6  233.84    8.65   0
   7  -4   6   93.23    5.85   0
   7  -4   6   86.46    8.70   0
   8  -4   6   77.53    8.72   0
   8  -4   6   65.86    7.11   0
   8   3  -6    3.43    6.65   0
  -8  -3   6    4.18    6.93   0
   8   3  -6   -0.21    6.79   0
  -8  -3   6   10.35    5.91   0
  -7  -3   6  106.89    6.00   0
   7   3  -6  130.30    5.55   0
   7   3  -6  111.78    6.81   0
  -7  -3   6  136.60    7.08   0
  -6  -3   6  113.80    5.74   0
   6   3  -6  124.31    5.42   0
  -6  -3   6  119.82    7.39   0
   6   3  -6  116.94    6.86   0
  -5  -3   6 1621.10   11.21   0
  -5  -3   6 1591.17    8.79   0
   5   3  -6 1675.03   10.97   0
   5   3  -6 1692.76    9.57   0
  -4  -3   6   11.20    6.94   0
  -4  -3   6    7.27    7.61   0
   4   3  -6   17.23    6.85   0
   4   3  -6    6.79    5.41   0
  -3  -3   6   38.66    5.80   0
   3   3  -6   46.29    5.57   0
   3   3  -6   43.53    7.45   0
  -3  -3   6   43.30    7.92   0
   2   3  -6 3168.83   14.20   0
  -2  -3   6 3016.13   12.38   0
  -2  -3   6 2891.17   13.73   0
   1   3  -6 6644.71   19.23   0
  -1  -3   6 6050.70   17.61   0
  -1  -3   6 6357.76   16.40   0
   0  -3   6  424.05    7.95   0
   0   3  -6  436.27    8.51   0
   0  -3   6  426.55    8.58   0
   1  -3   6   73.80    6.97   0
   1  -3   6   89.35    5.89   0
   2  -3   6  914.30    9.05   0
   2  -3   6  859.97    9.01   0
   2  -3   6  893.47    9.78   0
   3  -3   6  176.92    6.01   0
   3  -3   6  171.46    8.89   0
   3  -3   6  155.06    7.23   0
   4  -3   6  624.87    9.83   0
   4  -3   6  592.54    6.99   0
   4  -3   6  690.24    7.09   0
   5  -3   6   24.75    5.05   0
   5  -3   6   18.90    8.98   0
   5  -3   6   21.68    5.27   0
   6  -3   6  133.51    6.52   0
   6  -3   6  134.12    7.90   0
   6  -3   6  124.28    5.44   0
   7  -3   6  100.48    6.54   0
   7  -3   6   83.32    5.72   0
   7  -3   6   80.05    8.62   0
   8  -3   6   44.89    7.42   0
   8  -3   6   39.84    7.31   0
   8  -3   6   45.65    7.08   0
   9   2  -6  270.37    6.45   0
  -9  -2   6  289.21    8.01   0
   9   2  -6  254.72    7.98   0
  -9  -2   6  255.42    6.78   0
   8   2  -6   45.99    5.42   0
   8   2  -6   53.78    6.66   0
  -8  -2   6   39.64    5.75   0
  -8  -2   6   54.82    5.72   0
  -7  -2   6  451.34    7.89   0
   7   2  -6  481.40    6.45   0
   7   2  -6  459.28    7.69   0
  -7  -2   6  489.14    7.17   0
  -6  -2   6   68.43    5.70   0
  -6  -2   6   56.66    6.98   0
   6   2  -6   72.72    5.43   0
   6   2  -6   68.38    6.64   0
   5   2  -6    8.82    6.86   0
  -5  -2   6    2.22    5.53   0
  -5  -2   6   15.05    7.20   0
   5   2  -6    6.75    5.17   0
  -4  -2   6 2099.50    9.91   0
   4   2  -6 2146.53   11.78   0
  -4  -2   6 2052.48   11.84   0
  -3  -2   6 2129.00   10.21   0
   3   2  -6 2172.94   11.25   0
  -3  -2   6 2035.14   12.17   0
   2   2  -6 3129.84   13.86   0
  -2  -2   6 3037.43   11.67   0
  -2  -2   6 2876.46   12.51   0
  -1  -2   6 1518.88   10.11   0
  -1  -2   6 1590.34    9.30   0
   1   2  -6 1627.83   11.21   0
   0   2  -6 1617.62    9.81   0
   0  -2   6 1530.09   10.43   0
   1  -2   6  461.65    6.61   0
   1  -2   6  537.66    7.77   0
   1  -2   6  492.61    7.74   0
   2  -2   6   89.88    5.80   0
   2  -2   6   79.26    5.97   0
   2  -2   6   69.49    7.98   0
   3  -2   6  509.60    6.92   0
   3  -2   6  525.07    9.46   0
   3  -2   6  551.00    7.03   0
   4  -2   6  359.24    6.21   0
   4  -2   6  397.80    6.25   0
   4  -2   6  378.10    9.11   0
  -5   2  -6   -1.67    5.18   0
   5  -2   6    6.39    6.24   0
   5  -2   6    6.71    5.02   0
   5  -2   6   -0.83    7.66   0
   6  -2   6   76.69    6.61   0
  -6   2  -6   81.45    6.92   0
   6  -2   6   76.33    6.47   0
   6  -2   6   78.49    7.60   0
  -7   2  -6   51.27    6.94   0
   7  -2   6   52.68    5.35   0
   7  -2   6   55.77    5.67   0
   7  -2   6   48.48    7.36   0
   9   1  -6  631.93    8.28   0
   9   1  -6  643.79    8.55   0
  -9  -1   6  666.76    8.74   0
  -9  -1   6  637.93    7.51   0
  -8  -1   6    7.69    6.62   0
   8   1  -6   13.48    4.95   0
   8   1  -6    2.99    6.55   0
  -8  -1   6   -0.56    6.75   0
  -7  -1   6   34.93    6.70   0
   7   1  -6   50.48    6.17   0
   7   1  -6   49.76    6.55   0
  -7  -1   6   56.53    5.56   0
  -6  -1   6  873.30    7.94   0
  -6  -1   6  858.53    8.69   0
   6   1  -6  921.35    8.46   0
   6   1  -6  919.66    8.74   0
  -5  -1   6 2169.14    9.89   0
  -5  -1   6 2091.74   11.40   0
   5   1  -6 2181.51   10.29   0
   4   1  -6 2021.69   10.30   0
  -4  -1   6 2001.63   10.77   0
  -4  -1   6 1911.47   10.32   0
  -3  -1   6   86.78    5.51   0
   3   1  -6   74.10    7.14   0
  -3  -1   6   72.92    6.20   0
  -2  -1   6 4629.25   15.27   0
  -2  -1   6 4889.72   14.78   0
   2   1  -6 4980.11   15.81   0
  -1  -1   6  281.84    6.35   0
   1   1  -6  304.29    6.35   0
   0   1  -6   10.74    6.66   0
   0  -1   6   15.08    7.08   0
   0  -1   6   16.01    6.58   0
   1  -1   6 2482.32   11.64   0
   1  -1   6 2318.53   10.60   0
   1  -1   6 2560.47   11.06   0
   2  -1   6 1923.44   10.67   0
   2  -1   6 1776.36    9.49   0
   2  -1   6 1833.87   12.05   0
  -3   1  -6  351.27    8.22   0
   3  -1   6  335.16    7.96   0
   3  -1   6  375.16    6.35   0
   3  -1   6  328.51    6.45   0
  -4   1  -6   15.95    6.66   0
   4  -1   6   12.98    6.20   0
   4  -1   6    1.78    6.55   0
   4  -1   6    4.77    5.13   0
   5  -1   6   81.34    6.71   0
   5  -1   6   89.29    6.50   0
  -5   1  -6   77.17    6.91   0
   5  -1   6   79.43    7.93   0
   6  -1   6  154.57    5.67   0
  -6   1  -6  147.64    7.23   0
   6  -1   6  127.73    5.75   0
   6  -1   6  144.73    7.71   0
   7  -1   6    8.72    6.56   0
   7  -1   6    5.40    5.94   0
  -7   1  -6    7.84    6.90   0
   7  -1   6    7.37    5.57   0
  10   0  -6  129.26    6.29   0
 -10   0   6  120.86    7.47   0
 -10   0   6  101.15    7.63   0
  -9   0   6   80.39    7.13   0
   9   0  -6   80.04    6.83   0
  -9   0   6   96.57    6.95   0
  -8   0   6  302.11    6.20   0
   8   0  -6  335.46    7.23   0
  -8   0   6  340.08    7.45   0
  -7   0   6 2089.34   10.82   0
  -7   0   6 2017.66    9.74   0
   7   0  -6 2170.19    9.99   0
  -6   0   6  857.18    7.68   0
  -6   0   6  869.51    7.92   0
   6   0  -6  873.33    8.76   0
  -5   0   6 2804.84   11.14   0
  -5   0   6 2678.22   11.47   0
   5   0  -6 2757.19   12.22   0
   4   0  -6 3077.93   11.67   0
  -4   0   6 3003.84   11.36   0
  -4   0   6 2918.31   11.63   0
  -3   0   6  101.81    5.71   0
   3   0  -6   99.06    6.75   0
  -3   0   6   88.90    5.93   0
  -2   0   6   73.10    5.84   0
   2   0  -6   78.95    6.84   0
  -1   0   6   74.58    5.97   0
  -1   0   6   74.44    5.74   0
   1   0  -6   81.58    5.63   0
   0   0  -6 8357.42   18.57   0
   0   0   6 7560.61   17.36   0
   0   0   6 7708.82   17.42   0
   1   0   6 1105.56    8.35   0
   1   0   6 1189.17    9.39   0
   1   0   6 1162.75    9.26   0
   2   0   6  140.50    5.87   0
   2   0   6  152.12    7.69   0
  -2   0  -6  144.00    8.14   0
   2   0   6  144.39    7.01   0
   3   0   6  727.65    8.28   0
  -3   0  -6  676.50    8.62   0
   3   0   6  647.84    7.27   0
   3   0   6  683.81    8.49   0
   4   0   6  135.91    5.54   0
   4   0   6  156.78    5.56   0
  -4   0  -6  153.46    6.11   0
   4   0   6  118.67    7.92   0
   5   0   6   47.02    6.27   0
  -5   0  -6   42.55    6.91   0
   5   0   6   51.55    6.53   0
   5   0   6   33.97    7.56   0
   6   0   6  104.80    6.66   0
   6   0   6   81.59    5.85   0
  -6   0  -6   87.88    7.03   0
   6   0   6   85.15    6.22   0
   7   0   6   24.45    6.29   0
   7   0   6   26.06    5.94   0
   7   0   6   38.10    5.52   0
  -7   0  -6   16.98    5.92   0
  10  -1  -6  122.56    7.23   0
 -10   1   6  127.21    7.34   0
 -10   1   6  123.83    6.32   0
  -9   1   6  112.95    6.96   0
   9  -1  -6  105.62    5.62   0
  -9   1   6  129.35    7.06   0
  -8   1   6  624.60    8.01   0
  -8   1   6  579.43    6.98   0
   8  -1  -6  615.23    6.69   0
  -7   1   6 4189.35   13.41   0
  -7   1   6 4159.96   13.16   0
   7  -1  -6 4356.81   12.63   0
  -6   1   6 3315.09   12.13   0
  -6   1   6 3217.41   12.62   0
   6  -1  -6 3362.44   11.71   0
  -5   1   6 1895.37   10.87   0
  -5   1   6 1854.15   10.81   0
   5  -1  -6 1939.29    9.72   0
   4  -1  -6   32.91    5.53   0
  -4   1   6   48.84    6.75   0
  -4   1   6   37.28    6.12   0
   3  -1  -6  266.94    6.22   0
  -3   1   6  236.05    6.29   0
  -2   1   6 7762.06   17.90   0
  -2   1   6 8173.24   18.54   0
  -1   1   6  905.81    7.86   0
  -1   1   6  913.82    8.13   0
   1  -1  -6 1008.93    7.93   0
   0   1   6  186.08    6.80   0
   0  -1  -6  218.80    7.04   0
   0   1   6  169.18    5.87   0
   1   1   6 2718.69   11.35   0
   1   1   6 2472.23   10.84   0
   1   1   6 2579.90   11.61   0
  -1  -1  -6 2735.28   11.39   0
   2   1   6 1702.42    9.67   0
  -2  -1  -6 1784.83   11.00   0
   2   1   6 1853.93   10.74   0
   2   1   6 1734.43   11.71   0
  -3  -1  -6   11.41    6.92   0
   3   1   6   13.03    6.40   0
   3   1   6   28.14    6.27   0
   3   1   6   -2.31    6.51   0
   4   1   6   23.04    6.24   0
   4   1   6   14.16    6.14   0
   4   1   6   18.00    6.54   0
  -4  -1  -6   24.57    6.69   0
  -5  -1  -6  399.89    6.56   0
   5   1   6  423.29    6.67   0
   5   1   6  348.68    7.53   0
   5   1   6  383.14    7.19   0
   6   1   6  157.22    5.87   0
  -6  -1  -6  140.77    7.26   0
   6   1   6  120.08    7.31   0
   6   1   6  124.58    6.37   0
 -10   2   6   20.64    7.03   0
  10  -2  -6   35.39    5.56   0
 -10   2   6   29.28    5.48   0
  -9   2   6  391.97    7.79   0
   9  -2  -6  411.28    7.45   0
  -9   2   6  422.05    7.59   0
  -8   2   6 1767.44    8.95   0
  -8   2   6 1694.74    9.61   0
   8  -2  -6 1775.02    8.91   0
  -7   2   6 2373.20   10.75   0
  -7   2   6 2330.44   11.35   0
   7  -2  -6 2415.34   10.79   0
  -6   2   6  957.98    9.07   0
  -6   2   6  972.34    8.85   0
   6  -2  -6  996.10    7.67   0
   5  -2  -6  591.21    7.11   0
  -5   2   6  570.52    7.10   0
  -5   2   6  596.10    7.36   0
   4  -2  -6 8038.03   17.00   0
  -4   2   6 7481.69   17.32   0
   3  -2  -6   63.69    5.45   0
  -3   2   6   62.36    6.87   0
  -3   2   6   60.44    5.97   0
  -2   2   6  515.17    7.02   0
  -2   2   6  498.95    6.72   0
   2  -2  -6  545.13    7.75   0
  -1   2   6  994.96    8.10   0
  -1   2   6 1019.59    8.63   0
   1  -2  -6 1093.39    8.24   0
   0  -2  -6 1492.20   10.26   0
   0   2   6 1414.21   10.53   0
   0   2   6 1489.09    8.96   0
   0  -2  -6 1604.76   10.17   0
   1   2   6  350.43    6.62   0
   1   2   6  302.04    6.66   0
  -1  -2  -6  350.21    8.05   0
   1   2   6  325.17    8.79   0
   2   2   6   15.70    5.28   0
  -2  -2  -6   -0.83    5.77   0
   2   2   6   11.19    5.33   0
   2   2   6   27.22    7.86   0
   3   2   6  651.45    7.37   0
   3   2   6  695.91    8.28   0
  -3  -2  -6  686.36    8.66   0
   3   2   6  640.81    8.01   0
  -4  -2  -6  284.20    6.56   0
   4   2   6  259.59    7.27   0
   4   2   6  286.43    7.11   0
   4   2   6  280.29    6.85   0
  -5  -2  -6   75.69    7.08   0
   5   2   6   67.34    5.82   0
   5   2   6   71.16    6.68   0
   5   2   6   64.15    7.57   0
  11  -3  -6  184.02    7.82   0
 -11   3   6  185.47    7.57   0
 -11   3   6  184.73    8.23   0
 -10   3   6   40.71    7.13   0
  10  -3  -6   39.80    7.04   0
 -10   3   6   42.62    5.57   0
  -9   3   6   68.66    6.70   0
   9  -3  -6   55.57    5.51   0
  -9   3   6   73.99    5.59   0
  -8   3   6  599.13    6.66   0
  -8   3   6  592.56    8.24   0
   8  -3  -6  614.24    6.81   0
  -7   3   6 1840.42    9.02   0
  -7   3   6 1878.85   10.49   0
   7  -3  -6 1925.64    8.93   0
  -6   3   6 4101.11   12.44   0
  -6   3   6 4122.40   14.33   0
   6  -3  -6 4213.98   13.18   0
   5  -3  -6  333.74    6.42   0
  -5   3   6  318.02    6.52   0
  -4   3   6 3445.63   11.86   0
   4  -3  -6 3633.20   12.74   0
  -4   3   6 3556.71   13.58   0
  -3   3   6 5179.05   14.92   0
   3  -3  -6 5484.71   14.52   0
  -3   3   6 4973.57   14.75   0
  -2   3   6 4641.71   13.76   0
   2  -3  -6 4994.62   14.78   0
  -2   3   6 4588.68   15.04   0
   1  -3  -6  156.70    6.06   0
  -1   3   6  120.10    7.33   0
   1  -3  -6  115.74    7.55   0
  -1   3   6  115.81    6.57   0
   0  -3  -6  744.86    7.68   0
   0  -3  -6  708.75    8.92   0
   0   3   6  683.51    8.81   0
   0   3   6  643.37    9.25   0
   1   3   6 3971.11   14.00   0
  -1  -3  -6 4453.52   13.62   0
   1   3   6 4133.43   13.58   0
   1   3   6 4276.89   13.62   0
   2   3   6  313.72    7.23   0
   2   3   6  301.50    7.29   0
  -2  -3  -6  328.91    7.76   0
   2   3   6  333.93    7.05   0
   3   3   6   19.91    6.43   0
   3   3   6    7.19    5.01   0
  -3  -3  -6   13.97    5.47   0
   3   3   6   -1.01    5.89   0
   4   3   6   37.01    5.16   0
  -4  -3  -6   42.31    6.78   0
   4   3   6   25.18    5.52   0
   4   3   6   27.85    5.97   0
   5   3   6   43.65    6.10   0
   5   3   6   54.08    6.76   0
  -5  -3  -6   58.06    5.89   0
   5   3   6   48.81    7.38   0
  11  -4  -6   52.43    6.08   0
 -11   4   6   79.59    5.87   0
 -11   4   6   66.38    7.79   0
 -10   4   6   59.36    7.14   0
  10  -4  -6   50.54    5.49   0
 -10   4   6   57.05    5.55   0
  -9   4   6   89.86    5.52   0
  -9   4   6   97.48    7.74   0
   9  -4  -6   91.50    6.81   0
  -8   4   6  375.08    6.03   0
  -8   4   6  378.94    8.40   0
   8  -4  -6  388.30    6.99   0
  -7   4   6  413.53    6.23   0
  -7   4   6  419.42    7.57   0
   7  -4  -6  420.61    6.08   0
  -6   4   6  821.14    9.30   0
  -6   4   6  762.81    7.37   0
  -6   4   6  786.35    8.74   0
   6  -4  -6  818.65    7.29   0
   5  -4  -6  393.81    6.81   0
  -5   4   6  376.71    8.23   0
  -5   4   6  391.79    8.27   0
   4  -4  -6 7147.25   16.22   0
  -4   4   6 6542.31   15.66   0
  -4   4   6 6712.11   17.55   0
  -3   4   6 2491.24   11.49   0
  -3   4   6 2450.96   11.03   0
   3  -4  -6 2690.77   12.09   0
  -2   4   6  309.32    8.17   0
   2  -4  -6  350.05    7.75   0
  -2   4   6  328.61    7.13   0
  -1   4   6 3695.02   13.62   0
   1  -4  -6 3921.67   13.30   0
  -1   4   6 3542.67   13.71   0
   1  -4  -6 3989.09   14.11   0
   0  -4  -6   75.52    7.47   0
   0   4   6   42.28    6.73   0
   0   4   6   60.71    7.57   0
   1   4   6  403.90    6.73   0
  -1  -4  -6  466.95    7.01   0
   1   4   6  424.07    7.62   0
   1   4   6  426.85    7.10   0
   2   4   6   64.19    5.44   0
  -2  -4  -6   63.32    5.62   0
   2   4   6   66.62    5.45   0
   2   4   6   49.24    6.91   0
  -3  -4  -6   85.75    6.98   0
   3   4   6   76.14    6.92   0
   3   4   6   69.61    5.84   0
   3   4   6   77.09    6.62   0
   4   4   6    4.27    6.58   0
  -4  -4  -6    3.07    7.13   0
   4   4   6    7.07    7.04   0
   4   4   6    1.41    6.07   0
  11  -5  -6   85.57    5.94   0
 -11   5   6   96.59    7.22   0
 -11   5   6   79.55    8.85   0
 -10   5   6   83.82    8.37   0
  10  -5  -6   81.45    6.66   0
 -10   5   6   97.41    6.62   0
  -9   5   6    1.14    6.15   0
  -9   5   6   15.16    6.40   0
   9  -5  -6   11.81    5.24   0
  -8   5   6   25.51    6.49   0
  -8   5   6   30.17    5.05   0
  -8   5   6   20.86    6.35   0
   8  -5  -6   18.63    5.12   0
  -7   5   6 1210.51    8.94   0
  -7   5   6 1242.92   10.59   0
  -7   5   6 1243.09   10.20   0
   7  -5  -6 1251.24    8.21   0
   6  -5  -6  584.52    7.97   0
  -6   5   6  579.80    6.93   0
  -6   5   6  583.91    8.40   0
   5  -5  -6  292.61    6.22   0
  -5   5   6  270.84    6.37   0
  -5   5   6  295.62    8.10   0
   4  -5  -6  650.23    7.00   0
  -4   5   6  573.56    8.15   0
  -4   5   6  589.94    9.08   0
   3  -5  -6 6507.98   15.92   0
  -3   5   6 5871.93   15.13   0
  -3   5   6 5767.21   16.57   0
   2  -5  -6 1814.99   10.64   0
   2  -5  -6 1792.82    9.84   0
  -2   5   6 1646.21   11.01   0
  -2   5   6 1664.29   10.43   0
  -1   5   6  122.90    6.71   0
   1  -5  -6  138.58    6.60   0
   1  -5  -6  108.77    7.20   0
  -1   5   6  119.11    6.05   0
   0   5   6  186.43    5.82   0
   0   5   6  188.86    5.83   0
   0  -5  -6  191.68    6.35   0
   0   5   6  196.15    6.77   0
   1   5   6  602.26    8.34   0
   1   5   6  590.21    8.15   0
  -1  -5  -6  619.40    7.39   0
   1   5   6  566.45    8.30   0
   2   5   6   23.81    6.72   0
   2   5   6   25.34    6.49   0
  -2  -5  -6   26.36    5.81   0
   2   5   6   29.32    5.76   0
  -3  -5  -6   19.62    5.90   0
   3   5   6   30.85    6.81   0
   3   5   6   23.90    6.50   0
   3   5   6   33.65    7.08   0
 -11   6   6  153.59    9.21   0
 -11   6   6  172.78    8.82   0
  11  -6  -6  132.43    7.28   0
 -11   6   6  158.61    6.12   0
 -10   6   6   36.17    7.96   0
 -10   6   6   37.04    7.86   0
  10  -6  -6   21.43    6.53   0
 -10   6   6   14.14    5.49   0
  -9   6   6   74.81    5.60   0
  -9   6   6   72.90    7.87   0
  -9   6   6   69.69    7.63   0
   9  -6  -6   78.69    6.86   0
  -8   6   6  254.71    5.87   0
  -8   6   6  221.52    7.15   0
  -8   6   6  235.47    7.56   0
   8  -6  -6  234.45    5.92   0
   7  -6  -6  709.57    8.02   0
  -7   6   6  678.48    8.14   0
  -7   6   6  679.65    9.17   0
  -7   6   6  711.25    9.68   0
   6  -6  -6   -4.03    6.22   0
  -6   6   6    0.92    6.52   0
  -6   6   6    8.87    7.81   0
  -5   6   6  944.68    8.63   0
   5  -6  -6 1022.21    8.67   0
  -5   6   6  967.12    9.56   0
   4  -6  -6  699.79    7.18   0
  -4   6   6  628.62    8.18   0
  -4   6   6  663.60    9.09   0
   3  -6  -6 1146.30    8.31   0
  -3   6   6 1026.10    8.00   0
  -3   6   6 1058.26    9.79   0
   2  -6  -6  776.27    7.75   0
   2  -6  -6  742.43    8.50   0
  -2   6   6  713.54    8.07   0
  -2   6   6  660.42    8.40   0
  -1   6   6  687.20    8.48   0
   1  -6  -6  751.79    7.65   0
  -1   6   6  707.07    9.37   0
   0   6   6  152.18    6.90   0
   0   6   6  135.60    6.93   0
   0  -6  -6  159.50    6.22   0
   0   6   6  152.33    6.30   0
   1   6   6   32.49    5.73   0
   1   6   6   22.52    6.33   0
   1   6   6   14.86    6.53   0
  -1  -6  -6   21.53    5.56   0
  -2  -6  -6  188.81    6.40   0
   2   6   6  178.60    8.28   0
   2   6   6  163.58    7.52   0
   2   6   6  151.17    6.12   0
 -10   7   6  101.44    8.57   0
 -10   7   6  108.45    9.68   0
  10  -7  -6  117.87    5.74   0
 -10   7   6   95.16    7.11   0
  -9   7   6  236.23    5.90   0
  -9   7   6  237.97    8.81   0
  -9   7   6  262.79    9.15   0
   9  -7  -6  259.46    7.07   0
  -8   7   6  168.52    6.63   0
  -8   7   6  172.66    7.94   0
  -8   7   6  177.15    8.50   0
   8  -7  -6  205.07    5.84   0
   7  -7  -6  250.37    6.91   0
  -7   7   6  245.17    7.03   0
  -7   7   6  233.25    7.80   0
  -6   7   6  150.78    6.71   0
   6  -7  -6  151.31    5.56   0
  -6   7   6  140.69    7.46   0
  -5   7   6   41.59    6.64   0
   5  -7  -6   47.84    6.36   0
  -5   7   6   49.35    7.44   0
   4  -7  -6  270.50    7.09   0
  -4   7   6  233.66    7.24   0
  -4   7   6  238.67    8.19   0
  -3   7   6 1307.97    9.04   0
   3  -7  -6 1392.85    9.99   0
   3  -7  -6 1494.43   10.32   0
  -3   7   6 1360.11    9.56   0
   2  -7  -6  275.96    6.41   0
   2  -7  -6  280.72    8.09   0
  -2   7   6  265.10    7.18   0
  -2   7   6  265.95    6.72   0
  -1   7   6   11.87    6.24   0
  -1   7   6   10.59    6.29   0
   1  -7  -6   11.65    6.80   0
  -1   7   6   15.95    6.97   0
   0   7   6   76.96    7.69   0
   0   7   6   82.37    7.85   0
   0  -7  -6   81.00    5.82   0
   0   7   6   67.14    5.99   0
   1   7   6  165.79    7.50   0
   1   7   6  167.76    7.67   0
  -1  -7  -6  159.22    6.37   0
   1   7   6  144.80    6.53   0
 -10   8   6   60.17   10.11   0
 -10   8   6   58.96   10.87   0
  10  -8  -6   55.33    5.72   0
 -10   8   6   59.99    5.76   0
  -9   8   6  261.71    6.22   0
  -9   8   6  259.17    9.75   0
  -9   8   6  266.70    9.83   0
   9  -8  -6  284.77    6.37   0
  -8   8   6  132.65    6.88   0
   8  -8  -6  134.22    6.85   0
  -8   8   6  141.01    7.82   0
  -8   8   6  126.47    8.79   0
  -7   8   6   30.31    5.35   0
   7  -8  -6   25.77    5.23   0
  -7   8   6   32.06    8.32   0
  -6   8   6  125.75    6.89   0
   6  -8  -6  130.38    6.61   0
  -6   8   6  115.06    7.82   0
  -5   8   6  314.86    7.45   0
  -5   8   6  307.66    8.59   0
   5  -8  -6  340.56    7.46   0
   4  -8  -6  435.43    7.90   0
  -4   8   6  416.33    7.82   0
  -4   8   6  430.55    8.75   0
   3  -8  -6   28.92    6.36   0
  -3   8   6   26.32    6.50   0
   3  -8  -6   33.71    6.59   0
  -3   8   6   28.32    7.29   0
   2  -8  -6    6.12    6.84   0
  -2   8   6   -1.45    7.49   0
  -2   8   6    6.55    7.10   0
  -1   8   6  283.55    8.00   0
   1  -8  -6  291.42    8.05   0
  -1   8   6  296.31    8.88   0
  -1   8   6  278.33    8.06   0
   0   8   6   10.19    7.06   0
   0  -8  -6   10.06    7.09   0
   0   8   6   14.21    6.92   0
   0   8   6   15.25    7.15   0
  -9   9   6  135.20    7.21   0
   9  -9  -6  151.94    5.95   0
  -9   9   6  140.78   10.30   0
  -9   9   6  161.19   11.24   0
  -8   9   6   16.18    6.69   0
   8  -9  -6    9.38    5.34   0
  -8   9   6    4.84    7.59   0
  -8   9   6   12.84    8.94   0
  -7   9   6  372.69    7.91   0
   7  -9  -6  409.68    7.82   0
  -7   9   6  367.90    9.41   0
  -6   9   6  235.49    7.32   0
   6  -9  -6  272.99    7.32   0
  -6   9   6  240.42    8.58   0
   5  -9  -6   16.48    6.53   0
  -5   9   6    8.61    6.66   0
  -5   9   6   13.00    7.35   0
  -4   9   6   51.66    6.63   0
  -4   9   6   48.31    7.51   0
   4  -9  -6   52.89    6.67   0
  -3   9   6   35.63    7.99   0
   3  -9  -6   62.09    7.99   0
   3  -9  -6   50.42    7.11   0
  -3   9   6   53.71    7.53   0
  -2   9   6   14.68    7.92   0
  -2   9   6   18.82    8.05   0
   2  -9  -6   22.48    7.12   0
  -2   9   6   22.23    6.09   0
  -8  10   6   24.49    6.90   0
   8 -10  -6   13.45    6.92   0
  -8  10   6   21.42    8.93   0
  -7  10   6   22.73    6.96   0
   7 -10  -6   21.71    6.88   0
  -7  10   6   26.06    8.72   0
  -6  10   6   31.45    6.98   0
  -6  10   6   39.36    8.70   0
   6 -10  -6   40.17    6.85   0
  -5  10   6   89.90    7.40   0
   5 -10  -6  113.61    7.27   0
  -5  10   6   94.66    7.88   0
   4 -10  -6   64.86    8.10   0
  -4  10   6   46.87    8.35   0
  -4  10   6   41.00    7.56   0
   1 -11   7   17.20    7.63   0
   2 -11   7    4.76    7.70   0
   3 -11   7    2.17   12.54   0
   3 -11   7    0.71   12.76   0
   3 -11   7    5.43    8.82   0
   4 -11   7    5.02    9.02   0
   4 -11   7    4.69    8.82   0
   4 -11   7    2.27    9.94   0
   5 -11   7    7.43   15.92   0
   5 -11   7   16.09    8.30   0
   5 -11   7   11.66    8.06   0
   5 -11   7   12.86   16.02   0
   1  10  -7   21.17    6.72   0
  -1 -10   7   19.10    7.48   0
   0 -10   7   51.64    6.15   0
   1 -10   7    1.55    7.30   0
   2 -10   7   10.86   11.72   0
   2 -10   7    5.52   11.98   0
   2 -10   7    0.86    7.22   0
   3 -10   7   17.44    8.00   0
   3 -10   7   20.26    8.75   0
   3 -10   7   16.98    8.24   0
   4 -10   7   19.40    7.89   0
   4 -10   7   16.21    7.82   0
   4 -10   7   14.82    9.37   0
   5 -10   7    5.28    7.97   0
   5 -10   7   16.38   12.23   0
   5 -10   7   17.19   13.01   0
   5 -10   7   15.78    8.01   0
   6 -10   7   10.72    6.97   0
   6 -10   7   20.99    7.03   0
   3   9  -7   15.64    6.83   0
  -3  -9   7   17.95    6.04   0
   2   9  -7   66.08    5.68   0
  -2  -9   7   39.70    7.32   0
   1   9  -7   44.79    5.40   0
  -1  -9   7   52.25    7.19   0
   0  -9   7   65.96    6.09   0
   1  -9   7    4.39    6.93   0
   1  -9   7    8.49   11.07   0
   1  -9   7    9.66   11.67   0
   2  -9   7   48.02    7.08   0
   2  -9   7   51.45    8.63   0
   2  -9   7   52.19    7.94   0
   3  -9   7   19.42    7.90   0
   3  -9   7   17.60    7.54   0
   3  -9   7   18.38    7.98   0
   4  -9   7   57.40    9.10   0
   4  -9   7   70.24    8.86   0
   4  -9   7   68.90    6.87   0
   4  -9   7   53.34    6.95   0
   5  -9   7   11.01   10.66   0
   5  -9   7    9.03    6.73   0
   5  -9   7    5.86    9.69   0
   5  -9   7    7.53    6.86   0
   6  -9   7   12.42    7.03   0
   6  -9   7    6.67    6.77   0
   7  -9   7    0.58    7.38   0
   7  -9   7    6.84    5.81   0
   4   8  -7   30.17    5.77   0
  -4  -8   7   31.62    6.24   0
   3   8  -7   26.17    6.36   0
  -3  -8   7   30.13    5.83   0
  -2  -8   7   21.32    6.98   0
   2   8  -7    0.21    6.49   0
  -1  -8   7  102.02    7.06   0
   0  -8   7  467.81    8.33   0
   0  -8   7  474.92   13.30   0
   0  -8   7  477.83   13.59   0
   1  -8   7   26.04    6.78   0
   1  -8   7   31.63    8.18   0
   1  -8   7   25.96    8.77   0
   2  -8   7   91.68    6.94   0
   2  -8   7   88.68    8.10   0
   2  -8   7   80.62    7.84   0
   3  -8   7   80.28    8.02   0
   3  -8   7   88.53    7.62   0
   3  -8   7   90.78    7.89   0
   4  -8   7  243.85    7.55   0
   4  -8   7  248.36   10.15   0
   4  -8   7  238.68    8.82   0
   4  -8   7  231.77    7.57   0
   5  -8   7    3.50    8.35   0
   5  -8   7   -0.07    5.56   0
   5  -8   7   -0.68    9.71   0
   5  -8   7    2.78    5.42   0
   6  -8   7    6.27   12.20   0
   6  -8   7    4.71    7.20   0
   6  -8   7   -0.68    5.54   0
   6  -8   7    5.00   13.11   0
   7  -8   7   12.40    5.77   0
   7  -8   7   13.57    5.67   0
   5   7  -7   20.64    5.71   0
  -5  -7   7   25.73    5.93   0
  -4  -7   7  121.32    7.30   0
   4   7  -7  112.61    6.99   0
  -3  -7   7   12.83    5.64   0
   3   7  -7    4.03    5.20   0
  -3  -7   7    4.66   13.36   0
  -3  -7   7    0.71   14.62   0
  -2  -7   7  359.43    7.81   0
  -2  -7   7  386.53   13.91   0
   2   7  -7  376.26    6.34   0
  -2  -7   7  373.04   13.24   0
  -1  -7   7   97.37    7.03   0
  -1  -7   7   87.03   10.07   0
  -1  -7   7   87.56    9.72   0
   0  -7   7  375.83   10.14   0
   0  -7   7  386.75    7.88   0
   0  -7   7  385.65   10.29   0
   1  -7   7  363.85    7.73   0
   1  -7   7  400.88    8.84   0
   1  -7   7  365.32    8.97   0
   2  -7   7   64.00    6.70   0
   2  -7   7   70.45    6.59   0
   2  -7   7   58.38    7.74   0
   3  -7   7  364.88    9.18   0
   3  -7   7  362.17    8.00   0
   3  -7   7  379.80    8.00   0
   4  -7   7  351.67    9.18   0
   4  -7   7  385.33    7.93   0
   4  -7   7  346.72    9.62   0
   4  -7   7  333.29    7.78   0
   5  -7   7   40.44    5.58   0
   5  -7   7   40.94    7.47   0
   5  -7   7   41.30    9.47   0
   5  -7   7   39.19    6.68   0
   6  -7   7   21.80    8.37   0
   6  -7   7    3.88    6.45   0
   6  -7   7   16.20   11.05   0
   6  -7   7   17.22    6.87   0
   7  -7   7   -0.93    5.59   0
   7  -7   7   -0.34    9.68   0
   7  -7   7    2.29    5.57   0
   7  -7   7    1.11   10.22   0
   6   6  -7   35.43    5.64   0
  -6  -6   7   44.09    9.34   0
   6   6  -7   46.45    9.03   0
  -6  -6   7   50.80    5.90   0
  -5  -6   7   83.72    6.98   0
   5   6  -7   72.38    9.44   0
   5   6  -7   68.89    6.61   0
  -5  -6   7   85.61    8.97   0
  -4  -6   7  840.30    8.66   0
   4   6  -7  887.12    8.78   0
   4   6  -7  944.79   12.70   0
  -4  -6   7  917.64   13.49   0
  -3  -6   7   85.19    6.91   0
  -3  -6   7   85.87    9.23   0
   3   6  -7   86.80    5.55   0
   3   6  -7   99.09    8.56   0
  -2  -6   7  430.26    7.89   0
  -2  -6   7  433.60    9.72   0
  -1  -6   7  444.16    6.73   0
  -1  -6   7  411.78    9.13   0
  -1  -6   7  419.35    9.22   0
   0  -6   7  243.23    7.52   0
   0  -6   7  238.24    8.39   0
   0  -6   7  218.56    8.47   0
   1  -6   7  577.90    8.26   0
   1  -6   7  565.35    9.58   0
   1  -6   7  579.06    8.62   0
   2  -6   7   51.89    6.75   0
   2  -6   7   46.31    5.47   0
   2  -6   7   47.52    5.68   0
   3  -6   7 1940.18   10.99   0
   3  -6   7 1943.28   13.45   0
   3  -6   7 1888.43   12.72   0
   3  -6   7 1852.83   11.64   0
   4  -6   7   99.00    7.37   0
   4  -6   7  108.64    6.79   0
   4  -6   7   79.36    6.98   0
   4  -6   7  104.30    6.99   0
   5  -6   7    2.30    5.32   0
   5  -6   7    5.97    7.19   0
   5  -6   7    0.03    5.10   0
   5  -6   7   11.80    9.52   0
   6  -6   7    6.73    6.61   0
   6  -6   7    6.47    9.78   0
   6  -6   7   -4.15    5.42   0
   7  -6   7   27.45    5.64   0
   7  -6   7   15.95    5.58   0
   7  -6   7   22.76    8.78   0
   8  -6   7   34.96   10.67   0
   8  -6   7   33.66    5.67   0
   8  -6   7   41.70    5.76   0
   7   5  -7   11.03    5.86   0
   7   5  -7   12.08    7.88   0
  -7  -5   7   16.94    8.02   0
  -7  -5   7   15.84    6.03   0
  -6  -5   7  117.72    5.73   0
   6   5  -7  118.32    5.52   0
   6   5  -7  120.62    7.93   0
  -6  -5   7  123.69    8.61   0
  -5  -5   7  215.03    6.13   0
   5   5  -7  210.31    6.89   0
   5   5  -7  231.17    8.45   0
  -5  -5   7  202.70    8.96   0
   4   5  -7 1302.28   12.16   0
  -4  -5   7 1216.90    9.36   0
  -4  -5   7 1243.83   11.63   0
   4   5  -7 1305.01    9.50   0
  -3  -5   7  135.25    6.77   0
  -3  -5   7  131.83    8.31   0
   3   5  -7  133.98    5.62   0
   3   5  -7  137.34    7.85   0
  -2  -5   7   46.90    6.95   0
   2   5  -7  108.46    6.81   0
  -2  -5   7   52.93    8.42   0
  -1  -5   7  189.06    6.21   0
  -1  -5   7  175.55    8.69   0
   1   5  -7  205.21    7.62   0
   0  -5   7  578.90    7.46   0
   0  -5   7  544.31    8.65   0
   0  -5   7  580.32    8.83   0
   1  -5   7 3171.49   13.34   0
   1  -5   7 3207.44   13.73   0
   1  -5   7 2978.85   14.03   0
   2  -5   7    9.20    6.78   0
   2  -5   7   10.74    5.68   0
   2  -5   7    3.87    6.63   0
   3  -5   7  231.63    7.11   0
   3  -5   7  242.68    7.30   0
   3  -5   7  220.26    7.83   0
   4  -5   7  207.57    6.19   0
   4  -5   7  208.89    8.03   0
   4  -5   7  240.11    7.23   0
   5  -5   7  221.38    6.08   0
   5  -5   7  192.74    7.07   0
   5  -5   7  208.29    8.43   0
   6  -5   7   38.61    6.58   0
   6  -5   7   59.96    5.60   0
   6  -5   7   56.36    9.01   0
   7  -5   7   18.71    5.51   0
   7  -5   7   12.66    5.60   0
   7  -5   7   22.46    8.50   0
  -7  -4   7   22.73    7.06   0
   7   4  -7   18.35    6.58   0
   7   4  -7   14.27    5.32   0
  -7  -4   7   14.05    6.99   0
  -6  -4   7  427.24    6.49   0
   6   4  -7  435.13    8.03   0
   6   4  -7  421.97    7.23   0
  -6  -4   7  434.56    8.55   0
  -5  -4   7 1349.51   11.03   0
  -5  -4   7 1294.09    8.35   0
   5   4  -7 1427.44    8.42   0
   5   4  -7 1423.62   10.67   0
  -4  -4   7  232.56    6.75   0
  -4  -4   7  228.13    7.58   0
   4   4  -7  250.38    5.67   0
   4   4  -7  254.10    8.01   0
  -3  -4   7   40.25    5.76   0
   3   4  -7   56.88    7.86   0
  -3  -4   7   55.20    7.33   0
  -2  -4   7  148.46    6.00   0
   2   4  -7  161.63    7.53   0
  -2  -4   7  134.55    7.70   0
  -1  -4   7 5452.41   17.51   0
   1   4  -7 6156.66   18.79   0
  -1  -4   7 5760.21   15.57   0
   0  -4   7  437.41    7.01   0
   0  -4   7  426.65    8.17   0
   1  -4   7    4.83    5.36   0
   1  -4   7    5.09    6.49   0
   1  -4   7    1.14    6.75   0
   2  -4   7  126.51    7.90   0
   2  -4   7  110.66    6.19   0
   2  -4   7  122.59    7.14   0
   3  -4   7  468.56    6.96   0
   3  -4   7  536.53    8.06   0
   3  -4   7  477.18    8.76   0
   4  -4   7  526.06    7.91   0
   4  -4   7  559.76    9.21   0
   4  -4   7  578.33    6.96   0
   5  -4   7   95.58    6.57   0
   5  -4   7   90.86    6.73   0
   5  -4   7   99.05    7.98   0
   6  -4   7  154.83    5.64   0
   6  -4   7  129.82    5.61   0
   6  -4   7  147.11    9.21   0
   7  -4   7   55.17    5.57   0
   7  -4   7   55.58    5.58   0
   7  -4   7   52.01    7.69   0
  -8  -3   7  154.65    7.42   0
   8   3  -7  166.48    7.41   0
   8   3  -7  183.68    6.04   0
  -8  -3   7  171.84    7.55   0
  -7  -3   7  144.96    7.16   0
   7   3  -7  166.09    6.98   0
   7   3  -7  181.03    5.60   0
  -7  -3   7  174.11    7.35   0
  -6  -3   7  148.71    8.29   0
  -6  -3   7  141.46    6.86   0
   6   3  -7  156.59    6.92   0
   6   3  -7  160.19    5.67   0
  -5  -3   7  254.75    6.93   0
  -5  -3   7  270.14    7.60   0
   5   3  -7  266.77    8.15   0
   5   3  -7  282.94    5.71   0
  -4  -3   7  348.87    7.32   0
  -4  -3   7  339.87    8.29   0
   4   3  -7  359.00    7.76   0
  -3  -3   7 3302.39   11.66   0
  -3  -3   7 3164.14   14.05   0
   3   3  -7 3522.90   14.50   0
  -2  -3   7  426.12    7.89   0
   2   3  -7  430.83    8.20   0
  -2  -3   7  393.82    8.48   0
  -1  -3   7 1411.62   10.38   0
  -1  -3   7 1495.55   10.11   0
   1   3  -7 1526.48   10.64   0
   0   3  -7  534.30    8.20   0
   0  -3   7  481.08    8.12   0
   1  -3   7  655.51    8.61   0
   1  -3   7  663.04    9.00   0
   1  -3   7  587.02    7.31   0
   2  -3   7  337.52    7.78   0
   2  -3   7  352.31    8.38   0
   2  -3   7  368.12    6.57   0
   3  -3   7   81.75    5.69   0
   3  -3   7   73.57    5.87   0
   3  -3   7   73.04    8.02   0
   4  -3   7 1010.14    8.52   0
   4  -3   7  929.89    7.60   0
   4  -3   7  964.14   10.22   0
   5  -3   7  121.04    6.34   0
   5  -3   7  103.17    6.37   0
   5  -3   7  114.15    8.38   0
   6  -3   7  121.12    6.45   0
   6  -3   7   90.50    5.43   0
   6  -3   7   95.18    7.74   0
   7  -3   7   78.51    6.58   0
   7  -3   7   50.31    5.81   0
   7  -3   7   50.18    7.79   0
   9   2  -7  249.62    7.42   0
  -9  -2   7  267.33    7.97   0
   9   2  -7  276.19    7.78   0
  -9  -2   7  208.31    7.82   0
  -8  -2   7   50.87    5.85   0
   8   2  -7   62.72    6.60   0
  -8  -2   7   70.15    7.15   0
   8   2  -7   71.03    5.55   0
  -7  -2   7   45.82    6.88   0
   7   2  -7   36.50    6.43   0
  -7  -2   7   36.11    6.64   0
   7   2  -7   44.21    5.15   0
   6   2  -7  112.10    6.77   0
  -6  -2   7  120.67    7.03   0
  -6  -2   7  116.60    6.85   0
  -5  -2   7  447.95    6.40   0
   5   2  -7  496.06    7.87   0
  -5  -2   7  443.25    8.11   0
  -4  -2   7 1073.29    7.86   0
  -4  -2   7  996.12    9.76   0
   4   2  -7 1087.36    9.54   0
  -3  -2   7  458.20    6.65   0
  -3  -2   7  431.51    8.26   0
   3   2  -7  473.24    6.98   0
  -2  -2   7 1021.01    9.59   0
   2   2  -7 1128.87    8.58   0
  -2  -2   7 1098.96    9.22   0
   1   2  -7 4041.29   13.51   0
  -1  -2   7 3653.80   13.97   0
   0  -2   7  558.68    7.15   0
   0   2  -7  627.33    8.34   0
   1  -2   7 1225.41   10.22   0
   1  -2   7 1262.25    8.69   0
   1  -2   7 1110.82    9.21   0
   2  -2   7 1059.08    9.97   0
   2  -2   7 1020.70    7.95   0
   2  -2   7 1139.80    9.01   0
   3  -2   7  331.43    6.02   0
   3  -2   7  308.16    6.03   0
   3  -2   7  316.74    8.49   0
   4  -2   7  184.64    5.46   0
   4  -2   7  159.61    6.60   0
   4  -2   7  167.14    8.18   0
   5  -2   7   60.53    5.15   0
   5  -2   7   62.04    5.35   0
   5  -2   7   67.65    7.90   0
   6  -2   7  219.29    6.17   0
   6  -2   7  208.69    8.14   0
   6  -2   7  224.66    7.36   0
   7  -2   7   23.08    5.77   0
   7  -2   7   29.87    6.91   0
   7  -2   7   12.45    7.60   0
  -9  -1   7  272.58    7.72   0
  -9  -1   7  291.34    8.00   0
   9   1  -7  292.97    7.64   0
  -8  -1   7    1.79    6.78   0
   8   1  -7   -2.50    6.37   0
  -8  -1   7    9.78    6.57   0
  -7  -1   7  238.53    6.18   0
  -7  -1   7  232.95    6.09   0
   7   1  -7  231.88    5.97   0
   6   1  -7  320.41    7.27   0
  -6  -1   7  315.94    6.09   0
  -6  -1   7  295.08    7.40   0
   5   1  -7   37.37    6.95   0
  -5  -1   7   36.34    6.80   0
  -5  -1   7   32.38    5.99   0
  -4  -1   7  216.15    7.32   0
   4   1  -7  209.98    6.32   0
  -4  -1   7  187.74    8.13   0
  -3  -1   7  358.57    7.53   0
   3   1  -7  375.64    7.85   0
  -3  -1   7  330.72    8.02   0
  -2  -1   7 2226.17   10.47   0
   2   1  -7 2520.16   10.89   0
   1   1  -7 3317.47   11.96   0
  -1  -1   7 3077.49   11.63   0
   0   1  -7 2837.20   12.16   0
   0  -1   7 2594.52   12.08   0
   0  -1   7 2579.67   10.97   0
   1  -1   7 3045.37   11.55   0
   1  -1   7 2827.37   11.90   0
   1  -1   7 2963.03   12.34   0
   2  -1   7  104.66    5.66   0
   2  -1   7  106.60    6.72   0
   2  -1   7  159.31    5.74   0
   3  -1   7  407.83    7.06   0
   3  -1   7  371.30    6.05   0
   3  -1   7  385.00    8.51   0
   4  -1   7  372.49    6.32   0
  -4   1  -7  368.87    7.69   0
   4  -1   7  328.03    7.29   0
   4  -1   7  356.53    7.64   0
   5  -1   7    3.95    6.29   0
  -5   1  -7   -5.29    6.56   0
   5  -1   7   17.46    5.42   0
   5  -1   7   10.82    7.43   0
   6  -1   7   88.43    5.43   0
  -6   1  -7   98.95    7.04   0
   6  -1   7   65.08    6.93   0
   6  -1   7   79.59    6.53   0
  10   0  -7   81.83    5.94   0
 -10   0   7   82.73    7.20   0
 -10   0   7   79.59    7.54   0
  -9   0   7  207.53    6.11   0
   9   0  -7  229.18    7.20   0
  -9   0   7  223.83    7.48   0
  -8   0   7  166.72    5.72   0
  -8   0   7  162.56    6.92   0
   8   0  -7  168.93    6.66   0
  -7   0   7 1013.36    8.89   0
  -7   0   7  987.74    8.75   0
   7   0  -7 1026.07    7.77   0
   6   0  -7   12.23    5.49   0
  -6   0   7    7.98    6.63   0
  -6   0   7   -1.80    7.02   0
   5   0  -7   30.43    7.02   0
  -5   0   7   34.35    5.56   0
  -5   0   7   22.65    6.05   0
  -4   0   7   19.85    5.37   0
   4   0  -7   15.33    6.72   0
  -4   0   7   17.29    5.75   0
   3   0  -7  256.08    7.35   0
  -3   0   7  240.98    6.34   0
  -2   0   7 5618.14   15.39   0
   2   0  -7 6182.34   15.22   0
   1   0  -7 3941.30   12.68   0
  -1   0   7 3513.65   13.06   0
  -1   0   7 3589.02   12.46   0
   0   0  -7  354.41    7.63   0
   0   0   7  333.03    8.20   0
   0   0   7  347.28    7.60   0
   1   0   7 1537.01    8.95   0
   1   0   7 1368.22    8.47   0
   1   0   7 1442.64    9.42   0
   2   0   7 2261.62   10.26   0
   2   0   7 2118.75   10.05   0
   2   0   7 2214.12   11.13   0
   3   0   7   88.18    6.43   0
  -3   0  -7   84.94    6.71   0
   3   0   7   97.41    5.09   0
   3   0   7   88.54    6.33   0
   4   0   7   13.48    5.29   0
  -4   0  -7    7.96    5.44   0
   4   0   7   22.24    7.66   0
   4   0   7   19.66    6.28   0
   5   0   7   30.10    6.32   0
  -5   0  -7   21.19    6.80   0
   5   0   7   30.74    5.39   0
   5   0   7   19.83    7.65   0
   6   0   7  173.13    5.89   0
  -6   0  -7  152.93    7.47   0
   6   0   7  148.88    6.03   0
   6   0   7  146.60    7.92   0
 -10   1   7  215.21    7.74   0
 -10   1   7  229.82    7.69   0
  10  -1  -7  222.15    6.44   0
  -9   1   7  428.07    6.89   0
   9  -1  -7  454.31    7.55   0
  -9   1   7  441.39    6.67   0
  -8   1   7  117.15    5.67   0
  -8   1   7  104.95    6.66   0
   8  -1  -7  106.54    5.50   0
  -7   1   7 1624.44    8.90   0
  -7   1   7 1613.10    9.68   0
   7  -1  -7 1626.88    8.81   0
   6  -1  -7   50.40    5.46   0
  -6   1   7   56.67    6.67   0
  -6   1   7   47.28    5.66   0
   5  -1  -7   34.52    5.59   0
  -5   1   7   41.68    5.80   0
  -5   1   7   40.42    5.91   0
  -4   1   7  288.29    6.21   0
   4  -1  -7  278.37    7.32   0
  -4   1   7  241.18    7.80   0
   3  -1  -7 2147.23   10.75   0
  -3   1   7 1947.91    9.82   0
  -2   1   7 1229.80    8.50   0
   2  -1  -7 1362.11    8.59   0
  -2   1   7 1250.26    8.72   0
  -1   1   7  343.35    6.90   0
   1  -1  -7  397.13    6.51   0
  -1   1   7  337.83    6.49   0
   0   1   7 2446.58   10.87   0
   0   1   7 2435.41   10.43   0
   0  -1  -7 2713.08   11.60   0
   1   1   7  596.05    7.18   0
   1   1   7  556.32    6.83   0
   1   1   7  575.18    8.98   0
   2   1   7  531.64    7.78   0
   2   1   7  506.51    6.67   0
  -2  -1  -7  548.85    7.12   0
   2   1   7  534.19    7.66   0
   3   1   7   23.00    6.37   0
   3   1   7   19.68    5.10   0
  -3  -1  -7   30.90    6.68   0
   3   1   7   13.62    6.66   0
   4   1   7  300.80    7.30   0
   4   1   7  365.06    6.35   0
  -4  -1  -7  342.96    6.57   0
   4   1   7  306.28    7.03   0
  -5  -1  -7   79.90    5.92   0
   5   1   7   60.71    6.79   0
   5   1   7   67.46    6.58   0
   5   1   7   79.25    6.42   0
 -10   2   7   71.04    7.09   0
 -10   2   7   74.02    6.91   0
  10  -2  -7   69.29    6.88   0
  -9   2   7  741.57    7.90   0
  -9   2   7  709.85    8.49   0
   9  -2  -7  730.27    7.91   0
  -8   2   7  171.07    7.27   0
  -8   2   7  176.53    6.91   0
   8  -2  -7  173.31    6.96   0
  -7   2   7  536.83    7.91   0
  -7   2   7  551.36    6.86   0
   7  -2  -7  558.98    7.67   0
   6  -2  -7 2523.05   10.09   0
  -6   2   7 2448.30   11.42   0
  -6   2   7 2343.10   10.15   0
   5  -2  -7  115.63    5.84   0
  -5   2   7  123.90    5.95   0
  -5   2   7  105.56    7.32   0
   4  -2  -7  191.28    6.05   0
  -4   2   7  181.93    7.42   0
  -3   2   7  289.85    6.72   0
   3  -2  -7  320.76    7.36   0
  -3   2   7  275.40    7.60   0
  -2   2   7 3712.75   12.96   0
   2  -2  -7 4022.63   12.57   0
  -2   2   7 3832.94   12.53   0
   1  -2  -7  704.00    8.06   0
  -1   2   7  642.92    8.09   0
  -1   2   7  643.87    7.58   0
   0   2   7  548.53    7.08   0
   0   2   7  507.14    7.54   0
   0  -2  -7  595.61    8.30   0
   1   2   7    8.18    6.41   0
  -1  -2  -7   10.55    5.44   0
   1   2   7    6.94    5.97   0
   1   2   7    2.61    5.40   0
   2   2   7 2341.62   11.31   0
   2   2   7 2188.40   10.16   0
  -2  -2  -7 2372.28   10.70   0
   2   2   7 2263.10   11.27   0
   3   2   7  249.90    6.98   0
   3   2   7  222.87    7.00   0
  -3  -2  -7  244.65    6.34   0
   3   2   7  242.48    6.81   0
   4   2   7   48.06    6.54   0
  -4  -2  -7   48.20    5.78   0
   4   2   7   46.08    6.22   0
   4   2   7   48.76    6.61   0
   5   2   7   31.66    6.66   0
  -5  -2  -7   44.14    7.14   0
   5   2   7   35.43    5.79   0
   5   2   7   41.65    7.50   0
 -10   3   7    1.47    6.82   0
  10  -3  -7   -2.44    6.75   0
 -10   3   7    2.27    5.37   0
  -9   3   7  122.78    5.75   0
  -9   3   7  128.94    5.77   0
   9  -3  -7  148.64    5.46   0
  -8   3   7  828.83    7.16   0
  -8   3   7  842.68    8.56   0
   8  -3  -7  843.68    7.08   0
  -7   3   7  927.39    8.02   0
  -7   3   7  907.83    8.57   0
   7  -3  -7  938.23    7.08   0
   6  -3  -7 3629.08   11.35   0
  -6   3   7 3608.09   12.39   0
  -6   3   7 3574.23   12.12   0
   5  -3  -7  284.04    6.04   0
  -5   3   7  267.19    7.49   0
  -5   3   7  276.36    6.60   0
   4  -3  -7 5271.28   14.37   0
  -4   3   7 4986.46   15.12   0
  -4   3   7 4744.91   13.14   0
  -3   3   7 2800.46   11.33   0
  -3   3   7 2762.82   10.75   0
   3  -3  -7 2983.33   11.15   0
  -2   3   7  448.45    7.05   0
   2  -3  -7  503.86    7.79   0
  -2   3   7  435.14    7.08   0
  -1   3   7  383.41    6.58   0
  -1   3   7  356.57    8.37   0
   1  -3  -7  455.89    7.87   0
   0   3   7   83.64    5.45   0
   0  -3  -7   52.97    5.82   0
   0   3   7   75.06    5.90   0
   1   3   7  869.76    7.43   0
  -1  -3  -7  964.64    8.01   0
   1   3   7  845.89    8.39   0
   1   3   7  902.66    9.26   0
   2   3   7  338.66    7.28   0
  -2  -3  -7  392.81    8.10   0
   2   3   7  326.47    7.14   0
   2   3   7  344.88    7.17   0
   3   3   7  135.50    6.70   0
   3   3   7  134.31    6.88   0
  -3  -3  -7  147.46    6.13   0
   3   3   7  129.75    6.26   0
   4   3   7    9.33    5.33   0
  -4  -3  -7   16.67    6.92   0
   4   3   7   19.89    6.98   0
   4   3   7    9.37    5.99   0
 -11   4   7  334.65    8.46   0
  11  -4  -7  289.12    8.00   0
 -11   4   7  390.53    6.78   0
 -10   4   7  161.88    8.34   0
  10  -4  -7  154.45    6.82   0
 -10   4   7  150.39    5.86   0
  -9   4   7   55.32    6.38   0
  -9   4   7   53.49    6.58   0
   9  -4  -7   60.61    5.29   0
  -8   4   7  263.39    5.88   0
  -8   4   7  282.31    7.25   0
   8  -4  -7  287.97    5.72   0
   7  -4  -7  215.72    5.47   0
  -7   4   7  190.83    6.69   0
  -7   4   7  213.86    6.73   0
   6  -4  -7 8263.81   16.40   0
  -6   4   7 7679.61   16.57   0
  -6   4   7 7966.14   18.87   0
   5  -4  -7 1461.13    8.59   0
  -5   4   7 1332.18    9.43   0
  -5   4   7 1387.15    9.99   0
  -4   4   7   55.39    5.72   0
  -4   4   7   46.11    6.25   0
   4  -4  -7   68.75    6.76   0
   3  -4  -7   -7.56    5.51   0
  -3   4   7    3.97    7.51   0
  -3   4   7   10.71    6.93   0
  -2   4   7  384.18    7.47   0
  -2   4   7  354.37    6.87   0
   2  -4  -7  432.57    7.52   0
  -1   4   7  307.63    6.65   0
  -1   4   7  314.23    6.13   0
   1  -4  -7  353.34    7.08   0
   1  -4  -7  364.61    7.70   0
   0  -4  -7  155.61    6.15   0
   0   4   7  134.06    6.61   0
   0   4   7  128.96    6.46   0
   0   4   7  119.31    7.46   0
   1   4   7  435.87    7.77   0
   1   4   7  482.41    7.66   0
  -1  -4  -7  514.67    7.13   0
   1   4   7  473.38    7.26   0
   2   4   7  223.51    7.27   0
  -2  -4  -7  272.77    6.17   0
   2   4   7  250.03    6.03   0
   2   4   7  235.92    6.54   0
  -3  -4  -7   30.43    5.82   0
   3   4   7   39.47    6.97   0
   3   4   7   33.88    6.60   0
   3   4   7   33.72    6.14   0
 -11   5   7  132.78    7.94   0
  11  -5  -7  141.00    7.24   0
 -11   5   7  137.00    7.40   0
 -10   5   7  121.03    7.16   0
  10  -5  -7  130.40    5.67   0
 -10   5   7  116.97    5.60   0
  -9   5   7   51.98    6.34   0
  -9   5   7   39.97    6.47   0
   9  -5  -7   50.31    5.09   0
  -8   5   7 1049.62    7.54   0
  -8   5   7 1074.75    9.35   0
  -8   5   7 1124.25    9.65   0
   8  -5  -7 1124.14    7.53   0
   7  -5  -7 1930.20   10.17   0
  -7   5   7 1891.57    9.21   0
  -7   5   7 1937.64   11.00   0
  -7   5   7 1942.42   11.32   0
   6  -5  -7  713.02    7.01   0
  -6   5   7  658.50    7.06   0
  -6   5   7  656.42    8.47   0
  -5   5   7  198.03    5.71   0
   5  -5  -7  221.45    6.73   0
  -5   5   7  202.38    6.21   0
  -4   5   7  354.17    7.29   0
  -4   5   7  361.10    7.94   0
   4  -5  -7  403.07    6.03   0
   3  -5  -7  670.08    6.88   0
  -3   5   7  581.63    7.45   0
  -3   5   7  601.05    7.94   0
   2  -5  -7   22.39    6.11   0
  -2   5   7   25.25    7.27   0
  -2   5   7   19.20    6.23   0
  -1   5   7  371.42    7.26   0
   1  -5  -7  407.56    6.87   0
   1  -5  -7  416.46    7.46   0
  -1   5   7  365.16    7.11   0
   0   5   7  379.43    6.38   0
   0   5   7  355.03    7.41   0
   0   5   7  364.92    7.02   0
   0  -5  -7  424.93    7.04   0
   1   5   7    7.89    6.25   0
   1   5   7    2.80    6.50   0
  -1  -5  -7   13.84    5.68   0
   1   5   7    6.93    6.90   0
   2   5   7   -7.74    5.74   0
   2   5   7    9.36    6.47   0
   2   5   7   -2.28    6.80   0
  -2  -5  -7    5.64    7.00   0
  -3  -5  -7   96.66    6.28   0
   3   5   7   90.13    7.12   0
   3   5   7   80.80    7.44   0
   3   5   7   74.05    7.60   0
 -10   6   7  433.82    6.68   0
 -10   6   7  389.29    9.25   0
 -10   6   7  435.62    9.48   0
  10  -6  -7  410.81    6.40   0
  -9   6   7   47.44    5.47   0
  -9   6   7   47.87    7.54   0
  -9   6   7   56.72    6.77   0
   9  -6  -7   61.92    5.46   0
   8  -6  -7  235.72    5.94   0
  -8   6   7  224.39    5.73   0
  -8   6   7  219.57    6.98   0
  -8   6   7  231.38    7.39   0
   7  -6  -7  633.17    8.09   0
  -7   6   7  613.36    7.83   0
  -7   6   7  612.70    8.68   0
  -6   6   7  302.98    6.17   0
   6  -6  -7  316.09    5.90   0
  -6   6   7  300.64    7.79   0
  -5   6   7  300.25    6.22   0
   5  -6  -7  332.58    6.92   0
  -5   6   7  326.91    7.84   0
   4  -6  -7    7.29    6.10   0
  -4   6   7    9.03    6.31   0
  -4   6   7    7.79    7.16   0
   3  -6  -7 1353.58    9.47   0
  -3   6   7 1157.60    9.08   0
  -3   6   7 1198.56    9.72   0
   2  -6  -7 1378.55    9.85   0
   2  -6  -7 1331.96    9.85   0
  -2   6   7 1180.14    8.99   0
  -2   6   7 1220.64    8.53   0
  -1   6   7    0.80    6.17   0
   1  -6  -7    8.37    6.98   0
  -1   6   7    5.74    7.49   0
   0   6   7    9.88    5.20   0
   0   6   7    7.74    5.25   0
   0  -6  -7    3.04    6.95   0
   0   6   7    2.29    7.28   0
   1   6   7  124.70    7.93   0
   1   6   7  134.24    7.19   0
  -1  -6  -7  110.84    7.63   0
   1   6   7  113.59    6.12   0
   2   6   7  123.19    7.80   0
   2   6   7  146.63    7.52   0
  -2  -6  -7  141.84    7.87   0
   2   6   7  131.66    6.46   0
 -10   7   7  199.03    6.16   0
 -10   7   7  213.26    8.62   0
 -10   7   7  226.59    9.09   0
  10  -7  -7  222.70    6.10   0
   9  -7  -7  191.88    6.06   0
  -9   7   7  153.99    7.01   0
  -9   7   7  165.53    8.18   0
  -9   7   7  166.90    8.59   0
   8  -7  -7  217.45    5.98   0
  -8   7   7  222.60    7.02   0
  -8   7   7  225.69    7.19   0
  -8   7   7  225.10    7.73   0
  -7   7   7   40.64    6.53   0
   7  -7  -7   50.80    6.35   0
  -7   7   7   37.24    7.08   0
  -6   7   7   68.46    6.51   0
   6  -7  -7   85.75    5.25   0
  -6   7   7   69.71    7.23   0
  -5   7   7  500.42    6.81   0
  -5   7   7  514.18    7.52   0
   5  -7  -7  557.19    6.92   0
   4  -7  -7  942.75    8.79   0
  -4   7   7  841.47    8.58   0
  -4   7   7  797.93    8.08   0
   3  -7  -7  139.07    6.61   0
  -3   7   7  111.75    6.72   0
  -3   7   7  117.99    7.62   0
   2  -7  -7   24.60    5.45   0
   2  -7  -7   28.06    6.34   0
  -2   7   7   21.97    6.36   0
  -2   7   7   24.15    7.13   0
  -1   7   7  476.75    8.23   0
  -1   7   7  447.30    8.10   0
  -1   7   7  458.14    8.47   0
   1  -7  -7  497.31    8.34   0
   0   7   7  204.93    7.56   0
   0   7   7  210.21    7.70   0
   0  -7  -7  232.94    6.48   0
   0   7   7  224.53    6.78   0
 -10   8   7   45.65    7.08   0
  10  -8  -7   57.42    5.87   0
 -10   8   7   47.40    8.18   0
 -10   8   7   48.93    9.79   0
  -9   8   7  129.76    5.79   0
   9  -8  -7  103.63    7.02   0
  -9   8   7  111.83    7.24   0
  -9   8   7  111.99    8.86   0
  -8   8   7  144.95    5.85   0
   8  -8  -7  137.61    5.88   0
  -8   8   7  137.94    8.14   0
  -8   8   7  133.95    9.09   0
  -7   8   7  178.72    6.95   0
   7  -8  -7  196.42    6.93   0
  -7   8   7  168.43    8.93   0
  -6   8   7  826.10    8.54   0
   6  -8  -7  869.08    7.89   0
  -6   8   7  786.31    9.89   0
   5  -8  -7    9.31    6.42   0
  -5   8   7    4.66    6.55   0
  -5   8   7    8.36    7.43   0
  -4   8   7   13.25    6.41   0
   4  -8  -7    6.03    6.29   0
  -4   8   7    5.47    7.57   0
   3  -8  -7  479.89    8.12   0
  -3   8   7  421.75    8.05   0
  -3   8   7  392.84    8.47   0
   2  -8  -7  136.46    7.43   0
  -2   8   7  137.96    8.14   0
  -2   8   7  119.03    6.53   0
  -1   8   7   37.73    6.99   0
   1  -8  -7   35.72    7.17   0
  -1   8   7   28.74    7.04   0
  -1   8   7   31.22    6.24   0
  -9   9   7  296.79    7.72   0
   9  -9  -7  315.61    7.80   0
  -9   9   7  322.16    9.77   0
  -9   9   7  355.65   10.66   0
  -8   9   7  326.95    8.00   0
   8  -9  -7  340.92    7.96   0
  -8   9   7  349.52    9.51   0
  -7   9   7   56.35    5.57   0
   7  -9  -7   52.19    6.82   0
  -7   9   7   49.77    7.96   0
  -6   9   7   38.03    5.68   0
  -6   9   7   37.33    7.85   0
   6  -9  -7   42.02    6.67   0
  -5   9   7  167.90    7.26   0
   5  -9  -7  183.48    7.26   0
  -5   9   7  170.89    8.40   0
   4  -9  -7  235.92    7.72   0
  -4   9   7  205.74    7.63   0
  -4   9   7  190.96    8.13   0
  -3   9   7   30.60    7.06   0
   3  -9  -7   31.14    6.93   0
  -3   9   7   36.27    6.30   0
  -6  10   7   66.18    7.24   0
   6 -10  -7   63.51    7.22   0
  -6  10   7   66.18    8.03   0
   3 -11   8   26.23   10.35   0
   3 -11   8   20.55   10.08   0
  -1 -10   8   21.40    7.47   0
   0 -10   8    7.72    7.37   0
   1 -10   8   51.35    7.19   0
   2 -10   8    2.10    7.01   0
   2 -10   8    9.71    8.94   0
   2 -10   8   -0.10    9.72   0
   3 -10   8   27.57    9.10   0
   3 -10   8   20.18    8.33   0
   3 -10   8   17.07    7.81   0
   4 -10   8    4.84    9.32   0
   4 -10   8   10.14    6.82   0
   4 -10   8   21.28    8.99   0
   4 -10   8   11.98    6.99   0
   5 -10   8    2.79    7.17   0
   5 -10   8   16.85   11.08   0
   5 -10   8    3.95    8.37   0
   5 -10   8   10.76   11.54   0
  -2  -9   8    6.49    5.95   0
  -1  -9   8   66.71    7.12   0
   0  -9   8   72.45    7.06   0
   0  -9   8   74.44   17.05   0
   0  -9   8   72.89   17.30   0
   1  -9   8   55.43    7.04   0
   1  -9   8   59.25   10.08   0
   1  -9   8   57.95    8.90   0
   2  -9   8   12.51    6.69   0
   2  -9   8   17.32    7.44   0
   2  -9   8  -10.00    7.46   0
   3  -9   8    1.78    7.62   0
   3  -9   8    2.90    6.65   0
   3  -9   8    0.54    7.78   0
   4  -9   8   58.68    8.09   0
   4  -9   8   66.07    7.02   0
   4  -9   8   52.98    8.15   0
   4  -9   8   59.85    7.13   0
   5  -9   8    0.60    9.39   0
   5  -9   8    1.49    9.26   0
   5  -9   8    1.71    7.01   0
   5  -9   8   -3.52    7.05   0
   6  -9   8   20.30   15.46   0
   6  -9   8   18.14    7.61   0
   6  -9   8    5.93    6.03   0
   6  -9   8   20.11   17.47   0
   4   8  -8   30.43    5.67   0
  -4  -8   8   30.88    6.21   0
  -3  -8   8   46.90    5.93   0
   3   8  -8   58.57    5.36   0
  -2  -8   8   14.55    6.84   0
  -1  -8   8  129.52    7.33   0
  -1  -8   8  125.04   11.42   0
  -1  -8   8  122.39   11.36   0
   0  -8   8  132.03    7.21   0
   0  -8   8  123.33    9.11   0
   0  -8   8  122.88    9.23   0
   1  -8   8   37.81    6.54   0
   1  -8   8   49.32    7.79   0
   1  -8   8   40.61    7.74   0
   2  -8   8   51.52    6.71   0
   2  -8   8   66.27    7.69   0
   2  -8   8   43.52    6.54   0
   3  -8   8   63.55    7.58   0
   3  -8   8   74.89    6.68   0
   3  -8   8   53.99    7.77   0
   4  -8   8  198.42    8.52   0
   4  -8   8  185.90    8.72   0
   4  -8   8  212.92    7.47   0
   4  -8   8  195.33    7.50   0
   5  -8   8   11.94    8.61   0
   5  -8   8   12.26    7.03   0
   5  -8   8   11.09    9.26   0
   5  -8   8    9.36    6.78   0
   6  -8   8   24.58    9.52   0
   6  -8   8   32.95    7.39   0
   6  -8   8   24.16   11.29   0
   6  -8   8   31.22    6.99   0
   7  -8   8   10.76   15.83   0
   7  -8   8    8.62   14.22   0
   7  -8   8   10.17    5.87   0
   5   7  -8   10.42   11.70   0
   5   7  -8   21.41    5.60   0
  -5  -7   8   13.80   11.36   0
  -5  -7   8   15.34    5.90   0
  -4  -7   8  127.44    7.37   0
   4   7  -8  130.89    5.80   0
  -4  -7   8  146.57   12.40   0
  -3  -7   8   16.53   10.59   0
  -3  -7   8   12.14    5.50   0
  -3  -7   8   10.63    9.68   0
  -2  -7   8    9.37    6.53   0
  -2  -7   8   11.37    9.01   0
  -2  -7   8    5.23    8.33   0
  -1  -7   8   90.54    6.80   0
  -1  -7   8   76.61    7.61   0
  -1  -7   8   85.39    8.86   0
   0  -7   8  303.78    8.84   0
   0  -7   8  291.30    6.32   0
   0  -7   8  284.21    8.72   0
   1  -7   8   45.42    6.62   0
   1  -7   8   33.51    6.46   0
   1  -7   8   34.00    7.47   0
   2  -7   8   49.40    6.54   0
   2  -7   8   36.43    6.59   0
   2  -7   8   41.42    6.48   0
   3  -7   8   11.81    7.26   0
   3  -7   8    6.51    6.51   0
   3  -7   8    7.15    7.52   0
   3  -7   8    0.09    5.39   0
   4  -7   8  318.20    8.04   0
   4  -7   8  321.21    9.27   0
   4  -7   8  300.87    7.66   0
   4  -7   8  341.47    6.56   0
   5  -7   8   17.01    8.34   0
   5  -7   8   32.32    5.79   0
   5  -7   8   23.91    9.23   0
   5  -7   8   16.11    6.68   0
   6  -7   8    3.54    8.44   0
   6  -7   8   15.69    6.80   0
   6  -7   8    2.78    6.65   0
   6  -7   8   14.45   10.22   0
   7  -7   8   30.04    9.77   0
   7  -7   8   22.21    7.12   0
   7  -7   8   15.05    6.01   0
   7  -7   8   28.06    9.90   0
  -6  -6   8   51.35    7.40   0
   6   6  -8   43.55    9.04   0
   6   6  -8   49.23    5.89   0
  -6  -6   8   45.99    8.35   0
  -5  -6   8    6.27    6.85   0
   5   6  -8    7.11    6.52   0
   5   6  -8   11.84    8.67   0
  -5  -6   8   19.15    9.20   0
  -4  -6   8  438.07   10.74   0
  -4  -6   8  401.85    7.92   0
   4   6  -8  444.59    6.71   0
   4   6  -8  459.12    9.71   0
  -3  -6   8   46.08    6.64   0
  -3  -6   8   32.84    9.03   0
   3   6  -8   35.30    7.49   0
  -2  -6   8   74.50    5.67   0
  -2  -6   8   84.46    8.23   0
  -1  -6   8   24.65    6.48   0
  -1  -6   8   19.72    6.33   0
  -1  -6   8   22.55    6.40   0
   0  -6   8  153.36    5.80   0
   0  -6   8  170.98    8.05   0
   0  -6   8  159.30    6.86   0
   1  -6   8  398.73    6.73   0
   1  -6   8  388.78    7.74   0
   1  -6   8  405.49    7.77   0
   2  -6   8  141.32    6.95   0
   2  -6   8  151.75    6.90   0
   2  -6   8  141.02    7.11   0
   3  -6   8   92.12    6.61   0
   3  -6   8   72.40    6.72   0
   3  -6   8  107.34    6.71   0
   3  -6   8   94.49    8.09   0
   4  -6   8   97.80    6.75   0
   4  -6   8   88.45    7.49   0
   4  -6   8   82.62    7.14   0
   4  -6   8   82.02    6.67   0
   5  -6   8  189.58    6.13   0
   5  -6   8  139.10    5.90   0
   5  -6   8  168.94    9.15   0
   6  -6   8   10.32    5.62   0
   6  -6   8    0.03    5.46   0
   6  -6   8    3.66    9.28   0
   7  -6   8   21.06    7.03   0
   7  -6   8   11.63    5.86   0
   7  -6   8   13.51    8.95   0
  -7  -5   8   29.63    7.34   0
   7   5  -8   26.20    7.04   0
   7   5  -8   27.57    8.17   0
  -7  -5   8   38.27    8.53   0
  -6  -5   8  122.37    5.90   0
   6   5  -8  121.20    5.62   0
   6   5  -8  130.75    7.89   0
  -6  -5   8  111.40    8.62   0
  -5  -5   8   27.16    7.97   0
  -5  -5   8   20.21    5.21   0
   5   5  -8   24.51    5.28   0
   5   5  -8   35.59    7.47   0
  -4  -5   8  681.91    6.95   0
  -4  -5   8  673.56   10.45   0
   4   5  -8  742.38   10.02   0
  -3  -5   8    1.72    5.22   0
  -3  -5   8   12.78    7.85   0
   3   5  -8    3.87    6.24   0
   2   5  -8   28.05    7.24   0
  -2  -5   8   16.57    5.35   0
  -2  -5   8   21.58    6.55   0
  -1  -5   8  196.43    8.28   0
  -1  -5   8  180.53    6.98   0
   0  -5   8  869.40    7.84   0
   0  -5   8  801.35    8.90   0
   0  -5   8  865.71    9.06   0
   1  -5   8  335.55    7.59   0
   1  -5   8  297.94    7.44   0
   1  -5   8  313.61    7.57   0
   2  -5   8    5.23    6.49   0
   2  -5   8   -3.48    5.00   0
   2  -5   8    7.64    6.18   0
   2  -5   8    5.07    6.25   0
   3  -5   8  319.28    7.26   0
   3  -5   8  335.71    7.89   0
   3  -5   8  346.00    6.35   0
   4  -5   8  204.19    7.04   0
   4  -5   8  183.31    7.03   0
   4  -5   8  202.76    8.80   0
   5  -5   8  239.15    6.23   0
   5  -5   8  208.19    6.11   0
   5  -5   8  228.23    9.41   0
   6  -5   8    4.78    5.34   0
   6  -5   8    1.16    5.33   0
   6  -5   8    6.32    7.67   0
   7  -5   8    4.49    5.80   0
   7  -5   8   27.17    6.84   0
   7  -5   8    9.27    8.78   0
  -7  -4   8   49.35    7.00   0
   7   4  -8   27.48    6.83   0
   7   4  -8   60.37    5.60   0
  -7  -4   8   35.19    8.32   0
  -6  -4   8  414.95    8.25   0
  -6  -4   8  364.96    6.36   0
   6   4  -8  421.27    7.98   0
  -5  -4   8  178.16    6.70   0
  -5  -4   8  183.96    7.34   0
   5   4  -8  188.48    6.98   0
  -4  -4   8   31.33    6.47   0
  -4  -4   8   19.90    6.91   0
   4   4  -8   27.92    6.48   0
  -3  -4   8  672.54    8.05   0
   3   4  -8  694.64    9.45   0
  -3  -4   8  604.20    8.73   0
   2   4  -8  452.39    7.89   0
  -2  -4   8  433.17    7.59   0
  -2  -4   8  404.26    7.99   0
  -1  -4   8  544.25    8.43   0
  -1  -4   8  569.02    8.26   0
   1   4  -8  594.24    8.54   0
   0  -4   8   42.74    6.65   0
   0  -4   8   29.36    5.38   0
   0  -4   8   28.81    6.77   0
   1  -4   8  128.41    5.88   0
   1  -4   8  151.40    7.07   0
   1  -4   8  130.42    5.70   0
   2  -4   8  251.32    7.14   0
   2  -4   8  209.85    7.02   0
   2  -4   8  239.61    7.53   0
   3  -4   8  135.26    6.20   0
   3  -4   8  128.65    5.61   0
   3  -4   8  122.15    6.77   0
   4  -4   8  223.63    6.99   0
   4  -4   8  201.89    7.10   0
   4  -4   8  209.59    8.10   0
   5  -4   8  199.85    5.76   0
   5  -4   8  159.34    5.98   0
   5  -4   8  174.66    8.25   0
   6  -4   8   25.66    5.01   0
   6  -4   8   18.86    5.23   0
   6  -4   8    9.99    7.64   0
   7  -4   8   21.96    6.92   0
   7  -4   8   14.58    5.76   0
   7  -4   8   10.65    8.80   0
  -8  -3   8  353.01    8.15   0
   8   3  -8  416.78    8.14   0
  -8  -3   8  424.40    8.55   0
  -7  -3   8    2.20    6.89   0
   7   3  -8   17.61    6.36   0
  -7  -3   8    7.52    6.80   0
  -6  -3   8   33.70    5.10   0
  -6  -3   8   36.88    6.80   0
   6   3  -8   45.11    6.35   0
  -5  -3   8  623.73    6.71   0
  -5  -3   8  604.90    8.59   0
   5   3  -8  655.97    8.32   0
  -4  -3   8 1633.46    8.74   0
  -4  -3   8 1601.48   10.68   0
   4   3  -8 1775.31   10.66   0
   3   3  -8 2398.74   12.05   0
  -3  -3   8 2354.20   10.95   0
  -3  -3   8 2171.22   11.83   0
  -2  -3   8   82.64    7.15   0
  -2  -3   8   82.89    5.82   0
   2   3  -8   81.70    5.77   0
  -1  -3   8 1229.81    8.96   0
  -1  -3   8 1340.74    9.67   0
   1   3  -8 1396.75    9.35   0
   0  -3   8   91.85    7.40   0
   1  -3   8   53.94    5.70   0
   1  -3   8   49.86    6.72   0
   1  -3   8   57.76    6.09   0
   2  -3   8  117.71    5.37   0
   2  -3   8  104.41    6.65   0
   2  -3   8  115.32    7.47   0
   3  -3   8  231.93    6.95   0
   3  -3   8  233.25    7.72   0
   3  -3   8  248.73    6.85   0
   4  -3   8  284.79    6.02   0
   4  -3   8  266.87    5.97   0
   4  -3   8  270.64    8.41   0
   5  -3   8   31.06    5.06   0
   5  -3   8   30.12    6.17   0
   5  -3   8   30.84    7.67   0
   6  -3   8   42.45    5.29   0
   6  -3   8   36.29    5.34   0
   6  -3   8   26.62    7.67   0
  -9  -2   8   53.29    6.11   0
   9   2  -8   55.51    7.11   0
  -9  -2   8   47.84    7.36   0
  -8  -2   8   10.39    5.73   0
   8   2  -8    1.09    6.62   0
  -8  -2   8   19.83    7.00   0
  -7  -2   8   37.26    5.55   0
  -7  -2   8   32.87    5.31   0
   7   2  -8   34.29    6.35   0
  -6  -2   8 1001.84    7.66   0
  -6  -2   8  978.58    9.18   0
   6   2  -8 1028.32    8.07   0
  -5  -2   8  770.96    7.97   0
  -5  -2   8  743.90    8.80   0
   5   2  -8  820.43    7.56   0
  -4  -2   8 2192.11   10.38   0
  -4  -2   8 2041.97   10.65   0
   4   2  -8 2265.50   11.58   0
   3   2  -8 3899.53   13.93   0
  -3  -2   8 3766.25   12.00   0
  -3  -2   8 3474.70   12.58   0
  -2  -2   8 1609.69    9.55   0
  -2  -2   8 1727.42   10.04   0
   2   2  -8 1769.85   10.91   0
  -1  -2   8  314.16    6.78   0
   1   2  -8  333.39    6.87   0
   0  -2   8  215.10    7.80   0
   0   2  -8  228.97    7.23   0
   0  -2   8  204.30    6.05   0
   1  -2   8  651.41    8.12   0
   1  -2   8  584.58    6.97   0
   1  -2   8  631.00    8.91   0
   2  -2   8  216.05    6.64   0
   2  -2   8  185.99    5.55   0
   2  -2   8  209.98    7.53   0
   3  -2   8    5.58    4.90   0
   3  -2   8   18.23    5.98   0
   3  -2   8   13.75    5.93   0
   4  -2   8  111.70    5.24   0
   4  -2   8  125.09    6.52   0
   4  -2   8  139.99    6.15   0
   5  -2   8   48.66    5.31   0
   5  -2   8   48.58    5.28   0
   5  -2   8   57.75    8.06   0
   6  -2   8   38.61    5.43   0
   6  -2   8   26.80    5.58   0
   6  -2   8   42.74    7.66   0
   9   1  -8   77.09    6.87   0
  -9  -1   8   65.50    6.04   0
  -9  -1   8   67.17    7.30   0
  -8  -1   8    7.27    6.80   0
   8   1  -8    9.36    6.43   0
  -8  -1   8   15.26    5.34   0
  -7  -1   8   71.46    5.57   0
   7   1  -8   69.93    6.40   0
  -7  -1   8   75.82    6.56   0
  -6  -1   8 1440.68    8.54   0
   6   1  -8 1546.11    9.70   0
  -6  -1   8 1436.47    9.77   0
  -5  -1   8 1758.45   10.05   0
   5   1  -8 1842.51   10.26   0
  -5  -1   8 1698.77    9.26   0
  -4  -1   8 2944.88   10.87   0
   4   1  -8 3058.96   12.44   0
  -4  -1   8 2772.17   11.38   0
  -3  -1   8  609.18    7.84   0
  -3  -1   8  569.19    7.50   0
   3   1  -8  606.24    8.40   0
  -2  -1   8  771.92    8.67   0
   2   1  -8  823.23    7.65   0
   1   1  -8 4992.21   14.02   0
  -1  -1   8 4479.58   14.17   0
  -1  -1   8 4611.39   13.44   0
   0   1  -8    6.20    6.58   0
   0  -1   8   14.73    6.01   0
   0  -1   8   12.41    5.34   0
   1  -1   8   42.67    5.32   0
   1  -1   8   40.08    6.49   0
   1  -1   8   35.98    6.20   0
   2  -1   8  217.90    5.68   0
   2  -1   8  217.53    5.50   0
   2  -1   8  231.04    6.55   0
   3  -1   8  296.32    6.12   0
   3  -1   8  359.92    6.16   0
   3  -1   8  328.23    8.12   0
   4  -1   8    3.50    5.08   0
   4  -1   8   19.70    7.58   0
   4  -1   8   16.26    6.32   0
   5  -1   8   -4.94    6.49   0
   5  -1   8   14.11    6.18   0
   5  -1   8    7.79    5.17   0
   6  -1   8   71.62    5.85   0
   6  -1   8   80.26    6.59   0
   6  -1   8   80.72    6.88   0
  -9   0   8   45.70    6.86   0
  -9   0   8   53.98    5.70   0
   9   0  -8   54.30    5.66   0
   8   0  -8  140.27    6.54   0
  -8   0   8  145.00    5.69   0
  -8   0   8  132.31    5.60   0
   7   0  -8  788.83    8.04   0
  -7   0   8  757.35    7.08   0
  -7   0   8  734.60    7.13   0
   6   0  -8 1276.35    8.99   0
  -6   0   8 1272.27    8.09   0
  -6   0   8 1189.61    9.00   0
  -5   0   8  365.75    6.29   0
   5   0  -8  400.64    6.42   0
  -5   0   8  352.26    6.67   0
  -4   0   8   81.58    5.55   0
   4   0  -8  112.21    5.87   0
  -4   0   8   90.49    7.16   0
   3   0  -8 4491.15   13.95   0
  -3   0   8 4027.78   12.62   0
  -2   0   8 1257.47    9.34   0
   2   0  -8 1355.58    8.50   0
  -2   0   8 1310.42    8.49   0
  -1   0   8 1219.90    8.40   0
  -1   0   8 1141.23    9.21   0
   1   0  -8 1275.35    9.19   0
   0   0   8  508.96    7.39   0
   0   0   8  512.25    7.77   0
   0   0  -8  545.06    6.74   0
   1   0   8  911.01    7.42   0
   1   0   8  846.76    7.23   0
   1   0   8  899.91    8.12   0
   2   0   8  398.10    7.35   0
   2   0   8  369.91    7.19   0
   2   0   8  411.45    7.23   0
   3   0   8    1.35    5.23   0
   3   0   8    0.42    6.41   0
   3   0   8   11.04    6.25   0
  -4   0  -8   65.92    6.65   0
   4   0   8   52.21    5.51   0
   4   0   8   74.34    6.28   0
   4   0   8   85.20    5.41   0
  -5   0  -8   63.45    7.02   0
   5   0   8   55.55    5.48   0
   5   0   8   67.75    6.89   0
   5   0   8   50.23    7.69   0
 -10   1   8  387.99    6.92   0
  10  -1  -8  421.98    6.77   0
 -10   1   8  366.02    8.16   0
  -9   1   8  213.15    7.17   0
  -9   1   8  227.30    6.12   0
   9  -1  -8  218.88    5.87   0
   8  -1  -8  140.49    5.48   0
  -8   1   8  130.33    6.85   0
  -8   1   8  126.63    6.61   0
   7  -1  -8  460.57    6.37   0
  -7   1   8  436.24    6.35   0
  -7   1   8  450.20    7.52   0
   6  -1  -8  666.78    6.67   0
  -6   1   8  684.25    7.86   0
  -6   1   8  551.12    6.84   0
  -5   1   8 1963.42   10.31   0
   5  -1  -8 1924.99   10.27   0
  -5   1   8 1849.77   10.35   0
   4  -1  -8  343.44    6.19   0
  -4   1   8  320.50    7.51   0
   3  -1  -8 1011.29    7.63   0
  -3   1   8  997.10    7.84   0
  -3   1   8  927.87    7.70   0
  -2   1   8 1613.67    9.80   0
   2  -1  -8 1851.67   10.03   0
  -2   1   8 1663.15   10.20   0
  -1   1   8 3673.11   12.08   0
   1  -1  -8 4073.03   12.37   0
  -1   1   8 3647.84   13.13   0
   0  -1  -8  995.00    7.66   0
   0   1   8  893.16    7.66   0
   0   1   8  877.96    8.16   0
   1   1   8  122.31    5.46   0
   1   1   8  119.03    6.19   0
   1   1   8  125.18    5.46   0
   2   1   8 1804.06    9.46   0
   2   1   8 1610.83   10.09   0
   2   1   8 1751.39   10.08   0
   3   1   8  275.45    6.02   0
   3   1   8  234.94    6.97   0
  -3  -1  -8  295.17    6.61   0
   3   1   8  245.00    6.87   0
   4   1   8   12.18    5.18   0
  -4  -1  -8   13.10    6.68   0
   4   1   8   17.72    5.29   0
   4   1   8   19.59    6.30   0
   5   1   8    2.09    5.33   0
  -5  -1  -8   11.91    5.66   0
   5   1   8    1.22    5.55   0
   5   1   8    5.45    6.26   0
 -10   2   8  203.70    7.55   0
  10  -2  -8  213.06    7.30   0
 -10   2   8  187.13    7.35   0
  -9   2   8  264.73    7.09   0
  -9   2   8  279.67    7.25   0
   9  -2  -8  299.05    5.97   0
   8  -2  -8  307.94    6.94   0
  -8   2   8  304.43    6.12   0
  -8   2   8  283.29    7.12   0
   7  -2  -8  721.21    6.80   0
  -7   2   8  718.52    8.05   0
  -7   2   8  722.34    7.04   0
   6  -2  -8  832.14    7.94   0
  -6   2   8  807.61    8.12   0
  -6   2   8  769.84    7.11   0
  -5   2   8  275.64    7.12   0
   5  -2  -8  283.33    5.95   0
  -5   2   8  251.46    6.21   0
  -4   2   8   94.43    6.01   0
   4  -2  -8   87.51    5.65   0
  -4   2   8   89.48    5.88   0
   3  -2  -8 2656.63   10.42   0
  -3   2   8 2571.49   10.61   0
  -3   2   8 2415.23   10.14   0
  -2   2   8 1137.36    8.05   0
  -2   2   8 1144.89    8.29   0
   2  -2  -8 1240.84    8.17   0
  -1   2   8   61.46    6.61   0
  -1   2   8   34.85    7.18   0
   1  -2  -8   54.56    5.39   0
   0   2   8 2015.57    9.77   0
   0   2   8 1941.24   10.71   0
   1   2   8  392.17    6.22   0
  -1  -2  -8  444.38    6.65   0
   1   2   8  423.21    6.32   0
   1   2   8  399.19    6.98   0
   2   2   8  746.39    8.33   0
  -2  -2  -8  855.68    8.88   0
   2   2   8  812.87    9.64   0
   2   2   8  851.80    7.49   0
   3   2   8   57.12    5.22   0
  -3  -2  -8   58.75    6.83   0
   3   2   8   48.95    6.59   0
   3   2   8   41.38    7.44   0
   4   2   8   26.85    6.49   0
  -4  -2  -8    3.29    6.96   0
   4   2   8   22.86    5.61   0
   4   2   8    7.57    7.52   0
 -10   3   8   87.51    5.93   0
 -10   3   8   96.36    7.17   0
  10  -3  -8   93.88    5.83   0
  -9   3   8  222.14    5.78   0
  -9   3   8  215.43    7.13   0
   9  -3  -8  238.98    6.92   0
   8  -3  -8  286.34    5.77   0
  -8   3   8  293.43    5.88   0
  -8   3   8  293.46    6.00   0
   7  -3  -8  195.05    5.57   0
  -7   3   8  196.05    6.76   0
  -7   3   8  184.99    6.86   0
   6  -3  -8 2015.41    8.90   0
  -6   3   8 1963.20    9.62   0
  -6   3   8 1876.46    9.66   0
   5  -3  -8  822.90    7.98   0
  -5   3   8  732.69    8.11   0
  -5   3   8  818.13    8.48   0
  -4   3   8   97.68    7.13   0
  -4   3   8   81.19    5.68   0
   4  -3  -8  117.91    6.47   0
   3  -3  -8   43.90    5.15   0
  -3   3   8   35.45    5.66   0
  -3   3   8   36.65    6.73   0
  -2   3   8 1606.99    9.71   0
  -2   3   8 1602.87   10.28   0
   2  -3  -8 1885.75   10.06   0
  -1   3   8 1556.33    9.59   0
   1  -3  -8 1819.85   10.03   0
  -1   3   8 1586.53    8.95   0
   0   3   8  426.53    6.27   0
   0   3   8  429.70    6.44   0
   0   3   8  426.97    6.80   0
   1   3   8   87.30    5.32   0
  -1  -3  -8   89.46    6.88   0
   1   3   8   96.17    5.35   0
   1   3   8   74.85    5.97   0
  -2  -3  -8  411.52    6.78   0
   2   3   8  349.53    6.37   0
   2   3   8  370.36    7.37   0
   2   3   8  356.28    7.04   0
  -3  -3  -8  103.52    5.95   0
   3   3   8   88.48    5.69   0
   3   3   8   82.13    6.22   0
   3   3   8   90.90    5.59   0
 -10   4   8  152.30    6.94   0
 -10   4   8  128.48    7.23   0
  10  -4  -8  143.64    6.96   0
   9  -4  -8   23.53    6.09   0
  -9   4   8   22.96    5.16   0
  -9   4   8   16.91    6.43   0
   8  -4  -8  193.47    5.47   0
  -8   4   8  194.20    5.36   0
  -8   4   8  198.15    6.80   0
   7  -4  -8  845.12    7.04   0
  -7   4   8  778.98    7.05   0
  -7   4   8  824.64    8.39   0
  -7   4   8  852.45    7.72   0
   6  -4  -8 2385.48   10.43   0
  -6   4   8 2232.55    9.54   0
  -6   4   8 2286.72   11.16   0
  -5   4   8   16.50    6.38   0
   5  -4  -8    7.57    5.15   0
  -5   4   8    5.05    5.20   0
  -4   4   8  365.95    7.64   0
  -4   4   8  368.27    7.21   0
   4  -4  -8  390.45    6.24   0
   3  -4  -8  785.38    7.14   0
  -3   4   8  692.31    8.37   0
  -3   4   8  697.37    7.04   0
  -2   4   8 1058.64    7.74   0
   2  -4  -8 1181.18    8.92   0
  -2   4   8 1070.20    8.21   0
  -1   4   8  201.47    6.73   0
  -1   4   8  182.80    6.15   0
   1  -4  -8  223.43    6.64   0
   0   4   8  228.60    5.81   0
   0   4   8  200.80    5.80   0
   0  -4  -8  255.03    6.13   0
   0   4   8  223.29    7.40   0
   1   4   8  189.36    6.98   0
   1   4   8  195.88    5.79   0
  -1  -4  -8  198.66    7.20   0
   1   4   8  194.67    7.58   0
   2   4   8   10.61    5.38   0
  -2  -4  -8    8.46    6.93   0
   2   4   8   10.66    6.44   0
   2   4   8   10.20    5.90   0
  -3  -4  -8   84.87    6.20   0
   3   4   8   61.73    7.06   0
   3   4   8   65.77    7.33   0
   3   4   8   74.64    7.65   0
 -10   5   8  132.06    5.78   0
 -10   5   8  120.76    7.17   0
  10  -5  -8  140.07    5.71   0
   9  -5  -8   55.52    6.48   0
  -9   5   8   53.40    5.49   0
  -9   5   8   44.53    6.51   0
  -9   5   8   56.24    7.64   0
   8  -5  -8  403.06    6.05   0
  -8   5   8  367.39    7.36   0
  -8   5   8  414.61    7.46   0
  -8   5   8  408.42    7.69   0
   7  -5  -8  274.30    6.78   0
  -7   5   8  271.54    7.16   0
  -7   5   8  262.72    6.93   0
  -7   5   8  267.16    7.34   0
  -6   5   8  440.11    7.50   0
   6  -5  -8  485.60    6.39   0
  -6   5   8  467.99    7.94   0
  -5   5   8  706.90    7.93   0
   5  -5  -8  799.97    7.04   0
  -5   5   8  721.67    7.36   0
   4  -5  -8  464.10    7.23   0
  -4   5   8  419.18    7.25   0
  -4   5   8  419.75    7.73   0
   3  -5  -8  151.14    6.53   0
  -3   5   8  135.25    7.31   0
  -3   5   8  143.35    6.56   0
  -2   5   8  929.95    9.26   0
   2  -5  -8 1062.00    8.61   0
  -2   5   8  932.20    7.54   0
  -1   5   8  407.66    6.49   0
   1  -5  -8  463.23    6.90   0
  -1   5   8  398.14    8.09   0
   0   5   8    6.18    6.31   0
   0   5   8   10.45    6.39   0
   0  -5  -8   10.46    6.88   0
   0   5   8   22.65    7.22   0
   1   5   8   10.38    6.39   0
   1   5   8    5.58    5.39   0
  -1  -5  -8    4.66    5.73   0
   1   5   8   20.97    5.88   0
   2   5   8   86.49    7.04   0
  -2  -5  -8   98.88    6.23   0
   2   5   8   77.84    7.19   0
   2   5   8   82.29    7.87   0
  10  -6  -8  319.58    6.49   0
 -10   6   8  318.02    7.63   0
 -10   6   8  337.46    8.96   0
 -10   6   8  375.75    9.16   0
   9  -6  -8    9.84    6.54   0
  -9   6   8   12.79    6.71   0
  -9   6   8   15.98    7.35   0
  -9   6   8    3.52    6.77   0
   8  -6  -8  134.50    6.63   0
  -8   6   8  116.11    6.69   0
  -8   6   8  130.70    7.55   0
  -8   6   8  123.90    6.91   0
  -7   6   8  269.46    6.03   0
   7  -6  -8  269.60    6.93   0
  -7   6   8  270.92    7.57   0
  -6   6   8  137.09    6.74   0
   6  -6  -8  142.03    6.67   0
  -6   6   8  139.22    7.13   0
  -5   6   8  140.73    5.64   0
  -5   6   8  148.65    6.11   0
   5  -6  -8  154.39    5.45   0
   4  -6  -8  539.43    7.60   0
  -4   6   8  494.30    7.56   0
  -4   6   8  500.09    8.31   0
   3  -6  -8 1316.30    9.69   0
  -3   6   8 1185.73    9.26   0
  -3   6   8 1154.59    8.50   0
   2  -6  -8   11.01    6.29   0
  -2   6   8    3.89    7.13   0
  -2   6   8    3.03    6.37   0
  -1   6   8   11.16    6.39   0
  -1   6   8    7.00    6.32   0
   1  -6  -8    0.66    7.12   0
  -1   6   8   20.79    7.37   0
   0   6   8  177.01    6.15   0
   0   6   8  171.46    7.23   0
   0  -6  -8  182.77    7.92   0
   0   6   8  160.89    6.60   0
   1   6   8   23.71    6.90   0
   1   6   8    4.24    7.08   0
  -1  -6  -8   27.71    6.10   0
   1   6   8   23.27    6.12   0
 -10   7   8  188.17    7.37   0
  10  -7  -8  187.82    6.16   0
 -10   7   8  186.52    7.83   0
 -10   7   8  208.34    9.08   0
  -9   7   8   25.01    5.54   0
   9  -7  -8   27.39    6.73   0
  -9   7   8   39.07    6.68   0
  -9   7   8   23.94    8.11   0
  -8   7   8  103.70    5.52   0
   8  -7  -8  121.51    6.64   0
  -8   7   8   98.98    6.62   0
  -8   7   8  107.51    7.28   0
  -7   7   8   57.27    6.81   0
   7  -7  -8   68.57    5.33   0
  -7   7   8   58.76    7.13   0
  -6   7   8  353.41    7.32   0
   6  -7  -8  367.99    7.14   0
  -6   7   8  325.98    6.93   0
   5  -7  -8  700.94    8.19   0
  -5   7   8  635.36    8.06   0
  -5   7   8  617.54    8.71   0
  -4   7   8   -2.34    6.39   0
   4  -7  -8   12.97    5.10   0
  -4   7   8    7.24    7.14   0
   3  -7  -8   53.71    6.57   0
  -3   7   8   57.88    5.50   0
  -3   7   8   65.87    6.19   0
  -2   7   8  106.19    6.72   0
  -2   7   8  107.55    6.52   0
   1  -7  -8  103.67    7.49   0
  -1   7   8   95.17    7.07   0
  -1   7   8   93.47    6.85   0
  -1   7   8   94.20    7.65   0
  -9   8   8   -4.74    5.50   0
  -9   8   8   -0.28    8.58   0
   9  -8  -8    5.43    5.40   0
  -9   8   8    7.49    7.72   0
  -8   8   8  411.30    8.00   0
   8  -8  -8  450.64    7.87   0
  -8   8   8  394.29    9.08   0
  -7   8   8   21.02    6.69   0
   7  -8  -8   21.72    6.57   0
  -7   8   8   23.79    7.33   0
  -6   8   8    4.71    5.31   0
  -6   8   8   18.57    7.30   0
   6  -8  -8   12.40    6.43   0
   5  -8  -8    1.40    6.43   0
  -5   8   8   13.60    6.55   0
  -5   8   8   13.93    7.48   0
   4  -8  -8  146.91    7.17   0
  -4   8   8  124.76    7.18   0
  -4   8   8  156.87    7.96   0
  -3   8   8  231.48    7.53   0
   3  -8  -8  274.69    6.52   0
  -3   8   8  244.77    8.42   0
  -2   8   8   32.21    6.85   0
   2  -8  -8   26.09    5.89   0
  -2   8   8   34.74    6.89   0
  -2   8   8   26.53    6.16   0
  -8   9   8   72.08    7.26   0
   8  -9  -8   89.35    7.15   0
  -8   9   8   72.04    8.15   0
  -7   9   8    2.62    5.58   0
   7  -9  -8    0.74    5.53   0
  -7   9   8    8.93    8.08   0
   6  -9  -8   10.58    6.79   0
  -6   9   8   21.35    6.86   0
  -6   9   8    6.46    8.15   0
  -5   9   8   93.30    7.47   0
   5  -9  -8  112.98    7.33   0
  -5   9   8  101.72    6.98   0
  -4   9   8   22.34    6.95   0
  -4   9   8   16.88    7.90   0
   4  -9  -8   25.32    7.00   0
   0 -10   9   -1.42    5.94   0
   1 -10   9   22.95    7.26   0
   1 -10   9   33.13   11.93   0
   1 -10   9   38.42   11.03   0
   2 -10   9    4.64    8.11   0
   2 -10   9   13.78    8.77   0
   2 -10   9    3.32    9.09   0
   3 -10   9    2.53    8.34   0
   3 -10   9    3.48    6.93   0
   3 -10   9    2.93    8.37   0
   4 -10   9    7.27    8.30   0
   4 -10   9    4.93    9.18   0
   4 -10   9    7.33    7.20   0
   4 -10   9    2.29    7.08   0
  -2  -9   9   -9.10    7.17   0
  -1  -9   9   53.49    6.07   0
   0  -9   9   25.78    7.04   0
   0  -9   9   18.76    9.93   0
   0  -9   9   24.26   10.01   0
   1  -9   9   44.44    7.82   0
   1  -9   9   31.10    7.01   0
   1  -9   9   39.98    7.98   0
   2  -9   9   21.36    7.72   0
   2  -9   9   19.69    7.72   0
   2  -9   9   15.77    6.88   0
   3  -9   9   -1.22    7.49   0
   3  -9   9    1.10    6.70   0
   3  -9   9   -3.56    6.61   0
   4  -9   9   32.31    9.03   0
   4  -9   9   38.48    7.06   0
   4  -9   9   29.55    8.14   0
   4  -9   9   33.52    7.08   0
   5  -9   9   30.71    9.36   0
   5  -9   9   34.90    7.40   0
   5  -9   9   33.80    9.89   0
   5  -9   9   48.32    5.83   0
  -3  -8   9  192.48    7.49   0
  -2  -8   9    5.24    6.97   0
  -2  -8   9    2.57   10.45   0
  -2  -8   9   -0.05   10.11   0
  -1  -8   9  146.46    7.22   0
  -1  -8   9  150.23   10.52   0
  -1  -8   9  143.14   10.30   0
   0  -8   9  119.81    6.99   0
   0  -8   9  104.80    8.05   0
   0  -8   9  106.69    8.18   0
   1  -8   9   56.28    6.69   0
   1  -8   9   52.18    7.52   0
   1  -8   9   49.52    7.57   0
   2  -8   9   83.50    6.82   0
   2  -8   9   82.85    6.76   0
   2  -8   9   76.43    7.71   0
   3  -8   9    9.29    6.49   0
   3  -8   9    7.27    7.46   0
   3  -8   9   13.41    6.54   0
   3  -8   9   17.94    6.54   0
   4  -8   9  140.78    8.34   0
   4  -8   9  162.50    7.48   0
   4  -8   9  142.52    8.56   0
   4  -8   9  143.25    7.35   0
   5  -8   9   18.31    7.76   0
   5  -8   9   16.45    5.91   0
   5  -8   9   12.47    8.57   0
   5  -8   9   15.21    6.94   0
   6  -8   9    8.17    9.65   0
   6  -8   9    8.52    5.71   0
   6  -8   9    4.55   10.41   0
   6  -8   9   -2.32    6.35   0
  -4  -7   9   28.17    5.79   0
  -4  -7   9   27.12    9.31   0
  -3  -7   9  282.55    7.77   0
  -3  -7   9  303.71   10.45   0
  -3  -7   9  279.60    9.76   0
  -2  -7   9   54.51    6.87   0
  -2  -7   9   66.71    8.95   0
  -2  -7   9   54.25    8.43   0
  -1  -7   9   93.52    5.50   0
  -1  -7   9   93.16    8.11   0
  -1  -7   9   89.77    7.73   0
   0  -7   9  165.24    8.11   0
   0  -7   9  172.70    7.00   0
   0  -7   9  161.15    7.99   0
   1  -7   9  107.25    6.71   0
   1  -7   9   83.69    6.78   0
   1  -7   9   94.33    6.77   0
   2  -7   9  506.60    9.12   0
   2  -7   9  449.58    8.10   0
   2  -7   9  481.27    8.12   0
   3  -7   9   -0.63    6.30   0
   3  -7   9   17.29    6.31   0
   3  -7   9    2.80    6.50   0
   3  -7   9    8.95    5.21   0
   4  -7   9   32.16    6.44   0
   4  -7   9   36.07    5.53   0
   4  -7   9   34.37    7.94   0
   4  -7   9   34.34    6.60   0
   5  -7   9    4.38    7.64   0
   5  -7   9    9.40    7.29   0
   5  -7   9   15.41    6.72   0
   5  -7   9    4.38    6.91   0
   6  -7   9   20.07    5.79   0
   6  -7   9   12.92    8.71   0
   6  -7   9   11.94    5.68   0
   6  -7   9   19.10    9.33   0
  -6  -6   9    1.08    9.32   0
  -5  -6   9   30.88    5.96   0
   5   6  -9   34.25    7.69   0
  -5  -6   9   30.55    8.24   0
  -4  -6   9  289.29    6.60   0
  -4  -6   9  300.79    9.23   0
   4   6  -9  330.58    9.10   0
  -3  -6   9   72.13    6.62   0
  -3  -6   9   53.65    6.93   0
   3   6  -9   71.26    7.64   0
  -2  -6   9   27.76    6.64   0
  -2  -6   9   38.65    6.80   0
  -1  -6   9   16.98    5.26   0
  -1  -6   9    8.95    6.32   0
  -1  -6   9   13.50    6.46   0
   0  -6   9 1140.83    9.54   0
   0  -6   9 1123.30   10.10   0
   0  -6   9 1023.15    9.72   0
   1  -6   9  355.43    7.83   0
   1  -6   9  362.60    7.62   0
   1  -6   9  388.95    7.82   0
   2  -6   9  103.01    6.82   0
   2  -6   9  100.22    6.53   0
   2  -6   9  107.03    6.83   0
   2  -6   9   91.63    6.80   0
   3  -6   9   20.63    6.12   0
   3  -6   9   19.71    6.34   0
   3  -6   9   10.35    5.16   0
   3  -6   9   12.94    7.59   0
   4  -6   9   48.00    6.42   0
   4  -6   9   44.68    5.48   0
   4  -6   9   37.99    7.97   0
   4  -6   9   50.51    6.81   0
   5  -6   9   58.56    5.54   0
   5  -6   9   69.13    8.66   0
   5  -6   9   80.57    6.83   0
   6  -6   9   10.43    7.08   0
   6  -6   9    0.79    6.47   0
   6  -6   9    6.43    9.21   0
  -6  -5   9   80.69    7.11   0
   6   5  -9   81.23    7.99   0
  -6  -5   9   82.82    8.36   0
  -5  -5   9   61.02    5.47   0
  -5  -5   9   55.70    6.96   0
   5   5  -9   38.55    7.53   0
  -4  -5   9   86.66    6.71   0
  -4  -5   9   99.08    8.20   0
   4   5  -9  111.73    6.85   0
  -3  -5   9    6.70    6.50   0
   3   5  -9    6.89    6.33   0
  -3  -5   9   -0.02    6.79   0
  -2  -5   9  354.49    7.31   0
   2   5  -9  370.06    7.66   0
  -2  -5   9  349.85    7.71   0
  -1  -5   9   87.91    6.72   0
  -1  -5   9   96.44    6.51   0
   0  -5   9  470.23    6.49   0
   0  -5   9  414.18    7.52   0
   0  -5   9  411.96    7.65   0
   1  -5   9  181.92    5.77   0
   1  -5   9  172.32    6.72   0
   1  -5   9  171.37    5.75   0
   2  -5   9  247.29    6.96   0
   2  -5   9  249.25    5.97   0
   2  -5   9  257.26    5.92   0
   2  -5   9  276.14    7.31   0
   3  -5   9  241.27    6.13   0
   3  -5   9  294.43    6.19   0
   3  -5   9  268.46    7.92   0
   4  -5   9   41.80    6.30   0
   4  -5   9   22.84    7.16   0
   4  -5   9   38.96    5.34   0
   5  -5   9   96.28    5.64   0
   5  -5   9  104.92    8.08   0
   5  -5   9  136.33    6.80   0
   6  -5   9   10.19    5.39   0
   6  -5   9    4.53    5.44   0
   6  -5   9    3.42    9.27   0
  -7  -4   9   96.06    6.04   0
   7   4  -9   85.33    6.96   0
  -7  -4   9   98.10    7.32   0
  -6  -4   9   90.55    5.60   0
  -6  -4   9   96.38    8.21   0
   6   4  -9  100.62    6.78   0
  -5  -4   9   54.90    5.34   0
  -5  -4   9   78.90    7.95   0
   5   4  -9   84.85    6.49   0
  -4  -4   9  119.83    6.52   0
   4   4  -9  137.12    6.77   0
  -4  -4   9  119.81    8.13   0
  -3  -4   9  306.51    6.15   0
  -3  -4   9  295.86    7.61   0
   3   4  -9  306.74    7.41   0
  -2  -4   9   -9.19    6.47   0
   2   4  -9    7.64    6.30   0
  -2  -4   9    2.99    5.24   0
  -1  -4   9    3.18    6.29   0
  -1  -4   9   -0.39    6.32   0
   1   4  -9    6.96    6.19   0
   0  -4   9  352.19    7.14   0
   0  -4   9  295.26    6.08   0
   0  -4   9  337.84    7.21   0
   1  -4   9  200.59    6.73   0
   1  -4   9  243.86    7.13   0
   1  -4   9  225.23    5.84   0
   2  -4   9  505.05    7.81   0
   2  -4   9  451.42    7.58   0
   2  -4   9  478.66    7.03   0
   3  -4   9  364.01    6.42   0
   3  -4   9  393.32    7.54   0
   3  -4   9  386.80    8.30   0
   4  -4   9  131.52    5.73   0
   4  -4   9  144.69    5.94   0
   4  -4   9  146.27    7.69   0
   5  -4   9   61.09    6.81   0
   5  -4   9   76.43    9.14   0
   5  -4   9   90.57    5.49   0
   6  -4   9    6.31    6.72   0
   6  -4   9   16.93    5.29   0
   6  -4   9    1.22    7.99   0
  -8  -3   9  208.39    6.43   0
   8   3  -9  235.68    7.67   0
  -8  -3   9  227.87    7.93   0
  -7  -3   9   22.64    6.93   0
  -7  -3   9    2.20    6.71   0
   7   3  -9    7.17    6.63   0
  -6  -3   9  301.17    5.87   0
  -6  -3   9  281.83    7.49   0
   6   3  -9  305.56    7.33   0
  -5  -3   9  671.16    7.73   0
  -5  -3   9  690.06    8.56   0
   5   3  -9  723.54    8.41   0
   4   3  -9  152.28    6.66   0
  -4  -3   9  151.36    6.45   0
  -4  -3   9  155.86    5.96   0
  -3  -3   9   28.63    6.38   0
   3   3  -9   27.86    5.19   0
  -3  -3   9   31.47    6.34   0
  -2  -3   9   49.50    5.31   0
   2   3  -9   56.06    6.19   0
  -2  -3   9   52.98    5.15   0
  -1  -3   9  106.07    6.70   0
  -1  -3   9  109.53    6.76   0
   1   3  -9  119.58    6.47   0
   0  -3   9  225.16    6.10   0
   0  -3   9  216.60    6.96   0
   1  -3   9  225.20    6.83   0
   1  -3   9  237.94    7.17   0
   1  -3   9  235.51    5.97   0
   2  -3   9  878.85    7.58   0
   2  -3   9  811.89    8.26   0
   2  -3   9  884.84    9.22   0
   3  -3   9  197.95    5.87   0
   3  -3   9  154.68    6.87   0
   3  -3   9  169.51    7.63   0
   4  -3   9  154.44    5.56   0
   4  -3   9  150.95    6.39   0
   4  -3   9  145.18    7.80   0
   5  -3   9  100.70    5.58   0
   5  -3   9  123.44    5.53   0
   5  -3   9  102.19    8.15   0
   6  -3   9    7.35    5.52   0
   6  -3   9   11.07    5.44   0
   6  -3   9   -6.63    7.85   0
  -8  -2   9   88.68    7.31   0
  -8  -2   9   90.62    6.01   0
   8   2  -9  103.60    6.93   0
  -7  -2   9  151.09    5.58   0
  -7  -2   9  140.17    6.07   0
   7   2  -9  181.12    6.93   0
  -6  -2   9 1084.90    7.64   0
  -6  -2   9 1134.87    9.48   0
   6   2  -9 1186.63    8.41   0
  -5  -2   9  148.77    5.58   0
  -5  -2   9  142.20    6.99   0
   5   2  -9  149.01    6.72   0
  -4  -2   9  130.84    6.53   0
  -4  -2   9  131.14    6.93   0
   4   2  -9  133.44    6.29   0
  -3  -2   9   51.29    6.26   0
   3   2  -9   38.47    5.16   0
  -3  -2   9   38.14    6.79   0
  -2  -2   9    8.28    5.45   0
  -2  -2   9   11.18    5.18   0
   2   2  -9   15.52    5.21   0
   1   2  -9  840.41    7.42   0
  -1  -2   9  737.43    8.45   0
   0  -2   9  556.17    7.82   0
   0  -2   9  571.43    7.07   0
   1  -2   9   29.90    5.02   0
   1  -2   9   48.30    6.91   0
   1  -2   9   42.93    6.02   0
   2  -2   9  161.31    6.58   0
   2  -2   9  134.39    5.43   0
   2  -2   9  152.87    7.39   0
   3  -2   9  433.83    7.14   0
   3  -2   9  382.06    6.02   0
   3  -2   9  426.17    7.27   0
   4  -2   9   98.11    5.19   0
   4  -2   9   86.41    6.30   0
   4  -2   9   97.75    7.74   0
   5  -2   9   31.18    5.43   0
   5  -2   9   39.99    6.61   0
   5  -2   9   26.58    8.04   0
  -9  -1   9  112.19    6.07   0
   9   1  -9  106.09    7.02   0
  -9  -1   9  111.19    5.93   0
  -8  -1   9  193.08    6.03   0
  -8  -1   9  185.76    5.85   0
   8   1  -9  194.43    6.99   0
  -7  -1   9   29.25    5.19   0
  -7  -1   9   27.70    6.60   0
   7   1  -9   15.79    6.29   0
  -6  -1   9 1089.94    7.84   0
  -6  -1   9 1068.77    8.01   0
   6   1  -9 1163.97    8.89   0
  -5  -1   9  186.16    5.53   0
  -5  -1   9  184.84    6.98   0
   5   1  -9  193.19    5.65   0
  -4  -1   9   16.89    4.88   0
  -4  -1   9   20.23    5.57   0
   4   1  -9   27.14    6.25   0
   3   1  -9  321.58    6.22   0
  -3  -1   9  301.43    5.84   0
  -3  -1   9  285.65    6.31   0
  -2  -1   9 1492.98    9.83   0
   2   1  -9 1752.15    9.28   0
   1   1  -9 1277.25    9.39   0
  -1  -1   9 1163.74    9.04   0
  -1  -1   9 1177.37    8.49   0
   0  -1   9   15.61    5.58   0
   0  -1   9   -2.66    5.10   0
   1  -1   9  181.83    5.35   0
   1  -1   9  181.44    6.22   0
   1  -1   9  199.63    5.46   0
   2  -1   9  115.16    6.24   0
   2  -1   9   97.01    5.17   0
   2  -1   9  111.41    7.42   0
   3  -1   9  182.63    5.50   0
   3  -1   9  164.14    5.58   0
   3  -1   9  172.86    7.66   0
   4  -1   9    5.25    5.29   0
   4  -1   9    6.14    5.39   0
   4  -1   9   -2.30    7.46   0
   5  -1   9   70.94    6.67   0
   5  -1   9   55.55    6.87   0
   5  -1   9   60.53    6.64   0
  -9   0   9   50.78    5.52   0
  -9   0   9   51.93    6.85   0
   9   0  -9   55.34    6.68   0
  -8   0   9  370.76    6.34   0
  -8   0   9  382.59    6.22   0
   8   0  -9  402.63    7.22   0
  -7   0   9   14.73    5.17   0
  -7   0   9   20.32    6.46   0
   7   0  -9   22.11    6.12   0
  -6   0   9   49.86    5.40   0
   6   0  -9   52.69    5.33   0
  -6   0   9   47.41    6.67   0
   5   0  -9  975.14    8.41   0
  -5   0   9  964.47    7.40   0
  -5   0   9  891.50    8.43   0
  -4   0   9  344.25    7.00   0
  -4   0   9  281.88    6.09   0
   4   0  -9  364.29    6.28   0
   3   0  -9 1091.75    8.56   0
  -3   0   9  985.37    8.79   0
  -2   0   9  369.90    7.35   0
  -2   0   9  406.53    6.52   0
   2   0  -9  444.54    6.28   0
   1   0  -9 2289.09   10.59   0
  -1   0   9 1975.24   10.19   0
  -1   0   9 2045.79   10.61   0
   0   0   9  831.64    7.06   0
   0   0   9  829.58    7.70   0
   1   0   9   59.12    6.03   0
   1   0   9   72.03    7.08   0
   1   0   9   49.93    6.15   0
   2   0   9   88.52    5.28   0
   2   0   9   73.21    5.12   0
   2   0   9   76.96    6.01   0
   3   0   9  378.57    6.22   0
   3   0   9  309.44    6.37   0
   3   0   9  331.08    7.05   0
   4   0   9   66.93    5.40   0
   4   0   9   58.91    5.37   0
   4   0   9   58.79    6.75   0
   5   0   9   15.92    5.50   0
   5   0   9    6.27    7.01   0
   5   0   9   23.69    7.87   0
  10  -1  -9 1075.75    8.31   0
 -10   1   9  847.11    9.91   0
 -10   1   9  849.92    9.44   0
  -9   1   9   43.24    6.82   0
   9  -1  -9   45.68    6.71   0
  -9   1   9   45.11    5.57   0
   8  -1  -9   46.37    5.39   0
  -8   1   9   44.63    5.57   0
  -8   1   9   41.36    6.26   0
  -7   1   9  195.86    5.74   0
   7  -1  -9  196.53    5.61   0
  -7   1   9  176.89    5.92   0
  -6   1   9  243.75    6.68   0
   6  -1  -9  240.48    5.81   0
  -6   1   9  225.87    5.87   0
  -5   1   9 2272.81   10.62   0
  -5   1   9 2053.73   10.44   0
   5  -1  -9 2258.19   10.50   0
  -4   1   9  531.17    7.68   0
   4  -1  -9  614.82    7.57   0
   3  -1  -9 2577.54   10.07   0
  -3   1   9 2405.14    9.91   0
  -3   1   9 2188.81    9.63   0
  -2   1   9 3498.45   12.48   0
  -2   1   9 3590.95   11.72   0
   2  -1  -9 3956.56   11.97   0
   1  -1  -9  293.45    6.69   0
  -1   1   9  278.18    6.70   0
  -1   1   9  254.64    6.03   0
   0   1   9   16.31    4.86   0
   0   1   9   21.98    5.44   0
   1   1   9   22.64    6.03   0
   1   1   9   12.94    5.95   0
   1   1   9   11.33    5.06   0
   2   1   9  277.86    6.99   0
   2   1   9  283.11    8.11   0
   2   1   9  305.50    7.46   0
   3   1   9  101.11    6.63   0
   3   1   9  111.76    5.54   0
   3   1   9   99.77    6.69   0
   4   1   9   17.80    5.41   0
   4   1   9   26.17    5.56   0
   4   1   9    8.29    6.38   0
 -10   2   9  596.84    7.30   0
  10  -2  -9  615.28    8.36   0
 -10   2   9  572.37    8.71   0
   9  -2  -9  433.63    7.48   0
  -9   2   9  420.26    6.48   0
  -9   2   9  414.72    7.66   0
   8  -2  -9  235.96    5.86   0
  -8   2   9  212.19    7.07   0
  -8   2   9  211.57    6.90   0
   7  -2  -9  260.69    5.82   0
  -7   2   9  256.40    6.89   0
  -7   2   9  265.46    6.98   0
  -6   2   9   33.46    5.20   0
   6  -2  -9   40.70    6.20   0
  -6   2   9   28.36    6.51   0
  -5   2   9 3087.26   10.71   0
   5  -2  -9 3476.11   11.77   0
  -4   2   9  749.94    7.17   0
  -4   2   9  697.45    6.76   0
   4  -2  -9  802.92    6.82   0
   3  -2  -9  281.62    6.69   0
  -3   2   9  284.25    6.27   0
  -3   2   9  264.02    5.70   0
   2  -2  -9   63.12    5.10   0
  -2   2   9   40.51    6.15   0
  -2   2   9   44.74    6.44   0
  -1   2   9  244.56    5.91   0
   1  -2  -9  273.26    5.94   0
  -1   2   9  245.68    5.99   0
   0   2   9  647.60    6.99   0
   0   2   9  648.42    8.32   0
   1   2   9   22.14    5.05   0
   1   2   9   19.73    6.19   0
   1   2   9    9.25    7.23   0
   2   2   9  143.46    5.60   0
   2   2   9  160.34    5.62   0
   2   2   9  167.65    6.62   0
  -3  -2  -9   84.42    6.10   0
   3   2   9   85.48    5.83   0
   3   2   9   78.29    8.05   0
   3   2   9   87.82    5.66   0
  10  -3  -9  437.87    6.67   0
 -10   3   9  400.95    7.84   0
 -10   3   9  395.71    7.94   0
   9  -3  -9  590.31    6.81   0
  -9   3   9  541.58    6.81   0
  -9   3   9  493.19    7.91   0
   8  -3  -9   16.16    5.04   0
  -8   3   9   13.43    5.02   0
  -8   3   9   14.20    6.26   0
   7  -3  -9 1052.85    7.27   0
  -7   3   9 1023.89    8.49   0
  -7   3   9  973.23    8.12   0
  -6   3   9 1987.57    9.50   0
  -6   3   9 1836.05    8.87   0
   6  -3  -9 2104.65    9.01   0
  -6   3   9 2021.37    9.76   0
  -5   3   9  662.18    6.72   0
  -5   3   9  705.65    7.00   0
   5  -3  -9  758.67    7.66   0
   4  -3  -9   12.03    5.92   0
  -4   3   9    6.31    5.27   0
  -4   3   9   16.38    5.04   0
   3  -3  -9   19.07    5.10   0
  -3   3   9   19.87    5.30   0
  -3   3   9   23.84    4.99   0
  -2   3   9  557.00    6.67   0
   2  -3  -9  646.01    7.77   0
  -2   3   9  562.51    6.94   0
   1  -3  -9   33.01    5.16   0
  -1   3   9   27.00    4.96   0
  -1   3   9   26.24    5.71   0
   0   3   9  161.73    5.54   0
   0   3   9  160.38    6.57   0
   0   3   9  142.75    7.16   0
   1   3   9  229.53    6.81   0
   1   3   9  234.10    6.92   0
   1   3   9  231.64    6.60   0
   2   3   9   63.71    6.73   0
  -2  -3  -9   82.46    7.17   0
   2   3   9   65.28    6.56   0
   2   3   9   43.88    6.39   0
  -3  -3  -9   16.38    5.84   0
   3   3   9   12.76    7.03   0
   3   3   9    5.95    6.70   0
   3   3   9   16.42    6.22   0
 -10   4   9  152.09    5.88   0
  10  -4  -9  144.34    5.98   0
 -10   4   9  129.27    7.26   0
   9  -4  -9  893.90    7.43   0
  -9   4   9  832.73    8.32   0
  -9   4   9  873.50    7.66   0
   8  -4  -9  453.21    7.05   0
  -8   4   9  437.79    6.11   0
  -8   4   9  445.97    6.49   0
  -8   4   9  463.79    6.67   0
  -7   4   9  713.18    6.98   0
   7  -4  -9  809.27    6.96   0
  -7   4   9  758.94    7.24   0
  -7   4   9  760.60    8.36   0
  -6   4   9  962.85    8.27   0
   6  -4  -9 1097.98    7.62   0
  -6   4   9  982.45    8.57   0
  -5   4   9  266.89    7.34   0
  -5   4   9  259.60    7.18   0
   5  -4  -9  293.11    7.09   0
   4  -4  -9  451.83    6.26   0
  -4   4   9  378.62    7.43   0
  -4   4   9  364.32    6.26   0
  -3   4   9  108.80    7.04   0
   3  -4  -9  108.62    6.39   0
  -3   4   9   86.33    6.64   0
  -2   4   9  249.64    6.03   0
   2  -4  -9  295.37    5.97   0
  -2   4   9  262.28    6.30   0
   1  -4  -9  787.24    7.22   0
  -1   4   9  663.12    8.03   0
  -1   4   9  674.48    8.40   0
   0   4   9   55.35    5.51   0
   0   4   9   48.75    5.25   0
   0   4   9   79.60    6.99   0
   1   4   9    5.82    6.35   0
   1   4   9   -1.62    6.49   0
  -1  -4  -9    7.42    6.94   0
   1   4   9   -1.19    7.38   0
   2   4   9   38.83    6.85   0
  -2  -4  -9   45.13    6.04   0
   2   4   9   33.79    6.99   0
   2   4   9   47.70    7.72   0
 -10   5   9  243.34    6.06   0
  10  -5  -9  273.91    6.13   0
 -10   5   9  232.02    7.55   0
 -10   5   9  258.48    8.67   0
  -9   5   9  360.97    6.47   0
   9  -5  -9  397.57    6.28   0
  -9   5   9  349.63    7.59   0
  -9   5   9  398.11    7.87   0
  -8   5   9  378.38    7.25   0
   8  -5  -9  421.45    7.32   0
  -8   5   9  417.87    7.52   0
  -8   5   9  411.81    7.75   0
  -7   5   9  601.92    6.85   0
  -7   5   9  639.38    7.82   0
   7  -5  -9  649.09    6.76   0
  -7   5   9  633.25    8.12   0
  -6   5   9  423.63    6.31   0
   6  -5  -9  463.47    6.19   0
  -6   5   9  431.65    7.44   0
  -5   5   9  159.11    6.67   0
  -5   5   9  152.79    6.98   0
   5  -5  -9  161.13    6.55   0
   4  -5  -9  394.04    6.23   0
  -4   5   9  367.40    6.20   0
  -4   5   9  329.63    7.48   0
   3  -5  -9  822.44    8.29   0
  -3   5   9  709.21    7.33   0
  -3   5   9  724.71    8.09   0
   2  -5  -9  213.05    6.78   0
  -2   5   9  162.53    6.20   0
  -2   5   9  176.30    5.62   0
  -1   5   9   70.87    5.49   0
  -1   5   9   82.76    7.43   0
   0   5   9   81.62    6.81   0
   0   5   9   99.39    6.81   0
   0   5   9   86.89    6.63   0
   1   5   9  165.69    7.39   0
   1   5   9  173.30    6.28   0
  -1  -5  -9  174.79    7.99   0
   1   5   9  161.67    6.75   0
 -10   6   9  204.80    7.46   0
  10  -6  -9  241.45    6.33   0
 -10   6   9  255.59    7.71   0
 -10   6   9  252.01    7.91   0
  -9   6   9   24.61    6.61   0
   9  -6  -9   15.83    5.39   0
  -9   6   9   18.15    6.63   0
  -9   6   9   20.57    6.98   0
  -8   6   9  148.32    6.93   0
   8  -6  -9  149.86    5.79   0
  -8   6   9  149.47    6.94   0
  -8   6   9  155.47    7.33   0
  -7   6   9  199.85    6.93   0
   7  -6  -9  213.63    5.90   0
  -7   6   9  203.09    6.15   0
  -6   6   9  302.81    7.14   0
  -6   6   9  325.41    7.48   0
   6  -6  -9  363.53    6.23   0
   5  -6  -9 1935.37    9.54   0
  -5   6   9 1715.59    9.07   0
  -5   6   9 1671.70   10.77   0
   4  -6  -9  307.63    5.90   0
  -4   6   9  275.04    5.99   0
  -4   6   9  249.41    6.54   0
   3  -6  -9    7.60    6.12   0
  -3   6   9   -3.49    6.24   0
  -3   6   9    7.02    5.65   0
   2  -6  -9  112.51    6.79   0
  -2   6   9   90.57    7.68   0
  -2   6   9   97.66    6.80   0
  -1   6   9   95.44    6.94   0
  -1   6   9  105.73    8.00   0
  -1   6   9  101.76    5.61   0
   0   6   9   75.36    7.10   0
   0   6   9   86.69    7.12   0
   0  -6  -9   99.37    7.75   0
   0   6   9   69.38    6.49   0
  -9   7   9   46.17    5.79   0
  -9   7   9   47.10    6.74   0
   9  -7  -9   50.64    6.80   0
  -9   7   9   41.99    7.34   0
  -8   7   9  217.94    7.27   0
  -8   7   9  222.58    7.21   0
   8  -7  -9  265.74    6.03   0
  -8   7   9  236.04    7.85   0
  -7   7   9  576.20    6.95   0
   7  -7  -9  592.60    8.07   0
  -7   7   9  565.92    7.56   0
  -6   7   9  328.61    6.48   0
  -6   7   9  334.68    7.96   0
   6  -7  -9  351.51    7.41   0
   5  -7  -9  140.73    5.66   0
  -5   7   9  110.63    6.87   0
  -5   7   9  119.94    7.45   0
   4  -7  -9  122.41    6.78   0
  -4   7   9  120.87    5.71   0
  -4   7   9  107.58    6.49   0
   3  -7  -9  445.72    6.88   0
  -3   7   9  394.52    6.71   0
  -3   7   9  375.57    7.59   0
  -2   7   9  129.52    7.16   0
  -2   7   9  123.66    8.27   0
  -8   8   9  318.17    6.57   0
   8  -8  -9  316.03    7.94   0
  -8   8   9  319.54    8.64   0
  -7   8   9   77.52    5.77   0
  -7   8   9   60.00    7.78   0
   7  -8  -9   93.28    6.87   0
   6  -8  -9   69.75    5.65   0
  -6   8   9   51.23    6.86   0
  -6   8   9   43.73    7.79   0
  -5   8   9  151.79    7.23   0
   5  -8  -9  152.51    7.19   0
  -5   8   9  158.52    6.76   0
  -4   8   9  224.33    7.64   0
   4  -8  -9  295.61    7.70   0
  -4   8   9  274.94    7.18   0
  -1  -9  10    0.51    7.00   0
  -1  -9  10    2.58   10.95   0
  -1  -9  10    0.88    9.88   0
   0  -9  10    7.22    6.99   0
   0  -9  10    3.22    7.68   0
   0  -9  10   -2.61    8.53   0
   1  -9  10    9.37    8.86   0
   1  -9  10   20.79    6.98   0
   1  -9  10   21.41    7.94   0
   2  -9  10    3.72    6.77   0
   2  -9  10    7.26    6.65   0
   2  -9  10    8.02    7.96   0
   3  -9  10    4.51    7.80   0
   3  -9  10    3.94    6.75   0
   3  -9  10   12.27    6.79   0
   3  -9  10   -0.77    7.02   0
   4  -9  10   -5.03    7.01   0
   4  -9  10    0.90    6.97   0
   4  -9  10    5.43    8.31   0
   4  -9  10    8.71    6.98   0
  -3  -8  10  160.42    7.72   0
  -3  -8  10  165.56   12.18   0
  -3  -8  10  152.55   11.81   0
  -2  -8  10    5.82    6.86   0
  -2  -8  10    4.68    9.18   0
  -2  -8  10    4.45    7.87   0
  -1  -8  10   11.15    6.68   0
  -1  -8  10   17.06    7.54   0
  -1  -8  10   21.54    8.03   0
   0  -8  10   18.89    6.75   0
   0  -8  10    3.77    7.62   0
   0  -8  10    9.51    7.58   0
   1  -8  10    5.76    6.45   0
   1  -8  10   15.60    6.55   0
   1  -8  10   14.81    6.56   0
   2  -8  10   34.66    6.59   0
   2  -8  10   19.05    6.63   0
   2  -8  10   12.39    6.71   0
   3  -8  10   -1.29    7.56   0
   3  -8  10    2.80    6.75   0
   3  -8  10    5.76    6.61   0
   3  -8  10    6.23    5.49   0
   4  -8  10    9.37    6.88   0
   4  -8  10   12.04    7.65   0
   4  -8  10    8.81    8.27   0
   4  -8  10   12.42    6.73   0
   5  -8  10    9.56    8.00   0
   5  -8  10   18.71    8.74   0
   5  -8  10   10.38    5.81   0
  -4  -7  10    5.90    5.72   0
  -4  -7  10    9.84    8.34   0
  -3  -7  10  210.20    6.38   0
  -3  -7  10  209.49    9.33   0
  -3  -7  10  193.42    9.38   0
  -2  -7  10   10.86    6.60   0
  -2  -7  10   11.28    7.34   0
  -2  -7  10    9.88    7.92   0
  -1  -7  10   20.32    5.49   0
  -1  -7  10    8.26    7.24   0
  -1  -7  10   10.24    6.58   0
   0  -7  10   52.44    6.69   0
   0  -7  10   65.18    6.40   0
   0  -7  10   55.87    7.37   0
   1  -7  10  104.09    6.80   0
   1  -7  10  109.06    5.76   0
   1  -7  10  104.33    6.57   0
   2  -7  10   56.21    6.64   0
   2  -7  10   43.45    6.82   0
   2  -7  10   63.36    6.65   0
   2  -7  10   57.45    6.67   0
   3  -7  10   15.95    5.36   0
   3  -7  10   21.89    6.39   0
   3  -7  10   10.88    6.65   0
   3  -7  10   13.77    5.39   0
   4  -7  10    8.77    7.57   0
   4  -7  10   24.00    5.53   0
   4  -7  10   13.78    8.20   0
   4  -7  10    9.60    6.56   0
   5  -7  10   10.45    7.82   0
   5  -7  10   14.25    7.15   0
   5  -7  10   10.82    5.49   0
   5  -7  10   14.10    8.93   0
  -5  -6  10   55.47    5.96   0
   5   6 -10   69.98    7.07   0
  -5  -6  10   66.88    8.41   0
  -4  -6  10   46.34    6.70   0
  -4  -6  10   36.96    7.96   0
   4   6 -10   36.14    7.47   0
  -3  -6  10   18.49    6.62   0
  -3  -6  10   21.16    7.72   0
   3   6 -10   17.07    6.39   0
  -2  -6  10  167.56    7.02   0
  -2  -6  10  152.11    7.25   0
  -1  -6  10  144.90    7.08   0
  -1  -6  10  150.26    5.76   0
  -1  -6  10  147.12    6.73   0
   0  -6  10  363.69    7.45   0
   0  -6  10  378.95    7.78   0
   0  -6  10  338.16    6.56   0
   1  -6  10   54.18    6.51   0
   1  -6  10   48.64    6.38   0
   1  -6  10   51.79    5.32   0
   2  -6  10   20.70    6.25   0
   2  -6  10   26.75    5.22   0
   2  -6  10   20.78    6.70   0
   2  -6  10   30.42    6.33   0
   3  -6  10   20.97    5.27   0
   3  -6  10   12.55    6.27   0
   3  -6  10   24.79    6.34   0
   3  -6  10   18.45    6.73   0
   4  -6  10    9.92    6.28   0
   4  -6  10    9.72    5.35   0
   4  -6  10    9.09    6.38   0
   4  -6  10    2.41    6.97   0
   5  -6  10    9.90    5.63   0
   5  -6  10    3.00    6.86   0
   5  -6  10   12.55    8.82   0
  -6  -5  10    2.36    7.99   0
  -6  -5  10   12.01    6.89   0
   6   5 -10    3.05    7.61   0
  -5  -5  10    2.21    5.28   0
  -5  -5  10   13.18    6.82   0
   5   5 -10   10.17    6.44   0
  -4  -5  10   50.98    5.45   0
  -4  -5  10   40.02    6.82   0
   4   5 -10   45.86    6.51   0
  -3  -5  10  158.44    6.99   0
  -3  -5  10  160.73    7.20   0
   3   5 -10  195.23    7.02   0
   2   5 -10  704.74    8.78   0
  -2  -5  10  675.07    8.09   0
  -2  -5  10  628.41    8.62   0
  -1  -5  10   73.74    6.71   0
  -1  -5  10   80.48    5.46   0
   0  -5  10  587.59    6.87   0
   0  -5  10  541.53    8.26   0
   0  -5  10  480.22    7.95   0
   1  -5  10  217.25    7.08   0
   1  -5  10  194.08    5.71   0
   1  -5  10  245.79    7.26   0
   1  -5  10  222.62    7.10   0
   2  -5  10   36.28    6.29   0
   2  -5  10   20.43    5.14   0
   2  -5  10   44.93    6.73   0
   2  -5  10   29.50    5.39   0
   3  -5  10   36.80    5.41   0
   3  -5  10   34.70    6.31   0
   3  -5  10   36.47    6.96   0
   4  -5  10   21.23    5.49   0
   4  -5  10    7.72    5.28   0
   4  -5  10   13.90    7.27   0
   5  -5  10   22.75    6.86   0
   5  -5  10   20.77    6.78   0
   5  -5  10   21.82    7.65   0
  -7  -4  10   14.30    8.24   0
  -7  -4  10   19.26    6.95   0
   7   4 -10   27.51    6.73   0
  -6  -4  10   -3.34    5.27   0
  -6  -4  10    7.85    6.82   0
   6   4 -10    4.00    6.45   0
  -5  -4  10  188.86    5.59   0
   5   4 -10  200.56    7.09   0
  -5  -4  10  193.53    7.31   0
  -4  -4  10   95.58    6.54   0
  -4  -4  10  108.48    5.72   0
   4   4 -10  107.52    6.59   0
   3   4 -10  238.06    6.05   0
  -3  -4  10  221.58    6.94   0
  -3  -4  10  223.08    7.25   0
   2   4 -10  563.02    8.14   0
  -2  -4  10  552.27    6.92   0
  -2  -4  10  522.07    8.02   0
  -1  -4  10  462.00    7.69   0
  -1  -4  10  474.72    7.42   0
   1   4 -10  516.15    7.80   0
   0  -4  10  570.20    7.91   0
   0  -4  10  485.71    7.65   0
   0  -4  10  539.81    6.86   0
   1  -4  10   18.80    6.06   0
   1  -4  10   24.08    6.38   0
   1  -4  10   17.28    6.23   0
   2  -4  10  182.49    5.63   0
   2  -4  10  153.06    5.56   0
   2  -4  10  184.96    7.27   0
   3  -4  10  114.81    6.85   0
   3  -4  10  102.63    5.29   0
   3  -4  10  119.21    7.19   0
   4  -4  10    8.15    5.24   0
   4  -4  10    6.77    5.32   0
   4  -4  10   11.83    7.26   0
   5  -4  10   17.47    5.38   0
   5  -4  10    4.97    6.66   0
   5  -4  10   19.20    7.81   0
  -7  -3  10   40.91    6.82   0
  -7  -3  10   37.73    7.04   0
   7   3 -10   27.21    6.72   0
  -6  -3  10   80.70    5.37   0
  -6  -3  10   63.35    7.01   0
   6   3 -10   86.90    6.65   0
  -5  -3  10  534.85    7.38   0
  -5  -3  10  508.62    8.09   0
   5   3 -10  529.50    6.80   0
  -4  -3  10  295.66    5.75   0
   4   3 -10  323.02    7.20   0
  -4  -3  10  284.66    7.44   0
  -3  -3  10  725.28    7.00   0
   3   3 -10  745.46    7.26   0
  -3  -3  10  650.74    8.11   0
  -2  -3  10  189.12    6.90   0
  -2  -3  10  226.84    6.62   0
   2   3 -10  209.69    5.76   0
  -1  -3  10   94.37    5.42   0
  -1  -3  10  111.26    6.30   0
   1   3 -10  100.81    6.51   0
   0  -3  10  722.51    7.95   0
   0  -3  10  805.51    7.44   0
   0  -3  10  839.94    8.60   0
   1  -3  10   29.58    6.29   0
   1  -3  10   25.90    6.54   0
   1  -3  10   37.73    6.50   0
   2  -3  10   96.88    6.53   0
   2  -3  10   76.74    6.37   0
   2  -3  10   85.73    5.70   0
   3  -3  10  106.54    6.47   0
   3  -3  10   92.96    5.39   0
   3  -3  10  106.37    7.35   0
   4  -3  10  107.22    5.46   0
   4  -3  10   87.88    5.40   0
   4  -3  10   92.16    6.52   0
   5  -3  10   15.86    5.34   0
   5  -3  10   17.64    5.44   0
   5  -3  10   12.26    6.46   0
  -8  -2  10   50.63    7.20   0
  -8  -2  10   68.39    7.05   0
   8   2 -10   67.77    5.76   0
  -7  -2  10  104.57    5.61   0
  -7  -2  10  102.57    5.81   0
   7   2 -10   98.46    6.73   0
  -6  -2  10  501.02    6.59   0
  -6  -2  10  489.23    7.98   0
   6   2 -10  525.28    7.59   0
  -5  -2  10  980.30    7.27   0
  -5  -2  10  917.54    7.78   0
   5   2 -10 1012.08    8.81   0
   4   2 -10  636.63    7.82   0
  -4  -2  10  626.86    6.54   0
  -4  -2  10  587.83    6.99   0
  -3  -2  10   69.69    4.98   0
   3   2 -10   69.31    5.27   0
  -3  -2  10   57.90    5.45   0
  -2  -2  10  629.74    7.01   0
   2   2 -10  699.88    8.01   0
  -2  -2  10  660.18    8.02   0
  -1  -2  10  183.19    6.84   0
  -1  -2  10  204.79    5.96   0
   1   2 -10  204.34    5.64   0
   0  -2  10  162.38    6.58   0
   0  -2  10  186.31    7.06   0
   1  -2  10   21.86    6.03   0
   1  -2  10   32.72    6.69   0
   1  -2  10   17.54    6.09   0
   2  -2  10  164.18    5.64   0
   2  -2  10  152.39    5.48   0
   2  -2  10  167.55    7.23   0
   3  -2  10  245.82    6.89   0
   3  -2  10  254.51    6.89   0
   3  -2  10  255.16    8.10   0
   4  -2  10   35.45    5.28   0
   4  -2  10   30.37    5.21   0
   4  -2  10   34.05    6.35   0
   5  -2  10   37.60    6.82   0
   5  -2  10   28.44    5.70   0
   5  -2  10   19.19    8.25   0
  -8  -1  10   95.22    5.77   0
  -8  -1  10   89.50    6.80   0
   8   1 -10   92.91    5.52   0
  -7  -1  10   60.03    6.50   0
  -7  -1  10   66.36    6.82   0
   7   1 -10   82.07    5.63   0
  -6  -1  10  545.14    6.58   0
  -6  -1  10  540.00    7.70   0
   6   1 -10  562.86    6.75   0
  -5  -1  10  799.94    8.19   0
  -5  -1  10  753.06    8.15   0
   5   1 -10  843.36    8.23   0
   4   1 -10 1802.25   10.01   0
  -4  -1  10 1758.98    8.70   0
  -4  -1  10 1641.18    8.89   0
  -3  -1  10   25.54    5.85   0
   3   1 -10    4.55    6.26   0
  -3  -1  10   19.43    5.29   0
  -2  -1  10  365.69    7.30   0
   2   1 -10  383.92    7.23   0
  -2  -1  10  374.66    6.16   0
  -1  -1  10  112.22    5.30   0
  -1  -1  10  122.75    6.54   0
   1   1 -10  127.94    6.32   0
   0  -1  10  406.27    7.18   0
   0  -1  10  422.65    6.64   0
   1  -1  10  170.68    6.34   0
   1  -1  10  202.75    7.26   0
   1  -1  10  199.67    5.52   0
   2  -1  10   58.24    5.02   0
   2  -1  10   58.74    5.75   0
   2  -1  10   58.78    5.13   0
   3  -1  10  379.62    6.62   0
   3  -1  10  336.32    7.29   0
   3  -1  10  388.62    7.38   0
   4  -1  10  113.86    5.65   0
   4  -1  10   95.95    5.82   0
   4  -1  10   82.55    8.20   0
  -9   0  10   36.08    5.80   0
  -9   0  10   56.72    5.88   0
   9   0 -10   57.34    6.79   0
  -8   0  10   58.11    6.94   0
  -8   0  10   67.63    6.82   0
   8   0 -10   64.00    5.45   0
  -7   0  10   33.77    5.26   0
  -7   0  10   30.54    5.32   0
   7   0 -10   27.34    5.02   0
  -6   0  10  361.33    5.95   0
  -6   0  10  337.92    7.31   0
   6   0 -10  361.78    6.96   0
  -5   0  10 1202.36    7.98   0
  -5   0  10 1093.52    8.09   0
   5   0 -10 1244.09    8.08   0
   4   0 -10  885.16    7.22   0
  -4   0  10  863.04    7.94   0
  -4   0  10  808.55    7.19   0
   3   0 -10    8.13    5.01   0
  -3   0  10    2.46    6.21   0
  -3   0  10    8.19    5.08   0
  -2   0  10 1058.55    7.53   0
   2   0 -10 1186.40    7.84   0
  -2   0  10 1140.53    7.72   0
  -1   0  10  600.47    6.53   0
  -1   0  10  604.84    7.81   0
   1   0 -10  646.91    7.58   0
   0   0  10   -3.95    4.87   0
   0   0  10   12.85    5.48   0
   1   0  10  166.22    5.49   0
   1   0  10  166.21    6.25   0
   1   0  10  180.46    5.62   0
   2   0  10   44.30    6.16   0
   2   0  10   37.24    6.03   0
   2   0  10   53.82    6.17   0
   3   0  10  316.20    7.46   0
   3   0  10  337.93    7.34   0
   3   0  10  322.84    6.40   0
   4   0  10   25.93    5.60   0
   4   0  10   30.02    5.64   0
   4   0  10   19.40    8.17   0
  -9   1  10   24.76    5.52   0
  -9   1  10   18.99    6.68   0
   9  -1 -10   25.92    5.41   0
  -8   1  10   10.01    6.34   0
  -8   1  10   17.69    6.68   0
   8  -1 -10   12.19    6.33   0
  -7   1  10   37.83    6.23   0
  -7   1  10   48.18    6.71   0
   7  -1 -10   40.26    5.46   0
  -6   1  10    8.96    5.34   0
  -6   1  10   10.00    6.34   0
   6  -1 -10   12.32    6.26   0
  -5   1  10 1140.10    7.77   0
  -5   1  10 1024.88    8.50   0
   5  -1 -10 1174.60    7.78   0
   4  -1 -10  772.19    8.00   0
  -4   1  10  750.73    6.94   0
  -4   1  10  679.44    6.81   0
   3  -1 -10  590.38    6.40   0
  -3   1  10  561.80    7.55   0
  -3   1  10  544.73    7.31   0
  -2   1  10   24.73    5.04   0
   2  -1 -10   40.77    6.07   0
  -2   1  10   39.41    6.31   0
   1  -1 -10  478.97    7.27   0
  -1   1  10  416.27    6.18   0
  -1   1  10  431.40    6.45   0
   0   1  10  572.28    7.48   0
   0   1  10  621.41    7.58   0
   0   1  10  613.37    8.42   0
   1   1  10  287.49    6.01   0
   1   1  10  296.63    6.11   0
   1   1  10  288.98    6.59   0
   2   1  10   27.35    6.40   0
   2   1  10   17.27    7.30   0
   2   1  10   32.33    6.36   0
   3   1  10   56.98    5.71   0
   3   1  10   52.27    7.98   0
   3   1  10   54.19    5.66   0
  -9   2  10  161.62    7.09   0
  -9   2  10  166.86    5.86   0
   9  -2 -10  169.75    7.02   0
  -8   2  10    2.80    6.33   0
  -8   2  10   28.64    6.50   0
   8  -2 -10    2.90    6.31   0
  -7   2  10   -2.11    5.03   0
  -7   2  10   12.02    5.23   0
   7  -2 -10   10.17    6.32   0
  -6   2  10  111.88    6.52   0
  -6   2  10   92.76    5.31   0
   6  -2 -10  101.89    5.18   0
  -5   2  10 1618.32    9.58   0
  -5   2  10 1503.75    9.08   0
   5  -2 -10 1705.36    8.47   0
   4  -2 -10   -0.73    4.87   0
  -4   2  10   -0.06    6.53   0
  -4   2  10    6.51    5.04   0
  -3   2  10   19.25    5.36   0
   3  -2 -10   32.41    4.91   0
  -3   2  10   35.09    4.93   0
  -2   2  10  497.59    6.52   0
   2  -2 -10  556.94    6.59   0
  -2   2  10  488.26    7.70   0
  -1   2  10 1291.15    8.33   0
  -1   2  10 1288.97    9.28   0
   1  -2 -10 1508.13    8.83   0
   0   2  10  312.51    5.82   0
   0   2  10  310.83    5.98   0
   0   2  10  307.49    7.63   0
   1   2  10   59.49    5.27   0
   1   2  10   75.64    6.47   0
   1   2  10   67.00    7.41   0
   2   2  10   58.36    6.60   0
   2   2  10   72.83    6.54   0
   2   2  10   67.89    6.61   0
  -9   3  10  235.95    6.16   0
  -9   3  10  236.49    7.38   0
   9  -3 -10  249.48    6.09   0
  -8   3  10   69.82    5.31   0
  -8   3  10   60.90    6.34   0
   8  -3 -10   38.24    6.39   0
  -7   3  10  339.72    6.99   0
  -7   3  10  330.73    6.01   0
   7  -3 -10  363.55    6.92   0
  -7   3  10  340.44    7.11   0
  -6   3  10   43.30    5.11   0
  -6   3  10   53.02    6.21   0
  -6   3  10   40.76    6.41   0
   6  -3 -10   24.93    6.10   0
  -5   3  10   14.23    5.31   0
  -5   3  10   23.32    6.11   0
   5  -3 -10    7.09    5.87   0
   4  -3 -10  178.12    6.61   0
  -4   3  10  142.06    5.82   0
  -4   3  10  163.16    6.50   0
  -3   3  10  359.27    6.37   0
   3  -3 -10  396.51    6.13   0
  -3   3  10  344.70    7.14   0
  -2   3  10  175.57    6.54   0
  -2   3  10  180.11    6.99   0
   2  -3 -10  204.81    5.41   0
  -1   3  10  512.76    6.70   0
  -1   3  10  536.00    7.04   0
   1  -3 -10  642.93    6.86   0
   0   3  10  416.58    6.50   0
   0   3  10  421.83    6.36   0
   0   3  10  406.12    7.88   0
   1   3  10   17.52    5.31   0
   1   3  10   26.89    5.38   0
   1   3  10   11.95    6.33   0
   2   3  10   -0.36    6.92   0
   2   3  10    6.53    6.63   0
   2   3  10   13.82    6.40   0
  -9   4  10  832.86    7.45   0
  -9   4  10  901.16    8.98   0
   9  -4 -10  903.36    7.54   0
  -9   4  10  933.03    8.30   0
  -8   4  10  109.40    5.42   0
  -8   4  10  110.72    6.65   0
   8  -4 -10  130.50    5.38   0
  -8   4  10  131.71    6.87   0
  -7   4  10   87.21    6.32   0
  -7   4  10  101.82    6.42   0
   7  -4 -10  102.57    5.31   0
  -7   4  10   78.50    6.65   0
  -6   4  10  175.06    6.81   0
  -6   4  10  190.81    6.79   0
   6  -4 -10  205.20    6.53   0
   5  -4 -10   72.48    5.16   0
  -5   4  10   69.55    5.28   0
  -5   4  10   72.55    6.70   0
   4  -4 -10   17.74    5.02   0
  -4   4  10   17.11    5.26   0
  -4   4  10   23.91    6.27   0
   3  -4 -10   64.55    6.17   0
  -3   4  10   49.98    5.69   0
  -3   4  10   57.38    6.19   0
  -2   4  10  687.88    8.13   0
   2  -4 -10  794.87    8.28   0
  -2   4  10  710.63    7.42   0
  -1   4  10   79.78    5.38   0
  -1   4  10   84.38    6.14   0
   0   4  10   -0.74    5.24   0
   0   4  10    5.12    5.36   0
   0   4  10    5.14    5.78   0
   1   4  10   89.07    6.91   0
   1   4  10   78.51    5.97   0
   1   4  10   83.99    6.60   0
  -9   5  10  487.22    6.72   0
  -9   5  10  441.30    8.01   0
   9  -5 -10  454.91    6.64   0
  -9   5  10  472.92    8.31   0
  -8   5  10  294.56    6.05   0
  -8   5  10  299.52    6.21   0
   8  -5 -10  293.95    7.06   0
  -8   5  10  283.72    7.49   0
  -7   5  10  466.24    7.63   0
   7  -5 -10  509.53    7.43   0
  -7   5  10  474.06    7.81   0
  -6   5  10   11.25    6.36   0
  -6   5  10   12.57    5.55   0
   6  -5 -10    9.59    5.02   0
   5  -5 -10  136.72    6.58   0
  -5   5  10  127.82    5.57   0
  -5   5  10  122.98    5.83   0
   4  -5 -10  439.48    7.49   0
  -4   5  10  400.17    6.28   0
  -4   5  10  384.94    7.78   0
   3  -5 -10   -1.92    6.46   0
  -3   5  10   -7.98    5.61   0
  -3   5  10    5.46    6.42   0
   2  -5 -10    4.95    6.39   0
  -2   5  10    3.67    7.09   0
  -2   5  10    7.00    6.36   0
  -1   5  10   19.21    5.27   0
  -1   5  10   20.24    5.21   0
  -1   5  10   28.85    6.25   0
   0   5  10   90.96    7.18   0
   0   5  10  107.94    7.25   0
   0   5  10   90.63    7.97   0
  -9   6  10  164.16    6.08   0
  -9   6  10  126.81    7.17   0
   9  -6 -10  170.31    5.93   0
  -9   6  10  163.11    7.52   0
  -8   6  10   37.96    6.73   0
  -8   6  10   36.13    5.42   0
   8  -6 -10   41.48    5.49   0
  -8   6  10   33.24    7.00   0
  -7   6  10  795.70    8.70   0
  -7   6  10  776.72    9.16   0
   7  -6 -10  929.35    7.54   0
  -6   6  10  181.88    6.97   0
  -6   6  10  179.74    6.09   0
   6  -6 -10  195.41    5.63   0
   5  -6 -10   77.64    6.50   0
  -5   6  10   70.88    5.37   0
  -5   6  10   79.06    7.19   0
  -4   6  10    8.80    6.45   0
  -4   6  10    3.35    7.10   0
   4  -6 -10   20.94    5.31   0
   3  -6 -10   32.58    5.30   0
  -3   6  10   19.68    6.53   0
  -3   6  10   30.37    7.19   0
  -2   6  10  239.63    7.17   0
  -2   6  10  240.31    6.45   0
  -8   7  10  168.29    7.37   0
  -8   7  10  166.70    7.34   0
   8  -7 -10  199.78    5.91   0
  -8   7  10  174.50    7.86   0
  -7   7  10  271.32    6.37   0
  -7   7  10  289.87    8.30   0
   7  -7 -10  327.17    7.48   0
   6  -7 -10    8.60    6.63   0
  -6   7  10    9.94    6.81   0
  -6   7  10   14.20    6.03   0
  -5   7  10   21.10    6.77   0
   5  -7 -10   43.77    6.57   0
  -5   7  10   28.28    6.16   0
   4  -7 -10  276.73    6.46   0
  -4   7  10  230.92    7.59   0
  -4   7  10  241.13    8.43   0
   3  -7 -10   10.90    6.79   0
  -3   7  10   11.17    6.75   0
  -3   7  10    7.17    6.19   0
  -2  -8  11   14.92    5.70   0
  -2  -8  11   19.32    9.47   0
  -2  -8  11   13.50    7.99   0
  -1  -8  11   15.79    6.80   0
  -1  -8  11   11.52    7.73   0
  -1  -8  11    4.52    8.06   0
   0  -8  11    0.03    5.45   0
   0  -8  11   -4.23    6.62   0
   0  -8  11    7.59    6.69   0
   1  -8  11   57.32    6.77   0
   1  -8  11   57.74    7.01   0
   1  -8  11   56.05    7.88   0
   2  -8  11   30.49    6.85   0
   2  -8  11   26.56    6.68   0
   2  -8  11   29.78    6.93   0
   2  -8  11   24.81    6.75   0
   3  -8  11   18.16    6.80   0
   3  -8  11   21.91    7.19   0
   3  -8  11   20.34    6.88   0
   3  -8  11   13.47    5.64   0
  -3  -7  11   87.63    7.22   0
  -3  -7  11   85.16    8.76   0
  -3  -7  11   86.39    8.19   0
  -2  -7  11   14.83    5.40   0
  -2  -7  11   10.39    6.49   0
  -2  -7  11   18.71    7.86   0
  -1  -7  11   54.22    6.78   0
  -1  -7  11   52.89    7.50   0
  -1  -7  11   63.73    6.91   0
   0  -7  11    3.94    6.49   0
   0  -7  11   -2.13    5.33   0
   0  -7  11    8.52    6.29   0
   1  -7  11   39.63    6.57   0
   1  -7  11   38.62    6.61   0
   1  -7  11   42.79    6.52   0
   2  -7  11    1.48    6.44   0
   2  -7  11    0.19    6.68   0
   2  -7  11   10.18    5.18   0
   2  -7  11   14.94    6.67   0
   3  -7  11    6.90    6.51   0
   3  -7  11    1.95    6.97   0
   3  -7  11   14.92    6.62   0
   3  -7  11   13.35    6.88   0
   4  -7  11   23.08    5.94   0
   4  -7  11   34.06    7.78   0
   4  -7  11   17.16    5.82   0
   4  -7  11   21.83    8.65   0
  -5  -6  11   18.52    5.64   0
  -5  -6  11   21.90    7.36   0
  -4  -6  11   44.19    5.61   0
  -4  -6  11   28.65    7.07   0
   4   6 -11   32.43    7.72   0
  -3  -6  11   69.66    5.69   0
   3   6 -11   74.68    6.85   0
  -3  -6  11   67.27    7.02   0
  -2  -6  11  183.11    5.85   0
  -2  -6  11  173.11    7.28   0
  -1  -6  11   50.66    6.80   0
  -1  -6  11   43.61    5.34   0
  -1  -6  11   40.74    6.32   0
   0  -6  11    9.29    5.14   0
   0  -6  11    0.46    6.38   0
   0  -6  11    7.92    6.22   0
   1  -6  11    4.90    6.32   0
   1  -6  11   20.17    5.10   0
   1  -6  11    6.36    5.07   0
   1  -6  11   18.96    6.53   0
   2  -6  11   15.57    6.33   0
   2  -6  11    8.34    5.07   0
   2  -6  11    8.78    6.76   0
   2  -6  11    5.56    6.48   0
   3  -6  11   14.78    6.82   0
   3  -6  11   24.96    6.53   0
   3  -6  11   24.89    6.64   0
   3  -6  11   26.90    7.10   0
   4  -6  11   31.50    7.01   0
   4  -6  11   20.35    6.85   0
   4  -6  11   29.01    6.81   0
   4  -6  11   19.31    7.42   0
  -5  -5  11   26.23    5.67   0
  -5  -5  11   38.81    8.12   0
   5   5 -11   34.97    6.67   0
  -4  -5  11  178.90    5.95   0
   4   5 -11  227.85    7.30   0
  -4  -5  11  172.99    8.60   0
   3   5 -11   94.20    6.91   0
  -3  -5  11  105.16    5.58   0
  -3  -5  11   94.69    6.92   0
   2   5 -11   86.04    6.67   0
  -2  -5  11  100.91    6.73   0
  -2  -5  11   66.64    6.69   0
  -1  -5  11   15.19    6.28   0
  -1  -5  11   -5.22    4.97   0
  -1  -5  11    5.90    4.86   0
   0  -5  11   49.25    5.30   0
   0  -5  11   51.14    5.41   0
   0  -5  11   45.78    5.25   0
   1  -5  11   66.70    6.29   0
   1  -5  11   57.85    6.27   0
   1  -5  11   63.34    6.57   0
   1  -5  11   58.11    6.64   0
   2  -5  11   25.33    6.11   0
   2  -5  11   18.41    6.25   0
   2  -5  11   15.85    6.71   0
   2  -5  11   17.34    5.15   0
   3  -5  11   72.90    6.79   0
   3  -5  11   64.43    5.65   0
   3  -5  11   78.55    7.31   0
   4  -5  11   11.85    5.47   0
   4  -5  11   10.12    6.32   0
   4  -5  11   26.81    7.51   0
  -6  -4  11   22.41    5.41   0
   6   4 -11   18.71    6.69   0
  -6  -4  11   20.55    6.94   0
  -5  -4  11  303.23    5.99   0
  -5  -4  11  262.07    7.76   0
   5   4 -11  321.08    7.58   0
  -4  -4  11   31.45    5.18   0
  -4  -4  11   37.06    6.63   0
   4   4 -11   37.60    5.25   0
  -3  -4  11    3.61    5.15   0
   3   4 -11   15.20    6.10   0
  -3  -4  11   16.98    6.45   0
  -2  -4  11    6.34    6.16   0
   2   4 -11   15.56    6.11   0
  -2  -4  11   15.16    6.26   0
  -1  -4  11   12.38    6.32   0
  -1  -4  11    0.79    6.13   0
   0  -4  11  230.19    5.80   0
   0  -4  11  206.94    6.76   0
   0  -4  11  216.46    6.99   0
   0  -4  11  238.58    6.00   0
   1  -4  11  187.94    6.71   0
   1  -4  11  204.32    7.25   0
   1  -4  11  196.01    6.02   0
   2  -4  11   56.13    6.35   0
   2  -4  11   41.92    6.95   0
   2  -4  11   47.44    5.39   0
   3  -4  11   27.23    5.41   0
   3  -4  11   22.19    6.44   0
   3  -4  11   35.94    7.23   0
   4  -4  11   43.45    5.44   0
   4  -4  11   34.78    5.57   0
   4  -4  11   37.02    7.73   0
  -7  -3  11  155.45    7.25   0
  -7  -3  11  149.92    7.38   0
   7   3 -11  176.38    7.28   0
   6   3 -11   18.01    6.51   0
  -6  -3  11   21.10    6.47   0
  -6  -3  11   22.54    5.54   0
  -5  -3  11  362.25    5.96   0
   5   3 -11  348.03    7.29   0
  -5  -3  11  326.16    7.55   0
  -4  -3  11   16.22    4.88   0
   4   3 -11   11.51    4.97   0
  -4  -3  11   13.83    6.40   0
   3   3 -11   34.35    5.04   0
  -3  -3  11   33.91    6.24   0
  -3  -3  11   36.15    5.18   0
  -2  -3  11   18.29    6.22   0
   2   3 -11    5.72    6.11   0
  -2  -3  11    9.03    5.15   0
  -1  -3  11  215.49    5.81   0
  -1  -3  11  244.44    5.80   0
  -1  -3  11  228.07    6.95   0
   1   3 -11  239.92    5.93   0
   0  -3  11  486.62    7.40   0
   0  -3  11  518.62    6.80   0
   0  -3  11  526.80    8.02   0
   1  -3  11   72.55    5.21   0
   1  -3  11   74.06    6.73   0
   1  -3  11   80.76    6.49   0
   2  -3  11   78.78    6.32   0
   2  -3  11   81.64    6.94   0
   2  -3  11   83.13    5.41   0
   3  -3  11   35.84    5.33   0
   3  -3  11   42.03    6.53   0
   3  -3  11   47.50    7.40   0
   4  -3  11   53.12    5.66   0
   4  -3  11   45.13    6.74   0
   4  -3  11   50.75    7.90   0
  -8  -2  11   97.90    6.19   0
  -8  -2  11   91.33    5.86   0
   8   2 -11  135.41    7.21   0
  -7  -2  11  350.68    7.54   0
  -7  -2  11  343.24    7.87   0
   7   2 -11  405.83    6.73   0
  -6  -2  11  124.40    6.78   0
  -6  -2  11   79.32    6.81   0
   6   2 -11  109.56    5.55   0
   5   2 -11   50.17    6.30   0
  -5  -2  11   52.21    5.09   0
  -5  -2  11   61.57    6.67   0
  -4  -2  11  142.64    5.34   0
   4   2 -11  154.97    5.38   0
  -4  -2  11  130.37    6.76   0
   3   2 -11   16.19    6.10   0
  -3  -2  11    4.98    5.80   0
  -3  -2  11    6.66    6.37   0
  -2  -2  11  103.79    6.63   0
  -2  -2  11  118.87    5.31   0
  -2  -2  11  125.40    5.46   0
   2   2 -11  118.81    5.38   0
  -1  -2  11   46.02    5.23   0
   1   2 -11   37.37    6.36   0
  -1  -2  11   33.40    5.41   0
   0  -2  11  314.69    6.99   0
   0  -2  11  378.12    7.29   0
   0  -2  11  370.28    6.45   0
   1  -2  11  292.99    6.12   0
   1  -2  11  313.02    6.45   0
   1  -2  11  333.15    7.15   0
   2  -2  11   23.76    5.20   0
   2  -2  11   21.46    7.01   0
   2  -2  11   29.46    5.16   0
   3  -2  11    5.77    5.13   0
   3  -2  11   -6.75    5.10   0
   3  -2  11   -1.77    6.06   0
   4  -2  11   56.15    5.62   0
   4  -2  11   68.82    6.94   0
   4  -2  11   63.14    8.28   0
  -8  -1  11   98.68    5.78   0
  -8  -1  11   96.79    7.25   0
   8   1 -11  129.65    7.03   0
  -7  -1  11  133.10    5.55   0
  -7  -1  11  142.04    7.08   0
   7   1 -11  149.31    6.74   0
  -6  -1  11  294.95    6.01   0
  -6  -1  11  275.48    6.11   0
   6   1 -11  275.69    7.11   0
   5   1 -11  280.20    6.82   0
  -5  -1  11  274.94    5.72   0
  -5  -1  11  230.93    7.04   0
  -4  -1  11 1530.09    8.31   0
   4   1 -11 1553.54    8.91   0
  -4  -1  11 1399.19    8.41   0
  -3  -1  11  291.25    5.69   0
  -3  -1  11  248.05    5.85   0
   3   1 -11  293.40    6.91   0
  -2  -1  11  180.85    5.65   0
  -2  -1  11  171.22    5.77   0
   2   1 -11  204.97    5.72   0
  -1  -1  11  560.88    7.85   0
  -1  -1  11  574.47    6.88   0
   1   1 -11  634.31    6.94   0
   0  -1  11  141.99    5.28   0
   0  -1  11  167.13    6.62   0
   0  -1  11  163.41    5.84   0
   1  -1  11    1.19    4.75   0
   1  -1  11   15.13    4.82   0
   1  -1  11   24.21    6.68   0
   2  -1  11    9.52    5.08   0
   2  -1  11   22.62    7.04   0
   2  -1  11   11.70    4.88   0
   3  -1  11   87.03    6.63   0
   3  -1  11   86.28    7.94   0
   3  -1  11   88.59    6.68   0
  -8   0  11  218.10    6.06   0
  -8   0  11  193.87    7.37   0
   8   0 -11  243.28    6.09   0
  -7   0  11  253.10    7.03   0
  -7   0  11  258.41    7.26   0
   7   0 -11  292.65    7.03   0
  -6   0  11  637.08    6.78   0
  -6   0  11  590.27    7.93   0
   6   0 -11  625.23    6.83   0
   5   0 -11   51.24    5.10   0
  -5   0  11   59.82    5.19   0
  -5   0  11   66.77    5.41   0
   4   0 -11 1892.34    9.38   0
  -4   0  11 1789.60    8.94   0
  -4   0  11 1657.55    9.92   0
  -3   0  11  349.48    7.12   0
   3   0 -11  373.88    7.21   0
  -3   0  11  310.53    6.05   0
  -2   0  11  255.07    5.76   0
  -2   0  11  269.01    5.84   0
   2   0 -11  287.65    5.88   0
  -1   0  11    8.17    5.92   0
   1   0 -11   13.86    5.85   0
  -1   0  11   18.47    5.32   0
   0   0  11   -4.65    5.87   0
   0   0  11    0.88    6.14   0
   0   0  11    7.72    6.64   0
   1   0  11  129.96    5.58   0
   1   0  11  148.59    5.63   0
   1   0  11  141.47    6.36   0
   2   0  11   16.27    6.35   0
   2   0  11    6.90    5.38   0
   2   0  11    5.71    7.28   0
   3   0  11   33.93    6.87   0
   3   0  11   42.89    6.50   0
   3   0  11   38.11    5.76   0
  -9   1  11  142.18    6.19   0
  -9   1  11  123.75    7.11   0
   9  -1 -11  153.03    6.26   0
  -8   1  11  315.07    6.26   0
  -8   1  11  296.02    6.41   0
   8  -1 -11  310.06    7.30   0
  -7   1  11    5.21    6.18   0
  -7   1  11   15.68    5.31   0
   7  -1 -11   23.28    5.05   0
  -6   1  11  492.54    7.49   0
  -6   1  11  464.42    7.63   0
   6  -1 -11  498.39    6.61   0
   5  -1 -11 1618.71    8.70   0
  -5   1  11 1544.80    8.56   0
  -5   1  11 1521.82    9.43   0
  -5   1  11 1394.92    8.40   0
   4  -1 -11 1448.56    8.23   0
  -4   1  11 1284.28    8.14   0
  -4   1  11 1237.45    8.88   0
  -3   1  11  207.44    5.53   0
   3  -1 -11  211.35    5.34   0
  -3   1  11  176.90    6.34   0
  -2   1  11   15.17    4.88   0
  -2   1  11   17.11    6.33   0
   2  -1 -11   32.81    4.84   0
  -1   1  11  273.81    6.99   0
   1  -1 -11  325.05    6.05   0
  -1   1  11  297.26    7.40   0
   0   1  11   22.82    6.08   0
   0   1  11   24.60    6.07   0
   0   1  11   13.85    6.70   0
   1   1  11    4.26    5.20   0
   1   1  11   16.01    5.14   0
   1   1  11    7.95    7.18   0
   2   1  11   10.68    5.52   0
   2   1  11    9.11    5.38   0
   2   1  11   17.08    7.56   0
  -9   2  11   52.00    5.80   0
  -9   2  11   50.75    5.61   0
   9  -2 -11   46.48    5.58   0
  -8   2  11  287.91    6.16   0
  -8   2  11  269.69    6.30   0
   8  -2 -11  278.26    6.14   0
  -7   2  11  152.80    5.52   0
  -7   2  11  128.78    5.59   0
   7  -2 -11  139.92    5.41   0
  -6   2  11  392.91    7.25   0
  -6   2  11  373.62    7.01   0
  -6   2  11  404.32    6.39   0
   6  -2 -11  400.43    7.07   0
   5  -2 -11  849.22    7.18   0
  -5   2  11  794.07    7.13   0
  -5   2  11  729.67    7.89   0
   4  -2 -11  356.26    5.75   0
  -4   2  11  313.32    7.15   0
  -4   2  11  306.96    6.74   0
   3  -2 -11  813.67    7.13   0
  -3   2  11  733.90    7.97   0
  -3   2  11  693.30    6.85   0
  -2   2  11   20.25    5.03   0
   2  -2 -11   29.34    6.34   0
  -2   2  11   22.40    5.51   0
  -1   2  11  134.08    5.58   0
  -1   2  11  134.95    6.94   0
   0   2  11  159.13    6.88   0
   0   2  11  162.07    5.64   0
   0   2  11  164.92    6.31   0
   1   2  11   24.30    5.40   0
   1   2  11   18.78    6.47   0
   1   2  11   22.74    7.34   0
  -9   3  11  201.69    7.39   0
  -9   3  11  183.57    7.37   0
   9  -3 -11  235.17    7.29   0
  -8   3  11  209.18    7.03   0
  -8   3  11  209.61    7.22   0
   8  -3 -11  236.34    6.98   0
  -8   3  11  217.66    7.31   0
  -7   3  11   88.42    5.34   0
  -7   3  11   93.56    5.44   0
  -7   3  11   96.70    6.75   0
   7  -3 -11   93.27    5.26   0
  -6   3  11  103.57    6.49   0
  -6   3  11  113.59    5.31   0
  -6   3  11  123.09    5.55   0
   6  -3 -11  127.82    5.19   0
   5  -3 -11  276.40    6.63   0
  -5   3  11  232.92    6.02   0
  -5   3  11  269.49    6.96   0
   4  -3 -11  193.91    5.46   0
  -4   3  11  168.98    6.96   0
  -4   3  11  164.33    5.54   0
   3  -3 -11  285.57    5.89   0
  -3   3  11  263.56    6.24   0
  -3   3  11  257.99    5.88   0
  -2   3  11  460.66    7.40   0
   2  -3 -11  522.25    6.70   0
  -2   3  11  456.84    6.80   0
  -1   3  11  340.21    6.29   0
  -1   3  11  325.00    7.76   0
   0   3  11    6.70    5.31   0
   0   3  11   13.44    6.27   0
   0   3  11   -1.25    7.15   0
  -9   4  11  350.76    7.83   0
  -9   4  11  371.04    7.97   0
   9  -4 -11  409.52    7.78   0
  -9   4  11  405.38    8.10   0
  -8   4  11    2.91    5.24   0
  -8   4  11    7.21    5.21   0
   8  -4 -11   21.91    5.40   0
  -8   4  11   29.06    6.79   0
  -7   4  11   42.49    6.27   0
  -7   4  11   49.80    6.41   0
  -7   4  11   53.87    6.67   0
   7  -4 -11   39.20    5.03   0
  -6   4  11   20.41    5.40   0
  -6   4  11   21.16    5.47   0
   6  -4 -11   28.80    6.24   0
   5  -4 -11   22.77    6.31   0
  -5   4  11   24.25    5.31   0
  -5   4  11    5.98    5.41   0
  -4   4  11  735.66    7.33   0
   4  -4 -11  884.56    7.35   0
  -4   4  11  757.71    7.18   0
   3  -4 -11  439.02    6.47   0
  -3   4  11  364.17    6.60   0
  -3   4  11  365.34    7.34   0
  -2   4  11   59.05    6.59   0
   2  -4 -11   66.66    6.68   0
  -2   4  11   51.46    7.12   0
  -1   4  11   41.03    6.76   0
  -1   4  11   53.86    6.65   0
  -1   4  11   39.36    6.04   0
  -8   5  11   33.79    5.49   0
  -8   5  11   22.91    6.56   0
   8  -5 -11   25.40    5.35   0
  -8   5  11   20.21    5.69   0
  -7   5  11   74.30    5.57   0
  -7   5  11   83.43    5.92   0
   7  -5 -11   77.85    6.69   0
   6  -5 -11  266.00    5.81   0
  -6   5  11  247.24    6.01   0
  -6   5  11  245.56    7.44   0
   5  -5 -11  312.44    6.24   0
  -5   5  11  245.80    6.12   0
  -5   5  11  274.33    6.29   0
   4  -5 -11  117.12    5.58   0
  -4   5  11  114.22    5.66   0
  -4   5  11  119.31    5.91   0
   3  -5 -11    1.83    5.25   0
  -3   5  11    3.85    5.82   0
  -3   5  11   13.90    5.38   0
  -2   5  11  144.57    8.01   0
  -2   5  11  155.54    7.23   0
  -8   6  11   13.54    6.84   0
  -8   6  11   10.18    5.48   0
  -8   6  11   12.96    7.15   0
   8  -6 -11   15.10    5.55   0
  -7   6  11  530.89    7.02   0
  -7   6  11  507.61    8.55   0
   7  -6 -11  633.49    7.12   0
   6  -6 -11  148.22    6.91   0
  -6   6  11  165.52    7.21   0
  -6   6  11  153.59    7.55   0
  -5   6  11    1.22    5.60   0
   5  -6 -11   12.20    5.35   0
  -5   6  11    1.88    5.82   0
   4  -6 -11   83.78    5.66   0
  -4   6  11   60.75    5.64   0
  -4   6  11   56.65    7.54   0
   3  -6 -11  173.63    7.34   0
  -3   6  11  138.04    7.35   0
  -3   6  11  155.67    8.12   0
  -2  -7  12    3.53    5.69   0
  -2  -7  12   10.03    6.58   0
  -2  -7  12    4.51    6.91   0
  -1  -7  12   69.83    7.00   0
  -1  -7  12   62.54    6.89   0
  -1  -7  12   59.24    8.25   0
   0  -7  12    8.15    6.70   0
   0  -7  12   16.57    6.57   0
   0  -7  12    2.17    6.41   0
   1  -7  12   53.69    6.82   0
   1  -7  12   42.16    6.77   0
   1  -7  12   38.22    6.70   0
   1  -7  12   34.47    7.09   0
   2  -7  12   22.61    6.72   0
   2  -7  12   16.05    6.87   0
   2  -7  12   18.18    5.56   0
   2  -7  12   17.69    6.94   0
  -4  -6  12   45.36    5.62   0
  -4  -6  12   55.69    8.45   0
   4   6 -12   57.17    8.13   0
  -3  -6  12   44.29    5.80   0
  -3  -6  12   49.17    8.17   0
  -2  -6  12   61.09    5.87   0
  -2  -6  12   47.62    6.45   0
  -2  -6  12   51.68    6.84   0
  -1  -6  12   82.71    5.90   0
  -1  -6  12   93.77    6.83   0
  -1  -6  12   66.35    6.63   0
   0  -6  12   26.20    6.70   0
   0  -6  12   31.43    6.55   0
   0  -6  12   36.38    6.48   0
   1  -6  12  103.87    6.78   0
   1  -6  12   89.42    7.03   0
   1  -6  12   69.65    6.84   0
   1  -6  12   90.38    5.84   0
   2  -6  12   17.05    6.45   0
   2  -6  12    4.00    6.58   0
   2  -6  12   -6.38    6.76   0
   2  -6  12    2.73    6.80   0
   3  -6  12    5.78    7.66   0
   3  -6  12    7.72    6.79   0
   3  -6  12    8.26    7.29   0
   3  -6  12    9.31    5.64   0
  -5  -5  12    9.04    5.60   0
   5   5 -12   19.80    6.80   0
  -5  -5  12    6.27    7.14   0
  -4  -5  12  150.27    7.07   0
  -4  -5  12  141.91    7.39   0
   4   5 -12  143.00    7.32   0
   3   5 -12   95.14    6.76   0
  -3  -5  12   73.28    6.64   0
  -3  -5  12   81.99    6.81   0
  -2  -5  12  207.98    5.99   0
  -2  -5  12  189.13    7.37   0
  -1  -5  12  151.99    6.02   0
  -1  -5  12  176.35    5.71   0
  -1  -5  12  129.49    5.68   0
   0  -5  12   70.15    6.67   0
   0  -5  12   79.09    6.52   0
   0  -5  12   47.70    6.45   0
   0  -5  12   66.27    6.85   0
   1  -5  12  116.58    6.65   0
   1  -5  12  112.02    6.03   0
   1  -5  12  101.16    5.69   0
   1  -5  12  105.73    7.16   0
   2  -5  12    7.99    6.15   0
   2  -5  12    4.19    5.22   0
   2  -5  12   15.19    5.60   0
   2  -5  12    6.08    5.44   0
   3  -5  12    8.94    6.71   0
   3  -5  12    7.39    7.22   0
   3  -5  12   -1.74    5.72   0
  -6  -4  12    6.85    5.52   0
  -6  -4  12    8.13    7.01   0
   6   4 -12   -4.04    6.90   0
  -5  -4  12   30.37    5.30   0
  -5  -4  12   31.70    6.95   0
   5   4 -12   41.19    6.68   0
   4   4 -12  135.24    6.85   0
  -4  -4  12  139.84    6.95   0
  -4  -4  12  126.36    7.06   0
  -3  -4  12  224.90    5.97   0
  -3  -4  12  219.14    6.15   0
   3   4 -12  249.72    6.10   0
  -2  -4  12  114.36    6.79   0
   2   4 -12  126.60    6.86   0
  -2  -4  12  121.23    6.86   0
  -1  -4  12  282.25    7.27   0
  -1  -4  12  301.19    6.14   0
  -1  -4  12  260.32    6.11   0
  -1  -4  12  289.14    6.30   0
   0  -4  12  133.89    6.75   0
   0  -4  12  155.42    5.62   0
   0  -4  12  114.37    5.48   0
   0  -4  12  118.70    5.80   0
   1  -4  12   69.75    5.31   0
   1  -4  12   77.54    5.59   0
   1  -4  12   82.77    5.87   0
   2  -4  12   22.94    6.43   0
   2  -4  12   -2.63    6.92   0
   2  -4  12    5.67    5.36   0
   3  -4  12    1.50    5.29   0
   3  -4  12   12.35    7.38   0
   3  -4  12    4.90    6.71   0
  -6  -3  12   -7.60    6.51   0
   6   3 -12   -2.35    5.43   0
  -6  -3  12    4.87    6.84   0
  -5  -3  12   58.40    5.33   0
  -5  -3  12   63.89    6.85   0
   5   3 -12   58.71    6.58   0
  -4  -3  12   89.58    5.33   0
  -4  -3  12   87.32    6.72   0
   4   3 -12   97.97    5.47   0
  -3  -3  12  408.39    7.51   0
   3   3 -12  401.27    7.67   0
  -3  -3  12  355.50    7.63   0
  -2  -3  12   21.59    6.52   0
   2   3 -12   17.27    6.49   0
  -2  -3  12   37.37    6.50   0
  -1  -3  12  237.40    7.07   0
  -1  -3  12  258.60    6.05   0
  -1  -3  12  236.42    6.19   0
   0  -3  12   90.84    6.82   0
   0  -3  12  100.25    6.44   0
   0  -3  12  116.14    5.81   0
   1  -3  12   92.89    6.52   0
   1  -3  12   95.27    5.54   0
   1  -3  12  104.34    5.90   0
   2  -3  12   44.84    6.39   0
   2  -3  12   59.68    5.98   0
   2  -3  12   58.52    5.64   0
   3  -3  12   15.71    6.62   0
   3  -3  12   15.54    7.68   0
   3  -3  12   14.82    5.60   0
  -7  -2  12   61.25    5.72   0
  -7  -2  12   65.27    6.97   0
   7   2 -12   67.78    5.63   0
   6   2 -12    7.67    6.42   0
  -6  -2  12    0.49    5.16   0
  -6  -2  12   -0.79    6.66   0
  -5  -2  12   20.56    6.17   0
   5   2 -12   16.60    5.21   0
  -5  -2  12   18.45    6.59   0
  -4  -2  12  181.85    5.54   0
  -4  -2  12  179.71    6.98   0
   4   2 -12  184.38    6.84   0
   3   2 -12  167.39    5.67   0
  -3  -2  12  170.03    5.42   0
  -3  -2  12  147.09    6.80   0
  -2  -2  12    3.53    5.16   0
  -2  -2  12   13.20    5.14   0
   2   2 -12   10.35    5.13   0
  -2  -2  12   12.52    6.47   0
  -1  -2  12  168.97    6.91   0
  -1  -2  12  198.95    5.79   0
   0  -2  12  260.18    6.02   0
   0  -2  12  228.93    6.81   0
   0  -2  12  290.94    7.41   0
   1  -2  12   28.04    5.23   0
   1  -2  12   39.79    5.37   0
   1  -2  12   30.51    5.65   0
   2  -2  12   46.43    5.57   0
   2  -2  12   43.96    6.62   0
   2  -2  12   37.55    7.49   0
  -7  -1  12   63.36    5.77   0
  -7  -1  12   49.71    5.81   0
   7   1 -12   65.89    6.72   0
   6   1 -12   66.88    6.40   0
  -6  -1  12   65.76    5.30   0
  -6  -1  12   65.84    5.49   0
  -5  -1  12    3.46    6.06   0
   5   1 -12    4.93    5.02   0
  -5  -1  12   -1.46    5.25   0
  -4  -1  12  234.35    5.55   0
   4   1 -12  269.06    6.99   0
  -4  -1  12  223.53    5.98   0
   3   1 -12   32.16    5.19   0
  -3  -1  12   38.63    5.24   0
  -3  -1  12   34.52    6.21   0
  -3  -1  12   27.63    5.39   0
  -2  -1  12   72.21    5.34   0
   2   1 -12   84.57    6.38   0
  -2  -1  12   62.07    5.49   0
  -1  -1  12    0.59    4.95   0
  -1  -1  12   22.74    6.42   0
   0  -1  12   66.21    5.27   0
   0  -1  12   48.92    6.13   0
   0  -1  12   48.18    6.91   0
   1  -1  12  118.27    5.41   0
   1  -1  12  126.03    5.74   0
   1  -1  12  132.42    6.15   0
   2  -1  12  116.34    7.07   0
   2  -1  12  102.27    7.02   0
   2  -1  12  100.32    7.85   0
  -8   0  12  198.81    6.35   0
  -8   0  12  205.40    6.15   0
   8   0 -12  249.86    6.11   0
  -7   0  12   26.16    5.41   0
  -7   0  12   32.78    6.81   0
   7   0 -12   29.66    6.55   0
   6   0 -12   38.77    6.35   0
  -6   0  12   36.02    5.32   0
  -6   0  12   31.96    5.42   0
   5   0 -12   32.91    6.23   0
  -5   0  12   34.06    5.37   0
  -5   0  12   27.23    5.39   0
  -4   0  12  883.05    8.08   0
  -4   0  12  887.57    8.29   0
   4   0 -12  971.46    7.58   0
  -4   0  12  828.85    7.39   0
   3   0 -12    2.95    5.06   0
  -3   0  12    4.74    4.94   0
  -3   0  12    0.30    5.14   0
  -2   0  12   35.43    5.00   0
   2   0 -12   56.87    6.05   0
  -2   0  12   50.99    6.46   0
  -1   0  12    2.00    6.10   0
  -1   0  12    7.36    5.42   0
   0   0  12  246.37    6.93   0
   0   0  12  263.06    5.83   0
   0   0  12  249.49    6.43   0
   1   0  12  136.09    6.77   0
   1   0  12  142.40    5.79   0
   1   0  12  160.36    6.47   0
  -8   1  12  135.69    5.96   0
  -8   1  12  120.79    6.99   0
   8  -1 -12  123.30    6.86   0
  -7   1  12   42.83    5.59   0
  -7   1  12   46.56    6.77   0
   7  -1 -12   50.42    5.40   0
   6  -1 -12  516.86    7.57   0
  -6   1  12  500.68    7.73   0
  -6   1  12  444.50    6.51   0
   5  -1 -12  258.30    5.73   0
  -5   1  12  252.09    5.84   0
  -5   1  12  247.32    5.91   0
  -5   1  12  220.19    5.62   0
  -4   1  12   41.66    6.53   0
   4  -1 -12   54.37    6.03   0
  -4   1  12   46.71    6.32   0
   3  -1 -12   34.28    4.88   0
  -3   1  12   12.48    5.17   0
  -3   1  12   22.70    5.00   0
  -2   1  12   59.21    5.23   0
  -2   1  12   70.29    6.49   0
   2  -1 -12   70.58    6.19   0
  -1   1  12   46.25    5.26   0
  -1   1  12   43.74    5.52   0
   0   1  12   72.70    5.41   0
   0   1  12   63.84    5.53   0
   0   1  12   71.05    7.21   0
   1   1  12   75.89    6.96   0
   1   1  12   66.29    5.82   0
   1   1  12   83.19    6.43   0
  -8   2  12  356.81    7.79   0
  -8   2  12  393.15    6.63   0
   8  -2 -12  393.78    6.63   0
  -7   2  12  102.13    5.63   0
  -7   2  12  104.20    5.72   0
  -7   2  12  104.76    6.82   0
   7  -2 -12   96.59    6.67   0
   6  -2 -12  120.21    5.34   0
  -6   2  12  115.23    5.63   0
  -6   2  12  101.19    6.66   0
  -6   2  12   95.50    6.67   0
   5  -2 -12  237.72    6.74   0
  -5   2  12  233.57    7.18   0
  -5   2  12  217.77    5.54   0
  -4   2  12  182.08    7.03   0
  -4   2  12  179.20    6.63   0
   4  -2 -12  227.98    6.69   0
   3  -2 -12  140.59    5.36   0
  -3   2  12  138.11    6.78   0
  -3   2  12  114.27    6.56   0
  -2   2  12   10.03    5.06   0
   2  -2 -12   13.48    6.32   0
  -2   2  12    2.19    6.58   0
  -1   2  12  173.42    7.17   0
  -1   2  12  171.65    7.51   0
   0   2  12   19.06    5.55   0
   0   2  12   25.56    6.68   0
   0   2  12   14.69    7.50   0
  -8   3  12  147.14    5.76   0
  -8   3  12  125.36    6.01   0
  -8   3  12  148.68    5.99   0
   8  -3 -12  148.41    7.02   0
  -7   3  12   72.75    6.89   0
  -7   3  12   68.20    6.70   0
  -7   3  12   61.42    5.74   0
   7  -3 -12   90.10    6.51   0
   6  -3 -12  359.50    7.13   0
  -6   3  12  354.19    7.15   0
  -6   3  12  336.27    6.18   0
  -6   3  12  368.04    6.35   0
   5  -3 -12   44.03    5.17   0
  -5   3  12   34.28    5.30   0
  -5   3  12   50.32    5.74   0
  -4   3  12  149.21    5.82   0
  -4   3  12  147.63    5.92   0
   4  -3 -12  185.16    5.69   0
  -3   3  12  324.16    7.80   0
   3  -3 -12  374.55    7.37   0
  -3   3  12  309.76    7.32   0
  -2   3  12   43.78    5.44   0
   2  -3 -12   49.24    6.55   0
  -2   3  12   37.69    5.74   0
  -1   3  12   13.64    6.49   0
  -1   3  12   16.61    6.45   0
  -1   3  12   13.04    5.91   0
  -8   4  12   59.51    5.63   0
  -8   4  12   52.03    7.02   0
  -8   4  12   67.75    7.13   0
   8  -4 -12   68.06    5.58   0
  -7   4  12    8.27    6.45   0
  -7   4  12    9.64    6.50   0
  -7   4  12   15.20    6.77   0
   7  -4 -12    2.25    5.33   0
   6  -4 -12  457.17    6.44   0
  -6   4  12  368.12    7.70   0
  -6   4  12  406.07    6.85   0
   5  -4 -12  151.89    5.70   0
  -5   4  12  139.77    6.92   0
  -5   4  12  150.94    7.11   0
   4  -4 -12  140.13    5.72   0
  -4   4  12  139.17    7.23   0
  -4   4  12  118.07    5.80   0
   3  -4 -12    5.11    5.12   0
  -3   4  12   -4.12    7.25   0
  -3   4  12   -2.37    6.40   0
  -2   4  12    3.10    5.95   0
  -2   4  12    9.25    5.59   0
   7  -5 -12  180.44    5.94   0
  -7   5  12  135.96    5.96   0
  -7   5  12  137.81    7.58   0
   6  -5 -12  251.91    7.34   0
  -6   5  12  252.52    7.44   0
  -6   5  12  260.06    7.85   0
  -5   5  12    0.28    5.20   0
   5  -5 -12    8.35    5.32   0
  -5   5  12    8.62    5.76   0
   4  -5 -12   16.29    6.63   0
  -4   5  12   -2.79    5.65   0
  -4   5  12    7.99    7.06   0
  -2  -6  13   -4.04    6.56   0
  -2  -6  13    7.08    6.42   0
  -2  -6  13   10.67    5.65   0
  -1  -6  13   -9.88    6.69   0
  -1  -6  13   -0.55    5.46   0
  -1  -6  13    1.93    6.49   0
   0  -6  13   -2.06    5.52   0
   0  -6  13    3.17    5.54   0
   0  -6  13   12.22    5.39   0
   0  -6  13   -1.94    5.62   0
  -3  -5  13   48.39    5.54   0
  -3  -5  13   34.61    6.97   0
   3   5 -13   33.12    6.78   0
  -2  -5  13   -8.94    5.55   0
  -2  -5  13    3.44    5.25   0
  -2  -5  13   -2.01    6.60   0
  -1  -5  13    8.53    5.41   0
  -1  -5  13    4.58    6.50   0
  -1  -5  13   10.82    5.31   0
  -1  -5  13    2.24    5.39   0
   0  -5  13    8.07    6.73   0
   0  -5  13    4.06    5.32   0
   0  -5  13   -0.14    5.30   0
   0  -5  13    6.36    5.43   0
   1  -5  13   19.95    5.49   0
   1  -5  13   33.83    6.88   0
   1  -5  13   23.63    6.78   0
   1  -5  13   23.45    7.04   0
  -4  -4  13   71.83    5.53   0
  -4  -4  13   48.04    5.72   0
   4   4 -13   67.77    6.85   0
  -3  -4  13  114.63    5.74   0
   3   4 -13  125.54    5.76   0
  -3  -4  13   89.93    7.13   0
  -2  -4  13   12.05    5.10   0
  -2  -4  13   11.05    6.53   0
  -1  -4  13   40.65    6.78   0
  -1  -4  13   37.35    5.34   0
  -1  -4  13   34.33    6.44   0
  -1  -4  13   38.50    6.72   0
   0  -4  13    9.59    6.72   0
   0  -4  13    6.15    6.38   0
   0  -4  13    2.56    5.24   0
   0  -4  13    3.07    5.50   0
   1  -4  13   48.78    6.67   0
   1  -4  13   38.89    6.91   0
   1  -4  13   36.68    6.59   0
   1  -4  13   35.19    7.11   0
  -5  -3  13   49.76    5.59   0
  -5  -3  13   58.35    6.93   0
   5   3 -13   47.91    6.64   0
  -4  -3  13   53.88    5.59   0
   4   3 -13   53.87    5.35   0
  -4  -3  13   30.08    6.81   0
   3   3 -13  591.73    7.24   0
  -3  -3  13  485.69    6.94   0
  -3  -3  13  485.11    8.14   0
  -2  -3  13    1.15    6.40   0
   2   3 -13   -0.35    6.33   0
  -2  -3  13    4.50    6.42   0
  -2  -3  13    7.52    6.66   0
  -1  -3  13   81.79    5.71   0
  -1  -3  13   82.65    6.60   0
  -1  -3  13   80.58    5.39   0
  -1  -3  13   60.39    5.68   0
   0  -3  13  107.08    6.98   0
   0  -3  13   94.72    6.92   0
   0  -3  13  121.17    6.17   0
   1  -3  13   52.99    5.67   0
   1  -3  13   58.16    6.86   0
   1  -3  13   49.69    5.82   0
  -6  -2  13   23.90    6.52   0
   6   2 -13   24.06    5.48   0
  -6  -2  13   18.44    7.00   0
  -5  -2  13  106.28    6.74   0
  -5  -2  13  101.32    7.05   0
   5   2 -13  115.81    6.90   0
   4   2 -13    4.19    5.19   0
  -4  -2  13    2.12    6.47   0
  -4  -2  13   11.86    5.46   0
  -3  -2  13  443.01    6.70   0
  -3  -2  13  438.07    7.61   0
  -3  -2  13  392.58    7.59   0
   3   2 -13  429.86    7.65   0
  -2  -2  13   65.99    5.40   0
  -2  -2  13   87.51    6.58   0
   2   2 -13   80.99    5.54   0
  -2  -2  13   61.15    6.87   0
  -1  -2  13  170.05    5.74   0
  -1  -2  13  159.12    5.53   0
  -1  -2  13  145.80    6.00   0
   0  -2  13   95.49    5.63   0
   0  -2  13   69.79    5.39   0
   0  -2  13   75.34    7.27   0
   1  -2  13   18.46    5.51   0
   1  -2  13   10.67    5.46   0
   1  -2  13   14.06    6.07   0
  -6  -1  13   19.79    5.53   0
   6   1 -13   18.15    5.45   0
  -6  -1  13   17.75    6.80   0
  -5  -1  13   54.27    5.21   0
  -5  -1  13   51.22    5.54   0
   5   1 -13   46.05    6.73   0
   4   1 -13  197.63    6.77   0
  -4  -1  13  216.61    5.79   0
  -4  -1  13  205.21    5.91   0
  -4  -1  13  179.37    5.91   0
  -3  -1  13  303.18    7.18   0
  -3  -1  13  297.22    7.31   0
   3   1 -13  291.85    6.19   0
  -3  -1  13  257.64    7.17   0
  -2  -1  13   73.93    6.61   0
   2   1 -13   72.07    5.41   0
  -2  -1  13   81.01    6.71   0
  -1  -1  13    3.18    5.29   0
  -1  -1  13   10.95    5.20   0
  -1  -1  13   24.44    5.57   0
   0  -1  13  131.41    5.70   0
   0  -1  13  117.77    5.88   0
   0  -1  13  150.89    7.31   0
   7   0 -13  278.01    6.51   0
  -7   0  13  221.99    7.52   0
  -7   0  13  215.04    6.38   0
   6   0 -13  126.51    5.82   0
  -6   0  13  116.65    5.54   0
  -6   0  13   88.03    7.07   0
  -5   0  13  116.19    5.76   0
   5   0 -13  138.91    5.59   0
  -5   0  13  120.24    6.98   0
  -5   0  13  103.15    6.72   0
  -4   0  13  198.13    5.72   0
  -4   0  13  201.72    6.82   0
  -4   0  13  172.56    5.69   0
   4   0 -13  220.09    5.79   0
  -3   0  13   28.69    5.24   0
   3   0 -13   23.85    5.25   0
  -3   0  13   14.00    5.18   0
  -2   0  13  126.49    5.76   0
   2   0 -13  132.58    5.75   0
  -2   0  13  112.65    5.81   0
  -1   0  13    7.87    5.24   0
  -1   0  13   18.46    5.18   0
  -1   0  13   19.76    5.60   0
   0   0  13   73.68    5.52   0
   0   0  13   59.64    5.56   0
   0   0  13   66.92    7.41   0
   7  -1 -13  344.18    6.55   0
  -7   1  13  296.69    6.45   0
  -7   1  13  309.57    6.50   0
  -7   1  13  293.32    6.46   0
   6  -1 -13  186.92    5.98   0
  -6   1  13  187.11    5.86   0
  -6   1  13  149.04    7.24   0
  -6   1  13  184.75    7.20   0
  -5   1  13   70.97    5.37   0
   5  -1 -13   75.96    5.43   0
  -5   1  13   53.46    5.57   0
  -5   1  13   58.97    5.66   0
   4  -1 -13   91.20    6.46   0
  -4   1  13   80.88    5.69   0
  -4   1  13   73.53    6.64   0
   3  -1 -13   52.10    6.37   0
  -3   1  13   40.17    6.82   0
  -3   1  13   35.51    5.18   0
  -2   1  13   25.26    6.39   0
   2  -1 -13   54.59    6.34   0
  -2   1  13   41.70    5.52   0
  -1   1  13   51.65    5.58   0
  -1   1  13   39.36    5.41   0
  -1   1  13   42.52    5.95   0
   7  -2 -13   52.52    6.80   0
  -7   2  13   56.38    6.78   0
  -7   2  13   55.85    5.61   0
  -7   2  13   42.46    7.05   0
   6  -2 -13   95.27    5.58   0
  -6   2  13  100.18    5.63   0
  -6   2  13   83.94    6.92   0
  -6   2  13  102.59    5.79   0
  -5   2  13   75.19    5.71   0
   5  -2 -13   90.83    5.38   0
  -5   2  13   94.03    6.57   0
   4  -2 -13   24.42    6.41   0
  -4   2  13    5.28    5.68   0
  -4   2  13   21.69    5.28   0
   3  -2 -13  204.30    7.11   0
  -3   2  13  189.67    6.28   0
  -3   2  13  152.95    6.84   0
  -2   2  13   92.42    6.99   0
   2  -2 -13   91.03    5.84   0
  -2   2  13   91.05    5.98   0
   6  -3 -13   47.40    5.45   0
  -6   3  13   44.91    6.75   0
  -6   3  13   42.33    6.72   0
  -6   3  13   41.42    5.88   0
  -5   3  13   90.59    5.86   0
  -5   3  13  112.20    6.04   0
   5  -3 -13  136.47    5.80   0
   4  -3 -13  248.91    6.20   0
  -4   3  13  192.70    7.45   0
  -4   3  13  178.13    7.32   0
   3  -3 -13  175.26    5.85   0
  -3   3  13  157.41    6.40   0
  -3   3  13  142.12    7.16   0
   3   3 -14  140.58    6.07   0
  -3  -3  14  112.91    7.20   0
  -3  -3  14  131.76    6.06   0
  -3  -3  14  121.69    6.06   0
  -2  -3  14   28.90    6.68   0
  -2  -3  14   29.89    5.38   0
  -2  -3  14   22.55    5.57   0
  -1  -3  14   22.04    5.64   0
  -1  -3  14   15.57    6.74   0
  -4  -2  14    1.52    6.63   0
  -4  -2  14    4.02    6.82   0
   4   2 -14    4.31    5.28   0
  -4  -2  14  -10.15    5.37   0
  -3  -2  14  283.22    6.41   0
  -3  -2  14  258.17    7.65   0
   3   2 -14  328.30    6.57   0
  -3  -2  14  253.71    7.83   0
  -2  -2  14   28.14    6.82   0
  -2  -2  14   28.70    6.73   0
  -2  -2  14   30.60    5.68   0
  -1  -2  14   12.17    5.47   0
  -1  -2  14   22.07    6.95   0
  -5  -1  14   38.15    5.59   0
  -5  -1  14   46.24    5.82   0
  -4  -1  14   29.66    5.63   0
   4   1 -14   49.78    5.37   0
  -4  -1  14   41.10    5.66   0
  -4  -1  14   46.70    6.63   0
  -3  -1  14   36.33    5.40   0
  -3  -1  14   29.85    7.07   0
   3   1 -14   32.48    6.69   0
  -3  -1  14   34.95    5.68   0
  -2  -1  14    6.63    5.61   0
  -2  -1  14   14.53    5.42   0
  -5   0  14   16.46    5.55   0
  -5   0  14   16.02    6.68   0
  -5   0  14    0.10    6.69   0
   5   0 -14   18.09    5.38   0
  -4   0  14   12.85    6.58   0
   4   0 -14   12.65    5.37   0
  -4   0  14    5.98    5.64   0
  -4   0  14    7.58    6.77   0
  -3   0  14    8.78    6.87   0
   3   0 -14   34.79    6.58   0
  -3   0  14   23.94    5.46   0
  -4   1  14   23.83    5.52   0
;
_shelx_hkl_checksum     30121
_shelx_res_file
;
TITL Co(NCS)2(2,6-DMP)2(H2O)2*(2,5-DMP)(woe644)
CELL  0.71073    8.3009    9.0466   10.4200    96.640   105.820   116.070
ZERR  1           0.0004    0.0005    0.0006     0.004     0.004     0.004
LATT   1
SFAC  C Co N S H O
UNIT  20 1 8 2 28 2
L.S. 10
ACTA
BOND $H
HTAB O1 N20
EQIV $1 -x, -y+1, -z+1
HTAB O1 N10_$1
WGHT    0.052800    0.111800
FVAR       2.96539
CO1   2    0.500000    0.500000    0.500000    10.50000    0.03641    0.05128 =
         0.04350    0.00580    0.02181    0.02088
N1    3    0.332783    0.263646    0.352380    11.00000    0.04967    0.06126 =
         0.05779    0.00105    0.02831    0.01901
C1    1    0.285671    0.139887    0.270927    11.00000    0.04743    0.05893 =
         0.05221    0.00642    0.02302    0.01806
S1    4    0.230501   -0.029952    0.157449    11.00000    0.11154    0.06839 =
         0.07597   -0.01235    0.02902    0.03271
N10   3   -0.054731    0.390223    0.654664    11.00000    0.04375    0.05430 =
         0.05420    0.01677    0.02877    0.02736
C10   1   -0.066284    0.274624    0.555717    11.00000    0.04408    0.05055 =
         0.05524    0.01525    0.02820    0.02300
C11   1    0.092969    0.304320    0.519717    11.00000    0.04569    0.05084 =
         0.05209    0.01145    0.02790    0.02483
AFIX  43
H11   5    0.081513    0.221175    0.450846    11.00000   -1.20000
AFIX   0
C12   1    0.271726    0.560032    0.682892    11.00000    0.03979    0.05719 =
         0.05161    0.00827    0.02139    0.02254
AFIX  43
H12   5    0.388117    0.660203    0.730111    11.00000   -1.20000
AFIX   0
C13   1    0.115004    0.532132    0.721005    11.00000    0.04617    0.05671 =
         0.04861    0.01226    0.02504    0.02933
C14   1   -0.255923    0.114876    0.483516    11.00000    0.05373    0.06001 =
         0.08813    0.00315    0.03962    0.01293
AFIX 137
H14A  5   -0.345808    0.115135    0.525067    11.00000   -1.50000
H14B  5   -0.239959    0.017124    0.491846    11.00000   -1.50000
H14C  5   -0.303754    0.109808    0.387279    11.00000   -1.50000
AFIX   0
C15   1    0.128533    0.659747    0.834979    11.00000    0.06618    0.07449 =
         0.07017   -0.00267    0.03483    0.03344
AFIX 137
H15A  5    0.034908    0.694216    0.799328    11.00000   -1.50000
H15B  5    0.255087    0.757948    0.870195    11.00000   -1.50000
H15C  5    0.104258    0.608714    0.908322    11.00000   -1.50000
AFIX   0
N11   3    0.261381    0.448393    0.581036    11.00000    0.03959    0.05548 =
         0.04788    0.01314    0.02352    0.02560
N20   3    0.444216    0.550600    0.101900    11.00000    0.09213    0.08276 =
         0.05448    0.02196    0.04506    0.05575
C20   1    0.594097    0.663269    0.077477    11.00000    0.09193    0.07136 =
         0.05106    0.01852    0.03636    0.04884
C21   1    0.648671    0.609724   -0.025560    11.00000    0.08381    0.07824 =
         0.05927    0.02277    0.04339    0.04413
AFIX  43
H21   5    0.754171    0.689425   -0.041353    11.00000   -1.20000
AFIX   0
C24   1    0.700333    0.844834    0.162816    11.00000    0.14139    0.07682 =
         0.08083    0.00920    0.05431    0.04783
AFIX 137
H24A  5    0.611144    0.886052    0.160093    11.00000   -1.50000
H24B  5    0.793526    0.913514    0.126326    11.00000   -1.50000
H24C  5    0.764655    0.851712    0.256914    11.00000   -1.50000
AFIX   0
O1    6    0.402225    0.615843    0.358595    11.00000    0.05501    0.08243 =
         0.05147    0.01938    0.03173    0.04355
AFIX   3
H1O1  5    0.297825    0.610463    0.347025    11.00000   -1.50000
H2O1  5    0.407395    0.601113    0.280995    11.00000   -1.50000
AFIX   0
HKLF 4
REM  Co(NCS)2(2,6-Dimethylpyrazin)2(H2O)2*(2,5-Dimethylpyrazin)  (woe644)  R =
REM R1 =  0.0346 for    3175 Fo > 4sig(Fo)  and  0.0381 for all    3447 data
REM    154 parameters refined using      0 restraints
END
WGHT      0.0528      0.1118
REM Highest difference peak  0.432,  deepest hole -0.388,  1-sigma level  0.036
Q1    1   0.1350 -0.0381  0.1734  11.00000  0.05    0.43
Q2    1  -0.2981  0.0518  0.5579  11.00000  0.05    0.23
Q3    1   0.1991  0.5393  0.7108  11.00000  0.05    0.20
Q4    1   0.0186  0.2995  0.5427  11.00000  0.05    0.19
Q5    1   0.3262  0.5126  0.3285  11.00000  0.05    0.18
Q6    1  -0.3660  0.1562  0.4535  11.00000  0.05    0.18
Q7    1   0.4129  0.5782  0.4792  11.00000  0.05    0.17
Q8    1   0.1827  0.3797  0.5536  11.00000  0.05    0.17
Q9    1   0.3651  0.3484  0.4281  11.00000  0.05    0.17
Q10   1  -0.0636  0.3308  0.6078  11.00000  0.05    0.17
Q11   1   0.6095  0.6274  0.0233  11.00000  0.05    0.16
Q12   1  -0.1523  0.2070  0.5214  11.00000  0.05    0.15
Q13   1   0.1230  0.5885  0.7861  11.00000  0.05    0.15
Q14   1   0.0198  0.4474  0.6807  11.00000  0.05    0.14
Q15   1   0.2582  0.7018  0.9263  11.00000  0.05    0.14
Q16   1   0.6595  0.7399  0.1117  11.00000  0.05    0.14
Q17   1   0.4353  0.3733  0.3954  11.00000  0.05    0.14
Q18   1   0.3647  0.4611  0.5642  11.00000  0.05    0.13
Q19   1   0.4405  0.4763  0.0783  11.00000  0.05    0.13
Q20   1   0.6694  0.9045  0.1021  11.00000  0.05    0.13
;
_shelx_res_checksum     78782
_shelxl_version_number         .2013
data_global
_journal_date_recd_electronic     2015-11-11
_journal_date_accepted     2015-11-16
_journal_name_full     'Acta Crystallographica, Section E'
_journal_year     2015
_journal_volume     71
_journal_issue     12
_journal_page_first     m242
_journal_page_last     m243
_journal_paper_category     HM
_journal_paper_doi     10.1107/S2056989015021829
_journal_coeditor_code     WM5240
_publ_contact_author
;
      Stefan Suckert
      Institut f\"ur Anorganische Chemie
      Christian-Albrechts-Universit\"at Kiel
      Max-Eyth Strasse 2
      D-24118 Kiel
      Germany
;
_publ_contact_author_email     ssuckert@ac.uni-kiel.de
_publ_contact_author_fax     '(+)431-880-1520'
_publ_contact_author_phone     '(+)431-880-2410'
_publ_section_title
;\
Crystal structure of
diaquabis(2,6-dimethylpyrazine-\k<i>N</i>^4^)bis(thiocyanato-\k<i>N</i>)\
cobalt(II) 2,5-dimethylpyrazine monosolvate
;
_publ_section_title_footnote     .
loop_
    _publ_author_name
    _publ_author_footnote
    _publ_author_address
    'Suckert, Stefan' .
;
Institut f\"ur Anorganische Chemie
Christian-Albrechts-Universit\"at Kiel
Max-Eyth-Strasse 2
24118 Kiel
Germany
;
    'W\"ohlert, Susanne' .
;
Institut f\"ur Anorganische Chemie
Christian-Albrechts-Universit\"at Kiel
Max-Eyth-Strasse 2
24118 Kiel
Germany
;
    'Je\&s, Inke' .
;
Institut f\"ur Anorganische Chemie
Christian-Albrechts-Universit\"at Kiel
Max-Eyth-Strasse 2
24118 Kiel
Germany
;
    'N\"ather, Christian' .
;
Institut f\"ur Anorganische Chemie
Christian-Albrechts-Universit\"at Kiel
Max-Eyth-Strasse 2
24118 Kiel
Germany
;
