# Supplementary material for: Crystal structure of di­aqua­bis­(2,6-di­methyl­pyrazine-κN 4)bis­(thio­cyanato-κN)cobalt(II) 2,5-di­methyl­pyrazine monosolvate
Source: Acta Crystallogr E Crystallogr Commun. 2015 Dec 6;71(Pt 12):m242–3. doi: 10.1107/S2056989015021829 (PMC4719854; doi:10.1107/S2056989015021829)
Supplement: Supplementary file 2 [file e-71-0m242-Isup2.hkl]

#
# h,k,l, Fc-squared, Fo-squared, sigma(Fo-squared), status flag
#
data_I
_shelx_title 'Co(NCS)2(2,6-DMP)2(H2O)2*(2,5-DMP)(woe644)'
_shelx_refln_list_code          4
_shelx_F_calc_maximum       34.42
_exptl_crystal_F_000       279.00
_reflns_d_resolution_high  0.7286

loop_
 _space_group_symop_operation_xyz
 'x, y, z'
 '-x, -y, -z'

_cell_length_a     8.3009
_cell_length_b     9.0466
_cell_length_c    10.4200
_cell_angle_alpha  96.640
_cell_angle_beta  105.820
_cell_angle_gamma 116.070

_shelx_F_squared_multiplier     1.000

loop_
 _refln_index_h
 _refln_index_k
 _refln_index_l
 _refln_F_squared_calc
 _refln_F_squared_meas
 _refln_F_squared_sigma
 _refln_observed_status
   1   0   0        924.96        968.20         4.47 o
   2   0   0        368.08        382.21         7.48 o
   3   0   0          0.92          1.04         0.43 o
   4   0   0        313.57        277.36         2.60 o
   5   0   0        351.54        355.18         3.84 o
   6   0   0         29.98         30.37         0.86 o
   7   0   0         30.06         30.07         0.62 o
   8   0   0         31.33         32.92         0.46 o
   9   0   0         20.75         21.00         0.67 o
  -9   1   0         15.83         15.53         0.60 o
  -8   1   0         66.34         65.80         0.66 o
  -7   1   0         34.86         39.09         0.78 o
  -6   1   0         62.37         65.55         1.12 o
  -5   1   0         61.51         48.17         0.68 o
  -4   1   0        119.87        138.09         1.87 o
  -3   1   0          1.83          1.79         0.46 o
   1   1   0        519.27        535.76         1.97 o
   2   1   0       1009.69        983.48         2.70 o
   3   1   0        390.63        382.38         5.58 o
   4   1   0         18.07         21.99         1.24 o
   5   1   0        380.90        371.12         3.82 o
   6   1   0          2.31          3.21         0.38 o
   7   1   0          6.36          7.21         0.34 o
   8   1   0          7.15          6.43         0.49 o
   9   1   0         13.77         12.98         0.43 o
 -10   2   0          4.02          3.75         0.38 o
  -9   2   0         32.58         34.21         0.42 o
  -8   2   0        199.49        210.33         3.15 o
  -7   2   0          5.00          5.25         0.36 o
  -6   2   0          0.76          1.52         0.42 o
  -5   2   0         18.44         18.73         0.63 o
  -3   2   0        114.34        121.66         2.10 o
  -2   2   0          0.64          2.28         0.93 o
   1   2   0       1010.10       1023.30         2.82 o
   2   2   0         15.51         25.38         0.56 o
   4   2   0        337.83        344.20         4.94 o
   5   2   0         30.44         31.12         0.45 o
   6   2   0         15.11         15.44         0.40 o
   7   2   0         10.48          9.69         0.38 o
   8   2   0          9.71         10.74         0.40 o
 -10   3   0         14.54         14.24         0.45 o
  -9   3   0         26.63         24.68         0.63 o
  -8   3   0         57.70         59.20         0.50 o
  -7   3   0         11.51         15.08         0.40 o
  -6   3   0        177.12        174.88         1.03 o
  -5   3   0        362.83        367.72         2.74 o
  -4   3   0        658.34        648.18         4.49 o
  -3   3   0          9.14          6.67         0.66 o
  -2   3   0         32.23         34.14         0.71 o
  -1   3   0          5.48          8.47         0.71 o
   0   3   0          3.54          4.23         0.58 o
   2   3   0         89.98         70.01         1.27 o
   3   3   0        122.94        126.41         2.17 o
   4   3   0        181.65        186.65         2.91 o
   5   3   0        131.51        136.52         2.05 o
   6   3   0         25.66         28.97         0.59 o
   7   3   0          0.12          0.48         0.37 o
 -10   4   0         10.48         10.80         0.38 o
  -9   4   0          7.49          8.96         0.38 o
  -8   4   0         28.42         30.62         0.45 o
  -7   4   0        140.60        139.25         1.76 o
  -6   4   0         78.28         77.97         1.35 o
  -5   4   0        340.80        363.05        10.84 o
  -4   4   0        383.89        356.30         5.07 o
  -3   4   0          5.76          3.04         0.61 o
  -2   4   0         28.56         22.19         0.62 o
  -1   4   0        223.33        206.68         2.64 o
   0   4   0         70.30         66.24         0.68 o
   1   4   0          1.65          2.71         0.49 o
   2   4   0         89.00         87.56         1.00 o
   3   4   0        473.58        496.86         3.02 o
   4   4   0         41.59         44.88         0.57 o
   5   4   0         15.31         14.36         0.44 o
   6   4   0         23.97         23.68         0.48 o
   7   4   0         13.29         12.75         0.44 o
 -10   5   0         11.43         12.56         0.62 o
  -9   5   0         12.76         13.01         0.62 o
  -8   5   0         32.02         31.64         0.50 o
  -7   5   0         49.91         58.57         1.11 o
  -6   5   0         52.34         46.90         0.67 o
  -5   5   0        156.74        164.45         1.71 o
  -4   5   0         25.77         26.60         0.69 o
  -3   5   0        404.26        355.82         6.29 o
  -2   5   0        260.99        246.82         2.45 o
  -1   5   0         23.95         28.95         0.94 o
   0   5   0         66.56         66.53         0.84 o
   1   5   0        210.23        222.76         1.78 o
   2   5   0         69.12         66.21         0.78 o
   3   5   0         26.98         22.92         0.48 o
   4   5   0         10.99         12.49         0.55 o
   5   5   0         61.48         64.13         1.73 o
   6   5   0          6.03          6.55         0.55 o
 -10   6   0         32.12         30.30         1.42 o
  -9   6   0          0.84          2.76         0.69 o
  -8   6   0         30.47         31.83         0.50 o
  -7   6   0          2.47          2.09         0.79 o
  -6   6   0          8.24          9.90         0.58 o
  -5   6   0        187.52        187.38         4.20 o
  -4   6   0         50.95         46.19         1.00 o
  -3   6   0        110.15        108.97         2.34 o
  -2   6   0         47.76         42.09         0.85 o
  -1   6   0        348.89        340.05         1.18 o
   0   6   0         79.85         78.91         0.75 o
   1   6   0          0.73         -0.34         0.53 o
   2   6   0         21.26         22.30         0.91 o
   3   6   0         84.68         86.63         1.26 o
   4   6   0          8.25          7.61         0.39 o
   5   6   0          2.77          2.64         0.46 o
 -10   7   0         38.96         37.54         3.01 o
  -9   7   0          0.55          1.32         0.42 o
  -8   7   0          1.86          1.90         0.52 o
  -7   7   0         14.33         15.61         0.57 o
  -6   7   0         42.27         44.37         0.80 o
  -5   7   0         47.25         50.00         1.06 o
  -4   7   0         18.25         19.23         0.56 o
  -3   7   0        338.86        332.63         6.23 o
  -2   7   0        235.42        231.63         5.12 o
  -1   7   0         14.98         14.49         0.65 o
   0   7   0          3.57          3.41         0.60 o
   1   7   0         66.79         72.90         1.25 o
   2   7   0         54.52         51.23         0.58 o
   3   7   0          8.31          8.35         0.53 o
   4   7   0          2.48          3.36         0.42 o
 -10   8   0         17.26         16.92         0.53 o
  -9   8   0         12.51         14.04         1.02 o
  -8   8   0          0.16          0.94         0.46 o
  -7   8   0         46.43         40.81         0.63 o
  -6   8   0          0.19          1.19         0.58 o
  -5   8   0        125.45        130.75         1.03 o
  -4   8   0         46.87         45.85         0.64 o
  -3   8   0          0.16          0.56         0.47 o
  -2   8   0         19.71         18.87         0.62 o
  -1   8   0         44.11         45.99         1.36 o
   0   8   0         28.98         29.93         1.26 o
   1   8   0         10.34         11.41         0.52 o
   2   8   0         11.31         11.13         0.48 o
   3   8   0          1.95          2.92         0.51 o
 -10   9   0         11.09         10.83         0.52 o
  -9   9   0         17.27         15.07         0.56 o
  -8   9   0          5.96          5.21         0.76 o
  -7   9   0        140.71        146.07         3.83 o
  -6   9   0         45.15         44.96         2.17 o
  -5   9   0          6.14          6.39         0.50 o
  -4   9   0          0.13          0.67         0.46 o
  -3   9   0          0.14          0.12         0.46 o
  -2   9   0        109.27        108.18         1.26 o
  -1   9   0          0.13          0.34         0.48 o
   0   9   0          9.02          9.73         0.79 o
   1   9   0          7.37          7.55         0.76 o
   2   9   0          2.47          2.96         0.81 o
  -9  10   0         17.34         17.23         0.54 o
  -8  10   0          6.30          5.18         0.57 o
  -7  10   0         49.80         47.52         0.83 o
  -6  10   0         15.73         16.73         0.58 o
  -5  10   0          3.81          4.07         0.47 o
  -4  10   0          6.27          6.57         0.49 o
  -3  10   0          5.47          5.03         0.56 o
  -2  10   0         41.34         38.43         0.65 o
  -1  10   0          5.95          6.41         0.57 o
   0  10   0          0.24          0.72         0.50 o
   1  10   0          0.05         -0.08         0.52 o
  -9  11   0          3.70          2.43         0.63 o
  -8  11   0          9.40          9.79         0.59 o
  -7  11   0         11.59         11.89         0.61 o
  -6  11   0         18.11         17.19         0.68 o
  -5  11   0          0.08          0.35         0.49 o
  -4  11   0          4.52          5.15         0.57 o
  -3  11   0          8.07          8.67         0.57 o
  -2  11   0          1.20          1.18         1.00 o
  -1  11   0          0.02         -0.31         1.11 o
  -7  12   0          1.23          1.23         0.65 o
  -6  12   0         12.73         12.68         0.79 o
  -5  12   0          3.22          3.29         0.66 o
  -4  12   0          0.20          0.64         0.60 o
   3 -12   1          7.55          6.04         0.59 o
   4 -12   1          3.27          3.06         0.66 o
   5 -12   1          3.44          3.08         0.73 o
   6 -12   1          3.90          4.17         0.74 o
   7 -12   1          2.04          1.71         0.66 o
   1 -11   1          1.16          1.41         0.51 o
   2 -11   1         11.01         10.83         0.85 o
   3 -11   1         15.46         13.78         0.67 o
   4 -11   1          2.16          2.83         0.63 o
   5 -11   1          4.48          4.44         0.53 o
   6 -11   1          9.52          9.87         0.67 o
   7 -11   1          2.48          2.46         0.55 o
   8 -11   1          7.71          7.32         0.87 o
  -1 -10   1          3.80          2.13         1.05 o
   0 -10   1         11.12          9.80         0.59 o
   1 -10   1          0.08          0.49         0.49 o
   2 -10   1         25.56         24.22         0.94 o
   3 -10   1         10.44          9.64         0.71 o
   4 -10   1         15.38         15.88         0.53 o
   5 -10   1          0.69          0.85         0.48 o
   6 -10   1          8.74          8.22         0.56 o
   7 -10   1         24.06         24.99         0.68 o
   8 -10   1          8.68          8.46         0.57 o
   9 -10   1          0.20          1.23         0.86 o
  -2  -9   1         14.26         14.95         0.53 o
  -1  -9   1          8.52          8.52         1.59 o
   0  -9   1         10.20          8.98         1.38 o
   1  -9   1          0.18         -0.26         0.73 o
   2  -9   1        137.62        136.44         3.21 o
   3  -9   1          0.15          0.71         0.53 o
   4  -9   1          2.20          2.31         0.47 o
   5  -9   1         22.01         22.90         0.65 o
   6  -9   1         19.06         19.73         0.84 o
   7  -9   1         37.11         38.25         0.63 o
   8  -9   1          4.07          3.98         0.48 o
   9  -9   1          9.24          9.46         0.50 o
  10  -9   1          4.80          6.11         0.69 o
  -4  -8   1          1.46          1.65         0.55 o
  -3  -8   1          1.91          2.24         0.50 o
  -2  -8   1         16.45         16.39         0.49 o
  -1  -8   1         33.40         34.35         2.17 o
   0  -8   1         92.78         92.51         0.88 o
   1  -8   1          7.46          9.73         0.90 o
   2  -8   1         22.07         21.59         0.63 o
   3  -8   1        129.56        136.47         2.15 o
   4  -8   1         34.60         35.00         0.57 o
   5  -8   1          5.94          6.23         0.56 o
   6  -8   1          7.92          8.70         0.56 o
   7  -8   1         68.74         68.31         1.94 o
   8  -8   1         18.25         20.48         1.13 o
   9  -8   1         13.54         14.56         1.59 o
  10  -8   1          5.49          4.48         0.50 o
  -5  -7   1          0.04          0.65         0.48 o
  -4  -7   1          3.73          4.01         0.63 o
  -3  -7   1         16.01         20.20         0.67 o
  -2  -7   1        108.84        114.82         2.97 o
  -1  -7   1          4.55          2.56         0.54 o
   0  -7   1          0.18          0.65         0.54 o
   1  -7   1        213.53        206.74         3.18 o
   2  -7   1        199.71        187.41         4.64 o
   3  -7   1        158.09        166.91         3.40 o
   4  -7   1          2.44          3.14         0.53 o
   5  -7   1        108.51        115.79         2.85 o
   6  -7   1         44.58         48.21         2.16 o
   7  -7   1          8.58          7.18         0.76 o
   8  -7   1         31.17         31.19         1.75 o
   9  -7   1         15.15         17.01         1.62 o
  10  -7   1         14.09         13.85         0.48 o
  -5  -6   1         24.48         24.58         0.51 o
  -4  -6   1         24.35         26.57         0.44 o
  -3  -6   1          5.90          5.82         0.48 o
  -2  -6   1          2.94          1.47         1.28 o
  -1  -6   1         40.38         40.53         1.22 o
   0  -6   1        136.74        139.38         1.34 o
   1  -6   1         83.79         87.47         0.84 o
   2  -6   1        219.99        227.55         5.90 o
   4  -6   1         52.52         45.59         2.14 o
   5  -6   1         25.02         27.62         0.67 o
   6  -6   1         50.73         48.40         0.68 o
   7  -6   1         43.83         45.11         1.20 o
   8  -6   1         35.84         37.18         0.51 o
   9  -6   1          5.24          4.67         0.47 o
  10  -6   1         11.72         10.56         0.80 o
  -6  -5   1         11.73         11.91         0.47 o
  -5  -5   1         16.25         17.99         0.52 o
  -4  -5   1          0.31          0.56         0.39 o
  -3  -5   1         20.29         16.92         0.46 o
  -2  -5   1         18.00         19.37         0.57 o
  -1  -5   1         44.65         46.78         0.72 o
   0  -5   1        303.87        310.29         1.07 o
   1  -5   1       1185.00       1137.20         2.91 o
   2  -5   1        510.77        503.90        10.83 o
   3  -5   1         56.58         67.13         1.06 o
   4  -5   1        140.54        153.00         4.68 o
   5  -5   1        709.25        710.29         9.00 o
   6  -5   1         30.61         29.29         0.58 o
   7  -5   1         36.86         33.47         0.85 o
   8  -5   1         18.74         17.98         0.48 o
   9  -5   1          7.03          9.32         0.38 o
  10  -5   1          5.87          7.32         0.46 o
  -7  -4   1         11.51         11.73         0.57 o
  -6  -4   1         11.60         12.73         0.48 o
  -5  -4   1         23.95         23.75         0.89 o
  -4  -4   1         21.01         24.67         0.42 o
  -3  -4   1         12.55         15.68         0.46 o
  -2  -4   1         16.39         12.39         0.75 o
  -1  -4   1        277.63        248.10         6.52 o
   0  -4   1        344.79        370.46         1.20 o
   1  -4   1          1.20          1.73         0.56 o
   2  -4   1        345.74        347.98         7.38 o
   3  -4   1        629.86        564.64        15.85 o
   4  -4   1        105.51         97.05         1.95 o
   5  -4   1        733.88        767.69        16.16 o
   6  -4   1        136.98        134.97         1.82 o
   7  -4   1         54.82         57.90         0.99 o
   8  -4   1          0.93          1.48         0.35 o
   9  -4   1          9.29          8.12         0.39 o
  10  -4   1         19.94         20.32         1.07 o
  -8  -3   1         18.98         19.68         0.68 o
  -7  -3   1          1.75          1.65         0.37 o
  -6  -3   1         33.20         38.08         0.41 o
  -5  -3   1         13.11         15.35         0.57 o
  -4  -3   1        101.89         99.48         1.20 o
  -3  -3   1        563.30        554.41         4.83 o
  -2  -3   1         73.54         71.14         0.60 o
  -1  -3   1         12.74         12.82         0.51 o
   0  -3   1         44.79         38.92         0.80 o
   2  -3   1        337.59        398.04         7.93 o
   3  -3   1         53.59         70.79         1.29 o
   4  -3   1        640.10        651.61        11.83 o
   5  -3   1        854.65        832.55        14.25 o
   6  -3   1         72.88         71.11         0.52 o
   7  -3   1          0.83          1.11         0.38 o
   8  -3   1        106.93        109.58         2.11 o
   9  -3   1         21.28         22.57         0.85 o
  10  -3   1          8.85          8.46         0.63 o
  -8  -2   1         33.71         34.87         0.68 o
  -7  -2   1         10.95         11.14         0.40 o
  -6  -2   1          3.74          5.04         0.39 o
  -5  -2   1        119.85        120.16         1.37 o
  -4  -2   1        497.74        504.57         5.06 o
  -3  -2   1        711.86        748.82        11.50 o
  -2  -2   1         42.51         25.92         0.52 o
  -1  -2   1        318.87        286.89         2.60 o
   0  -2   1          0.82          3.51         0.96 o
   1  -2   1        236.22        263.11         2.43 o
   2  -2   1        475.98        512.96         3.82 o
   3  -2   1        211.81        173.92         2.78 o
   4  -2   1         22.94         20.35         0.46 o
   5  -2   1        128.05        139.39         1.92 o
   6  -2   1        574.52        580.66         9.90 o
   7  -2   1          1.00          1.82         0.37 o
   8  -2   1        113.13        115.87         2.03 o
   9  -2   1         14.01         12.64         0.76 o
  10  -2   1          5.50          5.94         0.94 o
  -9  -1   1          4.81          4.03         0.37 o
  -8  -1   1         12.35         13.02         0.57 o
  -7  -1   1         63.44         70.53         0.46 o
  -6  -1   1          0.56          1.52         0.38 o
  -5  -1   1        338.22        330.68         3.96 o
  -4  -1   1        338.18        325.00         6.23 o
  -2  -1   1        717.74        725.10        19.25 o
  -1  -1   1        378.86        418.18         1.57 o
   1  -1   1        589.87        650.89         2.24 o
   3  -1   1        173.68        183.19         3.72 o
   4  -1   1        358.36        367.58         4.29 o
   5  -1   1        272.18        286.19         4.90 o
   6  -1   1        296.39        302.18         3.19 o
   7  -1   1          0.50          0.45         0.40 o
   8  -1   1         55.59         58.62         0.94 o
   9  -1   1         16.83         17.60         0.75 o
  -9   0   1         14.90         15.38         0.42 o
  -8   0   1         25.53         24.32         0.40 o
  -7   0   1        148.47        155.25         1.09 o
  -6   0   1         45.52         41.39         0.95 o
  -5   0   1        776.23        785.73        10.07 o
  -4   0   1        386.80        382.78         4.27 o
  -3   0   1         58.63         58.73         1.03 o
  -1   0   1         36.16         58.21         0.76 o
   1   0   1        195.26        236.37         3.28 o
   2   0   1         15.37         11.97         0.57 o
   3   0   1         14.15          8.13         0.42 o
   4   0   1        204.12        222.49         1.75 o
   5   0   1        150.78        154.15         2.62 o
   6   0   1         63.11         62.36         0.68 o
   7   0   1          6.61          8.00         0.38 o
   8   0   1         11.06         10.72         0.41 o
   9   0   1         27.86         26.14         0.43 o
 -10   1   1          2.60          2.77         0.37 o
  -9   1   1         29.13         29.83         0.42 o
  -8   1   1         52.98         58.38         1.60 o
  -7   1   1        268.74        280.57         1.94 o
  -6   1   1          3.37          3.87         0.44 o
  -5   1   1          5.61          6.38         0.52 o
  -4   1   1        835.87        801.16        15.45 o
  -2   1   1        750.28        829.67         2.19 o
   2   1   1        191.24        194.53         1.87 o
   3   1   1          2.22          2.63         0.50 o
   4   1   1        287.13        290.80         1.42 o
   5   1   1         88.15         87.48         0.70 o
   6   1   1          1.14          1.56         0.34 o
   7   1   1         11.71         12.42         0.41 o
   8   1   1          1.43          2.28         0.37 o
 -10   2   1          6.47          6.42         0.68 o
  -9   2   1         97.19        104.84         0.55 o
  -8   2   1         80.56         77.89         0.50 o
  -7   2   1          2.34          2.28         0.38 o
  -6   2   1         76.60         78.31         1.00 o
  -5   2   1        238.04        219.34         2.87 o
  -3   2   1        114.70        116.58         0.89 o
  -2   2   1        294.44        278.90         2.46 o
   0   2   1         66.59         63.86         0.78 o
   1   2   1        740.56        789.79        13.12 o
   2   2   1        925.74        868.19         2.27 o
   3   2   1        254.18        245.88         2.91 o
   4   2   1         26.80         32.10         0.43 o
   5   2   1          6.08          8.53         0.51 o
   6   2   1          9.45          9.88         0.50 o
   7   2   1          4.58          6.24         0.52 o
   8   2   1          4.37          4.27         0.37 o
 -10   3   1          5.73          4.95         0.38 o
  -9   3   1         22.29         23.74         0.59 o
  -8   3   1         62.87         71.94         0.50 o
  -7   3   1        164.66        165.10         1.27 o
  -6   3   1        250.12        248.76         2.11 o
  -5   3   1          7.12          6.40         0.41 o
  -3   3   1        451.78        418.33        26.11 o
  -2   3   1        203.04        200.75         2.92 o
  -1   3   1          0.97          0.92         0.56 o
   2   3   1         16.83         12.94         0.47 o
   3   3   1         64.09         69.96         1.83 o
   4   3   1         76.09         73.71         1.10 o
   5   3   1          3.72          4.80         0.65 o
   6   3   1          6.31          8.10         0.42 o
   7   3   1          4.72          4.13         0.45 o
 -10   4   1          3.85          4.62         0.37 o
  -9   4   1         29.01         29.19         0.72 o
  -8   4   1         39.10         39.24         0.84 o
  -7   4   1        171.30        175.97         1.07 o
  -6   4   1        411.54        427.24         7.55 o
  -5   4   1        613.79        584.77         6.33 o
  -4   4   1         93.34         88.79         0.75 o
  -3   4   1         25.50         41.14         0.65 o
  -1   4   1        500.37        570.27         5.49 o
   0   4   1         89.37         95.46         0.91 o
   1   4   1        152.72        156.33         2.16 o
   2   4   1        212.99        214.12         2.38 o
   3   4   1         70.18         63.31         0.97 o
   4   4   1          5.17          5.08         0.37 o
   5   4   1         23.30         26.71         0.68 o
   6   4   1         32.79         33.67         1.13 o
 -11   5   1          0.14          0.41         0.42 o
 -10   5   1          8.28          7.25         0.40 o
  -9   5   1         16.00         16.41         0.43 o
  -8   5   1         52.91         59.94         1.36 o
  -7   5   1        192.88        194.06         3.68 o
  -6   5   1        118.42        108.93         0.73 o
  -5   5   1        340.94        338.98         2.30 o
  -4   5   1        668.34        669.41         4.45 o
  -3   5   1         87.68         82.02         0.72 o
  -2   5   1        269.10        305.04         1.46 o
  -1   5   1        149.46        141.17         2.48 o
   0   5   1        484.96        470.10         1.99 o
   1   5   1          3.59          2.76         0.47 o
   2   5   1         45.47         47.62         1.13 o
   3   5   1        144.25        137.14         2.90 o
   4   5   1         49.33         54.77         0.97 o
   5   5   1         12.88         14.03         0.45 o
   6   5   1          0.30          0.62         0.55 o
 -11   6   1          0.80          0.99         1.06 o
 -10   6   1         23.76         22.81         0.53 o
  -9   6   1          2.16          2.16         0.46 o
  -8   6   1         14.45         12.15         0.51 o
  -7   6   1         44.15         48.48         0.88 o
  -6   6   1        313.64        333.99         3.25 o
  -5   6   1        230.91        230.14         3.06 o
  -4   6   1         79.85         72.16         0.68 o
  -3   6   1        173.21        151.53         1.20 o
  -2   6   1        714.84        685.87         6.29 o
  -1   6   1         88.32         97.55         1.90 o
   0   6   1        112.27        111.13         1.57 o
   1   6   1         79.87         76.67         1.15 o
   2   6   1         78.63         76.47         1.97 o
   3   6   1         39.54         35.82         0.68 o
   4   6   1          1.62          2.40         0.66 o
   5   6   1          1.84          1.89         0.41 o
 -11   7   1          1.03          1.17         0.58 o
 -10   7   1         25.11         23.65         0.48 o
  -9   7   1          4.65          6.02         0.43 o
  -8   7   1          9.49         11.41         1.07 o
  -7   7   1          7.67          7.43         0.86 o
  -6   7   1         77.43         79.62         2.82 o
  -5   7   1        104.11        108.34         2.81 o
  -4   7   1        222.35        207.93         3.61 o
  -3   7   1         63.24         67.08         1.30 o
  -2   7   1          1.98          2.57         0.50 o
  -1   7   1        335.52        329.06         2.88 o
   0   7   1         21.12         20.60         0.52 o
   1   7   1         23.92         21.51         0.65 o
   2   7   1          2.82          2.67         0.44 o
   3   7   1         16.23         15.10         0.68 o
   4   7   1         11.22          8.56         0.61 o
 -10   8   1         19.99         20.08         0.53 o
  -9   8   1         23.32         23.32         0.97 o
  -8   8   1          6.54          7.96         0.76 o
  -7   8   1          9.31         11.32         0.56 o
  -6   8   1         67.92         71.48         1.98 o
  -5   8   1         27.15         28.82         0.80 o
  -4   8   1          1.44          1.81         0.46 o
  -3   8   1         38.40         34.95         0.97 o
  -2   8   1        110.75        108.46         3.52 o
  -1   8   1        145.79        142.98         1.86 o
   0   8   1          0.07          0.33         0.55 o
   1   8   1         20.25         21.27         0.54 o
   2   8   1         10.56          9.73         0.55 o
   3   8   1          0.04          0.80         0.67 o
 -10   9   1          7.77          7.18         0.71 o
  -9   9   1         33.55         33.90         1.19 o
  -8   9   1          6.32          5.80         0.55 o
  -7   9   1         21.01         20.50         0.60 o
  -6   9   1          0.13          0.26         0.53 o
  -5   9   1          3.27          3.91         0.52 o
  -4   9   1         19.76         20.67         0.51 o
  -3   9   1         11.05         11.13         0.52 o
  -2   9   1         42.51         37.53         1.05 o
  -1   9   1         51.53         49.27         0.78 o
   0   9   1         13.36         13.20         0.48 o
   1   9   1          0.55          1.02         0.45 o
   2   9   1          5.98          7.16         0.53 o
 -10  10   1          7.08          6.83         0.58 o
  -9  10   1         28.54         26.96         0.72 o
  -8  10   1          3.18          3.70         0.56 o
  -7  10   1          1.42          1.94         0.53 o
  -6  10   1          5.30          6.32         0.57 o
  -5  10   1          7.47          7.29         0.47 o
  -4  10   1          3.07          3.46         0.43 o
  -3  10   1          7.42          6.11         0.56 o
  -2  10   1         38.73         36.95         0.55 o
  -1  10   1          0.96          1.64         0.56 o
   0  10   1          4.15          4.65         0.55 o
  -9  11   1          3.34          4.49         0.57 o
  -8  11   1          1.18          2.31         0.56 o
  -7  11   1          0.51          0.58         0.54 o
  -6  11   1          7.50          7.26         0.57 o
  -5  11   1          7.57          8.46         0.51 o
  -4  11   1          8.36          8.72         0.58 o
  -3  11   1          0.58         -0.25         0.56 o
  -2  11   1          0.97          1.41         0.55 o
  -7  12   1          1.84          2.73         0.67 o
  -6  12   1         15.84         14.13         0.68 o
  -5  12   1          0.68          0.87         0.58 o
  -4  12   1          0.25          1.20         0.81 o
   3 -12   2         13.77         10.41         0.74 o
   4 -12   2          0.02          0.97         0.65 o
   5 -12   2          1.46          1.43         1.23 o
   6 -12   2          0.30          0.63         1.01 o
   7 -12   2          1.64          1.92         0.66 o
   0 -11   2          0.25          1.73         0.58 o
   1 -11   2          2.29          3.17         0.57 o
   2 -11   2          0.06          0.32         0.59 o
   3 -11   2         26.31         24.44         1.04 o
   4 -11   2          0.27          0.04         0.63 o
   5 -11   2          1.33          1.76         0.78 o
   6 -11   2          3.02          2.78         0.63 o
   7 -11   2          4.71          4.41         0.79 o
   8 -11   2         26.39         20.35         0.64 o
  -1 -10   2          4.53          4.78         1.42 o
   0 -10   2          2.97          4.19         1.11 o
   1 -10   2          1.53          1.82         0.79 o
   2 -10   2          6.27          8.35         1.43 o
   3 -10   2         10.09         10.90         0.62 o
   4 -10   2          0.37          0.97         0.53 o
   5 -10   2          5.62          5.64         0.61 o
   6 -10   2         36.38         36.52         0.76 o
   7 -10   2          5.11          5.25         0.56 o
   8 -10   2         18.29         16.00         0.59 o
   9 -10   2          0.23          0.95         0.49 o
  -3  -9   2          2.60          3.71         1.76 o
  -2  -9   2          4.84          5.40         0.67 o
  -1  -9   2         16.63         15.67         0.59 o
   0  -9   2         29.13         29.18         0.58 o
   1  -9   2          0.59          1.63         0.56 o
   2  -9   2          1.29          1.85         0.85 o
   3  -9   2         11.43         11.97         0.54 o
   4  -9   2         65.37         65.73         1.01 o
   5  -9   2          0.26          0.06         0.57 o
   6  -9   2         16.65         16.39         0.58 o
   7  -9   2         16.94         16.35         0.53 o
   8  -9   2         14.56         16.09         0.57 o
   9  -9   2          3.27          4.20         0.56 o
  -4  -8   2          1.45          1.80         0.48 o
  -3  -8   2          2.48          3.70         0.72 o
  -2  -8   2         48.39         48.49         1.50 o
  -1  -8   2         34.64         34.74         1.72 o
   0  -8   2          4.93          4.53         0.50 o
   1  -8   2          5.06          6.04         0.51 o
   2  -8   2         91.04         89.09         1.32 o
   3  -8   2         22.23         20.80         0.55 o
   4  -8   2          4.62          4.43         0.59 o
   5  -8   2          0.91          1.13         0.54 o
   6  -8   2         37.70         40.99         2.07 o
   7  -8   2         18.40         19.44         0.53 o
   8  -8   2          8.01          8.78         0.49 o
   9  -8   2         14.10         13.56         0.96 o
  10  -8   2          0.72          0.75         0.49 o
  -5  -7   2          0.88          0.48         0.58 o
  -4  -7   2         30.85         31.20         0.54 o
  -3  -7   2          9.51         13.45         0.53 o
  -2  -7   2         26.08         27.35         0.53 o
  -1  -7   2         26.37         26.35         0.91 o
   0  -7   2        192.87        185.40         0.86 o
   1  -7   2        200.71        183.91         2.25 o
   2  -7   2          0.19          1.11         0.58 o
   3  -7   2         15.48         16.01         0.54 o
   4  -7   2         20.59         21.44         0.88 o
   5  -7   2          0.28          1.01         0.53 o
   6  -7   2         18.41         17.42         0.64 o
   7  -7   2          6.41          5.82         0.55 o
   8  -7   2         20.13         22.30         1.28 o
   9  -7   2         17.73         18.57         0.47 o
  10  -7   2          6.59          5.51         0.45 o
  -6  -6   2          9.33          8.89         0.53 o
  -5  -6   2         15.94         17.43         0.48 o
  -4  -6   2          3.68          4.20         0.43 o
  -3  -6   2          0.21          0.22         0.46 o
  -2  -6   2        271.23        260.76        11.85 o
  -1  -6   2        224.97        220.96         4.38 o
   0  -6   2         64.42         63.88         1.58 o
   1  -6   2        140.32        133.72         4.21 o
   2  -6   2        165.67        162.61         2.36 o
   3  -6   2         64.03         66.59         1.64 o
   4  -6   2          3.35          6.28         0.57 o
   5  -6   2         24.06         20.04         0.65 o
   6  -6   2         42.63         46.80         2.36 o
   7  -6   2          3.26          4.13         0.55 o
   8  -6   2         21.32         21.91         1.19 o
   9  -6   2         11.80         12.33         0.50 o
  10  -6   2          6.93          7.45         1.60 o
  -6  -5   2          0.10          0.97         0.52 o
  -5  -5   2          4.34          4.39         0.40 o
  -4  -5   2         59.57         61.26         0.82 o
  -3  -5   2        133.63        133.02         1.00 o
  -2  -5   2         62.25         63.85         1.04 o
  -1  -5   2          9.53          6.34         1.17 o
   0  -5   2        938.96        910.72        12.94 o
   1  -5   2        216.77        187.78         3.46 o
   2  -5   2        100.01         99.70         1.57 o
   3  -5   2        169.11        178.27         6.22 o
   4  -5   2         66.32         79.43         0.69 o
   5  -5   2        159.46        168.77         3.60 o
   6  -5   2         30.70         29.51         0.73 o
   7  -5   2         13.84         12.65         0.47 o
   8  -5   2          0.24          0.79         0.43 o
   9  -5   2         11.35         12.82         0.45 o
  10  -5   2          9.18          8.04         0.55 o
  -7  -4   2         12.62         14.58         0.57 o
  -6  -4   2         17.41         16.62         0.40 o
  -5  -4   2         29.60         28.62         0.42 o
  -4  -4   2         13.69         12.74         0.70 o
  -3  -4   2        109.48        102.41         1.15 o
  -2  -4   2        599.08        610.95        14.34 o
  -1  -4   2         31.66         37.96         0.59 o
   0  -4   2         91.71         95.09         2.55 o
   3  -4   2        322.92        297.85         3.68 o
   4  -4   2        137.80        146.37         3.27 o
   5  -4   2        708.00        766.52         7.13 o
   6  -4   2         42.84         47.79         0.73 o
   7  -4   2          0.49          0.74         0.37 o
   8  -4   2          4.94          6.04         0.37 o
   9  -4   2         34.53         35.04         0.90 o
  10  -4   2         10.46         10.32         0.43 o
  -8  -3   2         19.67         20.75         0.45 o
  -7  -3   2         14.43         15.15         0.38 o
  -6  -3   2         21.24         21.27         0.42 o
  -5  -3   2         12.24         11.00         0.39 o
  -4  -3   2        488.35        471.73         4.49 o
  -3  -3   2         47.69         51.03         0.52 o
  -2  -3   2         20.29         18.05         0.47 o
  -1  -3   2         44.85         36.43         0.60 o
   0  -3   2         72.38         54.65         1.01 o
   2  -3   2        249.52        283.39         2.04 o
   4  -3   2        589.36        585.20         9.14 o
   5  -3   2         54.21         51.97         1.05 o
   6  -3   2         56.60         49.25         0.57 o
   7  -3   2         15.18         15.88         0.88 o
   8  -3   2          6.23          7.87         0.38 o
   9  -3   2         13.41         13.71         0.46 o
  -8  -2   2         21.24         22.31         0.67 o
  -7  -2   2         43.31         46.45         1.19 o
  -6  -2   2         92.21         94.73         0.83 o
  -5  -2   2          0.59          0.76         0.44 o
  -4  -2   2        507.86        491.86         6.11 o
  -3  -2   2        607.29        558.46         9.16 o
  -2  -2   2         88.81         81.01         0.99 o
   3  -2   2         69.44         79.00         0.59 o
   4  -2   2         56.57         58.88         1.01 o
   5  -2   2        280.49        274.15         5.37 o
   6  -2   2        410.19        412.22         7.64 o
   7  -2   2          1.47          2.36         0.39 o
   8  -2   2          9.69          9.18         0.39 o
   9  -2   2          8.23          8.33         0.47 o
  -9  -1   2          1.21          1.60         0.49 o
  -8  -1   2          7.75          9.08         0.38 o
  -7  -1   2         75.44         77.35         1.13 o
  -6  -1   2         39.54         40.68         0.50 o
  -5  -1   2        188.35        181.36         2.18 o
  -4  -1   2        511.69        458.49         6.19 o
  -3  -1   2          1.51          1.25         0.41 o
  -2  -1   2         79.60         89.44         2.89 o
   2  -1   2          1.10          2.03         0.46 o
   3  -1   2        216.81        192.36         1.68 o
   4  -1   2        362.70        352.02         2.76 o
   5  -1   2         44.37         44.66         0.50 o
   6  -1   2        284.24        280.81         2.29 o
   7  -1   2          9.68         10.97         0.37 o
   8  -1   2         10.97         12.37         0.44 o
   9  -1   2          5.63          4.79         0.38 o
  -9   0   2          3.05          3.84         0.74 o
  -8   0   2         14.47         16.15         0.34 o
  -7   0   2        249.71        267.80         3.63 o
  -6   0   2          2.69          3.01         0.49 o
  -5   0   2          1.95          1.01         0.41 o
  -4   0   2          2.11          1.41         0.42 o
  -1   0   2        616.28        686.46         2.06 o
   0   0   2        359.24        353.58         2.86 o
   2   0   2        423.55        413.32         3.92 o
   3   0   2        190.89        208.67         0.84 o
   4   0   2        333.26        359.05         2.96 o
   5   0   2        192.26        191.17         1.39 o
   6   0   2         53.06         55.16         1.18 o
   7   0   2         18.04         17.70         0.37 o
   8   0   2         10.72          9.41         0.37 o
 -10   1   2          2.35          2.20         0.41 o
  -9   1   2         29.54         32.61         0.47 o
  -8   1   2         36.12         36.70         1.09 o
  -7   1   2         65.64         59.55         0.83 o
  -6   1   2         30.73         30.96         0.90 o
  -5   1   2         55.74         43.78         0.83 o
  -4   1   2        678.17        709.53         2.40 o
  -2   1   2        254.20        220.69         4.12 o
  -1   1   2        581.53        555.97         4.04 o
   0   1   2        834.80        830.90        14.09 o
   1   1   2          1.00          1.53         0.47 o
   3   1   2         15.95          9.20         0.42 o
   4   1   2         29.27         30.27         0.45 o
   5   1   2         39.88         40.08         0.86 o
   6   1   2         59.12         57.78         0.76 o
   7   1   2         32.84         32.88         0.80 o
   8   1   2          0.98          0.52         0.42 o
 -10   2   2          9.16          7.72         0.37 o
  -9   2   2         50.30         49.13         1.31 o
  -8   2   2         18.07         19.20         0.37 o
  -7   2   2         19.80         21.73         0.45 o
  -6   2   2        182.20        189.89         2.45 o
  -5   2   2         22.94         17.50         0.39 o
  -4   2   2        121.90        110.05         0.66 o
  -3   2   2        279.04        254.01         5.57 o
  -2   2   2         79.68         90.12         1.28 o
  -1   2   2        320.21        307.45         3.96 o
   1   2   2        807.88        796.42        21.86 o
   2   2   2         30.63         23.87         0.58 o
   3   2   2          0.34          2.25         0.55 o
   4   2   2        171.62        176.50         1.59 o
   5   2   2         32.10         35.65         0.55 o
   6   2   2         10.54          9.25         0.49 o
   7   2   2         13.42         12.30         0.43 o
 -10   3   2          2.68          2.97         0.37 o
  -9   3   2         52.91         58.69         0.98 o
  -8   3   2        126.28        129.94         2.70 o
  -7   3   2        164.72        155.19         2.66 o
  -6   3   2         85.66         96.03         1.65 o
  -5   3   2          5.38          2.20         0.47 o
  -4   3   2         38.38         37.96         0.57 o
  -3   3   2        280.12        276.57         2.54 o
  -2   3   2        395.29        349.34         2.34 o
   0   3   2        109.04         94.46         0.96 o
   1   3   2         91.37         89.73         1.65 o
   2   3   2        202.68        222.98         3.71 o
   3   3   2        167.40        170.54         2.44 o
   4   3   2         40.86         37.29         0.67 o
   5   3   2          1.81          4.13         0.36 o
   6   3   2         37.09         37.16         0.78 o
   7   3   2          6.14          5.52         0.37 o
 -11   4   2          4.88          4.93         0.42 o
 -10   4   2         21.96         20.90         0.51 o
  -9   4   2        152.36        142.64         1.45 o
  -8   4   2         56.59         68.47         1.30 o
  -7   4   2        292.65        288.24         5.56 o
  -6   4   2         73.49         67.18         1.07 o
  -5   4   2         11.14         11.15         0.48 o
  -4   4   2         60.19         50.40         0.74 o
  -3   4   2          6.79          2.37         0.54 o
  -2   4   2        194.43        211.79         1.70 o
  -1   4   2         22.67         31.34         0.57 o
   0   4   2        275.38        255.80         3.59 o
   1   4   2        419.70        406.10         8.71 o
   2   4   2         21.96         23.87         0.47 o
   3   4   2         30.46         37.27         0.50 o
   4   4   2         98.77        107.15         1.42 o
   5   4   2         17.44         19.87         0.55 o
   6   4   2          3.26          2.81         0.37 o
 -11   5   2          4.78          3.83         0.55 o
 -10   5   2         21.78         23.07         0.52 o
  -9   5   2        170.90        177.38         3.77 o
  -8   5   2         46.41         47.57         0.56 o
  -7   5   2         50.30         50.40         1.33 o
  -6   5   2         78.32         76.71         0.94 o
  -5   5   2        312.21        299.93         2.22 o
  -4   5   2        344.05        349.73         1.35 o
  -3   5   2        397.80        421.54         3.83 o
  -2   5   2        169.49        166.78         1.84 o
  -1   5   2        478.74        481.12         6.66 o
   0   5   2         28.10         28.16         0.54 o
   1   5   2         20.02         21.88         0.44 o
   2   5   2         74.35         85.20         1.93 o
   3   5   2        146.80        146.68         2.83 o
   4   5   2         27.22         28.62         0.65 o
   5   5   2          3.55          4.52         0.42 o
 -11   6   2         10.17          9.84         0.59 o
 -10   6   2         17.29         16.80         0.56 o
  -9   6   2         35.41         35.37         1.68 o
  -8   6   2         37.60         42.40         0.57 o
  -7   6   2         33.01         35.66         0.63 o
  -6   6   2        344.49        329.60         2.25 o
  -5   6   2          5.53          5.89         0.60 o
  -4   6   2        438.66        432.04         1.07 o
  -3   6   2        326.06        307.11         3.88 o
  -2   6   2          1.74          3.34         0.45 o
  -1   6   2          0.57          1.74         0.47 o
   0   6   2         16.47         15.63         0.44 o
   1   6   2         72.49         73.57         1.83 o
   2   6   2         17.20         16.69         0.45 o
   3   6   2         14.58         14.86         0.42 o
   4   6   2          7.83          7.45         0.38 o
 -11   7   2          3.29          3.09         0.45 o
 -10   7   2         14.40         15.94         0.51 o
  -9   7   2         22.55         24.89         1.01 o
  -8   7   2         38.35         35.29         0.58 o
  -7   7   2         49.39         50.73         1.08 o
  -6   7   2        461.89        475.94         5.92 o
  -5   7   2        431.16        434.92         4.78 o
  -4   7   2        155.97        152.31         1.52 o
  -3   7   2          2.89          2.23         0.44 o
  -2   7   2          0.44          0.90         0.46 o
  -1   7   2        328.33        331.42         2.18 o
   0   7   2          2.91          3.38         0.64 o
   1   7   2          0.66          0.89         0.38 o
   2   7   2         15.09         15.17         0.41 o
   3   7   2          7.11          5.78         0.46 o
   4   7   2          2.95          3.16         0.52 o
 -10   8   2          7.43          6.50         0.49 o
  -9   8   2          2.76          3.47         0.64 o
  -8   8   2         25.42         29.81         0.64 o
  -7   8   2         11.73         12.83         1.12 o
  -6   8   2        183.32        186.23         4.90 o
  -5   8   2         80.42         80.83         1.15 o
  -4   8   2         59.49         57.85         1.62 o
  -3   8   2        114.86        114.86         2.51 o
  -2   8   2         10.88          9.50         0.45 o
  -1   8   2         68.95         70.17         0.88 o
   0   8   2         27.38         30.17         0.57 o
   1   8   2          2.16          3.27         0.53 o
   2   8   2          1.44          2.28         0.45 o
 -10   9   2          8.01         10.15         0.51 o
  -9   9   2         29.11         27.33         1.59 o
  -8   9   2          6.00          4.53         0.55 o
  -7   9   2         13.09         14.01         1.08 o
  -6   9   2         36.99         37.46         0.86 o
  -5   9   2        101.28         99.93         2.20 o
  -4   9   2          0.14          0.53         0.43 o
  -3   9   2         12.30         12.55         0.45 o
  -2   9   2         58.81         60.42         0.57 o
  -1   9   2         18.96         20.15         0.57 o
   0   9   2          0.52          0.78         0.48 o
   1   9   2          0.13         -0.58         0.67 o
 -10  10   2         10.72          9.47         0.58 o
  -9  10   2         23.61         22.16         0.81 o
  -8  10   2          3.57          4.04         0.55 o
  -7  10   2         13.72         11.62         0.57 o
  -6  10   2          0.29          0.22         0.46 o
  -5  10   2         30.57         30.95         0.66 o
  -4  10   2         25.32         27.22         0.60 o
  -3  10   2          4.71          4.74         0.52 o
  -2  10   2          0.05          0.56         0.83 o
  -1  10   2          2.16          2.17         0.51 o
   0  10   2         22.50         17.58         0.63 o
  -9  11   2          6.60          5.82         0.77 o
  -8  11   2          3.28          3.57         0.93 o
  -7  11   2          3.16          3.66         0.59 o
  -6  11   2         13.25         13.91         0.54 o
  -5  11   2          8.55          7.94         0.49 o
  -4  11   2          0.64          1.14         0.48 o
  -3  11   2          1.88          1.86         0.86 o
  -2  11   2          9.07          7.74         0.57 o
   3 -12   3          9.14          8.65         0.83 o
   4 -12   3          1.69          1.67         1.10 o
   5 -12   3          2.91          2.41         0.84 o
   6 -12   3          0.14          0.21         0.68 o
   0 -11   3          3.32          3.63         0.53 o
   1 -11   3          5.12          5.26         0.58 o
   2 -11   3          0.68          1.19         0.65 o
   3 -11   3         36.21         33.82         1.17 o
   4 -11   3          2.09          2.19         0.97 o
   5 -11   3          2.96          3.43         0.63 o
   6 -11   3          3.18          3.73         0.63 o
   7 -11   3          1.21          0.81         0.65 o
   8 -11   3          5.20          4.18         0.56 o
  -1 -10   3          5.34          5.56         0.53 o
   0 -10   3          2.94          4.16         0.87 o
   1 -10   3         16.77         17.20         0.61 o
   2 -10   3          0.69          1.19         0.55 o
   3 -10   3         10.02         10.52         0.61 o
   4 -10   3         27.62         28.74         1.86 o
   5 -10   3         14.66         16.42         0.93 o
   6 -10   3          8.49          9.27         0.56 o
   7 -10   3          0.98          0.43         0.57 o
   8 -10   3         10.18          9.71         0.58 o
   9 -10   3          0.65          1.02         0.50 o
  -3  -9   3          3.04          2.07         0.53 o
  -2  -9   3          3.71          4.07         0.54 o
  -1  -9   3         35.54         34.58         2.16 o
   0  -9   3          0.15          0.37         0.48 o
   1  -9   3          3.41          4.21         0.62 o
   2  -9   3         12.74         11.75         0.72 o
   3  -9   3         29.44         31.32         1.03 o
   4  -9   3         58.79         61.41         1.00 o
   5  -9   3          2.50          3.00         0.58 o
   6  -9   3         37.67         37.22         0.64 o
   7  -9   3         21.31         22.39         0.54 o
   8  -9   3          6.01          5.44         0.49 o
   9  -9   3          4.13          3.64         0.46 o
  -4  -8   3         12.04         11.64         1.01 o
  -3  -8   3         19.80         18.50         0.61 o
  -2  -8   3          0.96          2.18         0.99 o
  -1  -8   3          2.57          3.08         1.04 o
   0  -8   3          1.64          2.15         0.56 o
   1  -8   3         16.19         16.71         0.59 o
   2  -8   3          5.16          5.74         0.55 o
   3  -8   3          1.77          1.84         0.54 o
   4  -8   3        156.21        157.42         3.69 o
   5  -8   3         27.28         27.72         1.93 o
   6  -8   3         35.79         36.87         0.62 o
   7  -8   3         24.61         23.97         0.60 o
   8  -8   3         13.89         15.23         1.13 o
   9  -8   3         13.81         13.07         0.61 o
  -5  -7   3          6.48          6.37         0.72 o
  -4  -7   3         19.13         21.64         0.56 o
  -3  -7   3          1.69          2.25         0.51 o
  -2  -7   3         16.80         16.76         0.99 o
  -1  -7   3         39.81         39.85         0.54 o
   0  -7   3          3.61          4.54         0.62 o
   1  -7   3         15.67         13.52         0.63 o
   2  -7   3         87.29         85.82         1.71 o
   3  -7   3         83.34         86.61         2.15 o
   4  -7   3         16.80         17.14         0.84 o
   5  -7   3          3.42          4.15         0.52 o
   6  -7   3        118.27        123.31         3.88 o
   7  -7   3         25.09         26.54         0.50 o
   8  -7   3         23.08         22.39         0.48 o
   9  -7   3         13.13         11.92         0.60 o
  10  -7   3          3.23          3.52         1.23 o
  -6  -6   3          8.24          8.02         0.46 o
  -5  -6   3          4.34          4.80         0.43 o
  -4  -6   3         10.22         11.46         0.44 o
  -3  -6   3         19.67         19.23         0.54 o
  -2  -6   3         29.84         31.78         1.13 o
  -1  -6   3          9.80          9.31         0.53 o
   0  -6   3        107.94        102.20         4.88 o
   1  -6   3        310.47        318.46         4.69 o
   2  -6   3         23.94         22.90         0.59 o
   3  -6   3         10.40         11.89         0.57 o
   4  -6   3         31.26         30.44         0.95 o
   5  -6   3          2.96          3.65         0.54 o
   6  -6   3        103.43        105.78         3.40 o
   7  -6   3         22.30         20.96         1.47 o
   8  -6   3         22.10         23.59         1.78 o
   9  -6   3          6.60          7.68         1.24 o
  10  -6   3          6.13          5.95         1.42 o
  -7  -5   3         17.14         17.25         0.58 o
  -6  -5   3          0.20          0.77         0.38 o
  -5  -5   3         18.23         19.24         0.70 o
  -4  -5   3          4.24          5.59         0.38 o
  -3  -5   3         10.15         11.80         0.47 o
  -2  -5   3        202.54        205.26         3.73 o
  -1  -5   3        163.21        150.46         5.40 o
   0  -5   3        219.19        190.48         3.32 o
   1  -5   3        117.60        116.32         1.98 o
   2  -5   3        487.53        497.89         7.23 o
   3  -5   3          0.59          0.85         0.50 o
   4  -5   3          0.25          0.92         0.53 o
   5  -5   3         12.70         12.36         0.57 o
   6  -5   3         87.36         88.28         2.39 o
   7  -5   3         12.80         14.33         0.50 o
   8  -5   3          0.16         -0.04         0.51 o
   9  -5   3         28.91         28.66         1.11 o
  -7  -4   3         40.88         40.63         1.01 o
  -6  -4   3         17.38         16.21         0.65 o
  -5  -4   3          0.19          0.62         0.35 o
  -4  -4   3         16.26         16.63         0.43 o
  -3  -4   3        193.99        191.99         2.49 o
  -2  -4   3        353.11        371.80         6.51 o
  -1  -4   3          0.50          1.44         0.48 o
   0  -4   3        446.17        406.42        13.08 o
   1  -4   3        386.84        378.06         6.71 o
   2  -4   3        682.69        678.71         9.03 o
   3  -4   3          0.49          1.69         0.49 o
   4  -4   3         63.37         58.10         1.30 o
   5  -4   3          3.31          4.20         0.50 o
   6  -4   3          0.83          1.43         0.44 o
   7  -4   3         79.16         83.10         1.71 o
   8  -4   3          1.24          1.70         0.37 o
   9  -4   3         32.07         31.77         0.92 o
  -8  -3   3         11.08         10.81         0.39 o
  -7  -3   3         21.15         21.03         0.39 o
  -6  -3   3         94.52         97.14         0.86 o
  -5  -3   3          3.91          3.92         0.38 o
  -4  -3   3        231.77        226.77         3.23 o
  -3  -3   3         15.91         15.95         0.63 o
  -2  -3   3        421.09        418.97         4.29 o
  -1  -3   3        211.90        212.34         3.19 o
   0  -3   3         55.61         62.68         0.61 o
   3  -3   3          0.51          0.87         0.53 o
   4  -3   3         38.73         45.58         0.49 o
   5  -3   3         70.58         61.36         0.86 o
   6  -3   3         82.13         85.00         1.97 o
   7  -3   3         86.76         90.61         2.11 o
   8  -3   3          3.36          4.17         0.35 o
   9  -3   3          9.42          8.56         0.75 o
  -9  -2   3          1.63          1.50         0.37 o
  -8  -2   3         22.90         24.48         0.59 o
  -7  -2   3         68.20         67.49         0.54 o
  -6  -2   3        330.56        321.28         8.34 o
  -5  -2   3         33.52         31.98         0.52 o
  -4  -2   3        735.08        750.05        11.19 o
  -3  -2   3        424.24        422.87         4.52 o
  -2  -2   3          2.99          1.89         0.40 o
  -1  -2   3        303.62        296.55         4.21 o
   0  -2   3          5.00          2.50         0.48 o
   2  -2   3        102.74        110.52         0.78 o
   3  -2   3         40.56         30.00         0.47 o
   4  -2   3        164.47        166.99         2.37 o
   5  -2   3        233.94        236.30         5.23 o
   6  -2   3         94.73         92.65         1.79 o
   7  -2   3         19.31         18.38         0.60 o
   8  -2   3          0.46          0.74         0.36 o
   9  -2   3          1.34          1.39         0.37 o
  -9  -1   3          1.57          1.91         0.37 o
  -8  -1   3         29.44         29.76         0.36 o
  -7  -1   3         73.28         73.73         0.94 o
  -6  -1   3        554.31        555.49         6.08 o
  -5  -1   3         75.35         74.31         0.80 o
  -4  -1   3         22.81         27.70         0.46 o
  -3  -1   3        829.27        832.00        18.00 o
   1  -1   3          6.75          8.32         0.54 o
   2  -1   3        679.79        644.59         4.64 o
   3  -1   3        353.28        315.03         4.36 o
   4  -1   3         41.34         42.92         0.45 o
   5  -1   3        194.95        192.28         3.67 o
   6  -1   3        130.19        129.16         3.05 o
   7  -1   3          6.93          7.98         0.35 o
   8  -1   3          4.49          4.52         0.66 o
 -10   0   3          4.33          4.78         0.39 o
  -9   0   3          2.00          1.43         0.39 o
  -8   0   3        105.49        113.70         1.28 o
  -7   0   3        140.80        137.66         2.20 o
  -6   0   3          2.88          3.95         0.81 o
  -5   0   3        149.55        151.44         2.32 o
  -4   0   3        971.53        916.69         2.59 o
  -2   0   3          5.69          7.04         0.55 o
  -1   0   3          1.06          1.60         0.71 o
   0   0   3        968.46       1010.68         2.73 o
   1   0   3          2.54          2.26         0.39 o
   2   0   3         48.53         67.27         0.64 o
   3   0   3        214.21        202.91         1.85 o
   4   0   3        257.10        245.26         1.63 o
   5   0   3         71.39         73.38         1.18 o
   6   0   3         22.99         21.21         0.36 o
   7   0   3         14.36         14.45         0.38 o
   8   0   3          4.59          5.44         0.38 o
 -10   1   3         27.48         30.01         0.82 o
  -9   1   3          6.44          5.84         0.33 o
  -8   1   3          3.99          4.06         0.37 o
  -7   1   3         19.36         20.42         0.40 o
  -6   1   3        163.60        162.91         1.73 o
  -5   1   3        640.58        633.86         7.89 o
  -4   1   3         31.84         34.45         0.47 o
  -1   1   3        194.01        216.91         8.12 o
   0   1   3         40.23         47.27         0.74 o
   1   1   3        343.64        340.18         6.85 o
   3   1   3          2.55          1.47         0.59 o
   4   1   3         17.55         18.75         0.71 o
   5   1   3         58.36         58.40         0.41 o
   6   1   3         14.16         13.80         0.61 o
   7   1   3          9.12         11.34         0.44 o
   8   1   3          3.41          3.47         0.38 o
 -10   2   3          8.20          8.06         0.58 o
  -9   2   3          6.02          7.46         0.37 o
  -8   2   3         21.10         22.92         0.50 o
  -7   2   3         11.93         12.80         0.50 o
  -6   2   3         40.36         39.25         0.88 o
  -5   2   3        255.66        236.70         2.16 o
  -3   2   3        969.58        976.34         2.32 o
  -2   2   3         50.25         47.39         0.72 o
   1   2   3        201.71        207.37         3.54 o
   2   2   3         42.04         49.96         0.76 o
   3   2   3         94.31         96.96         1.81 o
   4   2   3         74.69         66.61         2.31 o
   5   2   3          5.09          5.68         0.48 o
   6   2   3          6.36          6.54         0.37 o
   7   2   3         21.87         21.55         0.91 o
 -11   3   3         18.67         20.45         0.56 o
 -10   3   3          2.89          4.05         0.43 o
  -9   3   3         36.96         34.19         1.05 o
  -8   3   3         24.32         22.04         1.01 o
  -7   3   3         31.34         39.88         1.93 o
  -6   3   3        151.55        141.31         0.65 o
  -5   3   3         27.86         26.39         0.61 o
  -4   3   3        232.83        239.28         2.50 o
  -3   3   3        982.35        884.37         2.28 o
  -2   3   3        626.54        529.70         8.61 o
   0   3   3        333.42        365.54         5.96 o
   1   3   3       1012.31       1051.97        34.03 o
   2   3   3        109.61        108.72         2.25 o
   3   3   3         52.85         51.79         0.83 o
   4   3   3         49.72         45.03         1.30 o
   5   3   3         24.66         26.77         0.94 o
   6   3   3         11.10         11.45         0.53 o
 -11   4   3          9.50          8.06         0.51 o
 -10   4   3         11.49         12.64         0.57 o
  -9   4   3        121.11        125.06         2.00 o
  -8   4   3         25.16         25.89         0.49 o
  -7   4   3         38.90         34.34         0.72 o
  -6   4   3         16.20         17.07         0.48 o
  -5   4   3        258.82        251.65         3.33 o
  -4   4   3        398.38        382.52         2.19 o
  -3   4   3         26.27         38.70         0.56 o
  -2   4   3         37.87         30.97         0.46 o
   0   4   3        673.56        683.30         6.91 o
   1   4   3         36.49         36.01         0.78 o
   2   4   3         49.70         48.92         0.56 o
   3   4   3         95.05         99.70         1.66 o
   4   4   3         68.58         65.37         1.50 o
   5   4   3          0.98          1.28         0.37 o
   6   4   3          0.08          1.01         0.38 o
 -11   5   3          9.40          9.60         0.70 o
 -10   5   3          5.01          6.30         0.48 o
  -9   5   3        127.74        117.55         1.43 o
  -8   5   3         47.93         50.04         1.35 o
  -7   5   3         66.01         72.53         1.55 o
  -6   5   3         82.24         78.87         0.95 o
  -5   5   3        115.35        113.76         1.11 o
  -4   5   3         50.41         54.88         0.56 o
  -3   5   3        242.56        193.76         2.15 o
  -2   5   3        115.61        117.57         1.91 o
  -1   5   3         35.83         31.62         0.64 o
   0   5   3        288.05        283.12         4.26 o
   1   5   3         92.15         92.62         1.46 o
   2   5   3        126.96        122.85         1.64 o
   3   5   3          9.58          9.18         0.38 o
   4   5   3         12.57         13.31         0.59 o
   5   5   3         12.67         11.92         0.72 o
 -11   6   3          9.82          8.08         0.48 o
 -10   6   3          4.25          3.90         0.42 o
  -9   6   3         60.57         66.86         1.00 o
  -8   6   3        170.68        175.22         1.45 o
  -7   6   3          2.17          1.84         0.42 o
  -6   6   3         73.40         74.32         0.63 o
  -5   6   3        290.72        273.92         1.29 o
  -4   6   3        161.71        165.40         1.26 o
  -3   6   3         61.97         58.51         0.72 o
  -2   6   3         23.83         22.50         0.84 o
  -1   6   3        112.42        108.71         2.56 o
   0   6   3        382.71        367.84         3.17 o
   1   6   3          1.17          0.42         0.39 o
   2   6   3         21.99         22.48         0.45 o
   3   6   3         23.98         23.02         0.72 o
   4   6   3          0.94          1.34         0.53 o
 -11   7   3          3.64          3.99         0.56 o
 -10   7   3         14.23         15.29         1.19 o
  -9   7   3         13.52         11.48         0.50 o
  -8   7   3        133.57        143.79         1.58 o
  -7   7   3          0.27          0.94         0.42 o
  -6   7   3        238.66        238.57         2.02 o
  -5   7   3         14.21         14.15         0.49 o
  -4   7   3          4.08          4.60         0.42 o
  -3   7   3         30.44         31.56         0.98 o
  -2   7   3         31.48         35.24         0.48 o
  -1   7   3         39.96         35.68         0.55 o
   0   7   3         53.71         47.43         0.71 o
   1   7   3         28.88         25.73         0.44 o
   2   7   3          0.09          0.64         0.38 o
   3   7   3          6.06          6.17         0.40 o
 -11   8   3          0.24          0.17         0.45 o
 -10   8   3          7.39          8.07         0.90 o
  -9   8   3          9.69         12.79         0.49 o
  -8   8   3        131.68        138.74         3.51 o
  -7   8   3          2.24          3.80         0.46 o
  -6   8   3          0.73          0.60         0.41 o
  -5   8   3         34.77         35.23         1.11 o
  -4   8   3         65.11         69.12         1.22 o
  -3   8   3         10.44         11.76         0.41 o
  -2   8   3          4.92          4.74         0.44 o
  -1   8   3         96.73         92.06         1.81 o
   0   8   3          3.64          3.69         0.44 o
   1   8   3          1.54          1.22         0.45 o
   2   8   3          1.17          1.14         0.40 o
 -10   9   3         21.11         21.04         0.54 o
  -9   9   3         12.50         11.64         0.55 o
  -8   9   3          2.06          2.76         0.47 o
  -7   9   3          1.91          3.05         0.45 o
  -6   9   3          2.06          2.15         0.65 o
  -5   9   3         17.73         16.56         0.86 o
  -4   9   3         25.81         26.29         0.80 o
  -3   9   3         58.43         61.24         2.65 o
  -2   9   3          8.74         10.12         0.43 o
  -1   9   3          0.23          0.30         0.39 o
   0   9   3          6.46          6.86         0.44 o
   1   9   3          8.67          9.63         1.32 o
  -9  10   3          7.76          7.98         0.57 o
  -8  10   3          0.70          0.91         0.48 o
  -7  10   3          0.50          0.95         0.51 o
  -6  10   3          0.51          1.29         0.46 o
  -5  10   3         62.22         61.43         1.69 o
  -4  10   3         10.42         11.17         0.45 o
  -3  10   3          0.10         -0.37         0.49 o
  -2  10   3          8.13          7.13         0.47 o
  -1  10   3         10.10         10.01         0.54 o
  -8  11   3          5.99          5.79         0.58 o
  -7  11   3          7.61          8.07         0.53 o
  -6  11   3          3.45          4.31         0.54 o
  -5  11   3          2.56          2.56         0.55 o
  -4  11   3          1.81          1.34         0.46 o
  -3  11   3         18.96         15.19         1.14 o
   3 -12   4          0.99          0.87         0.67 o
   4 -12   4          2.42          1.34         1.13 o
   5 -12   4          0.09         -0.04         0.78 o
   0 -11   4          3.00          2.98         0.85 o
   1 -11   4          8.03          6.59         0.61 o
   2 -11   4          0.15          0.51         0.74 o
   3 -11   4          4.53          5.05         0.64 o
   4 -11   4          1.85          2.45         0.75 o
   5 -11   4          8.21          7.79         0.70 o
   6 -11   4          0.03         -0.27         0.91 o
   7 -11   4          0.76          0.83         0.54 o
  -2 -10   4          0.09          2.03         0.77 o
  -1 -10   4          7.41          6.53         0.53 o
   0 -10   4          7.73          7.42         1.29 o
   1 -10   4          6.00          5.96         0.58 o
   2 -10   4          0.91          0.87         0.74 o
   3 -10   4         25.72         26.66         1.14 o
   4 -10   4         19.24         19.78         0.65 o
   5 -10   4          6.68          6.09         0.93 o
   6 -10   4          0.37          1.08         0.57 o
   7 -10   4          1.80          2.65         0.55 o
   8 -10   4          1.25          1.04         1.06 o
  -3  -9   4          9.10          7.51         0.93 o
  -2  -9   4          1.73          1.59         0.64 o
  -1  -9   4          8.41          9.35         0.53 o
   0  -9   4          0.44          1.15         0.54 o
   1  -9   4         25.28         25.43         0.61 o
   2  -9   4         71.04         73.80         2.10 o
   3  -9   4         10.24          9.38         0.62 o
   4  -9   4         16.12         15.70         0.63 o
   5  -9   4          9.42          8.64         0.57 o
   6  -9   4          2.72          3.58         1.02 o
   7  -9   4          5.70          5.28         0.50 o
   8  -9   4          0.15          0.01         0.48 o
   9  -9   4          0.78          1.29         0.49 o
  -4  -8   4         10.93         10.85         0.94 o
  -3  -8   4          5.78          5.37         1.57 o
  -2  -8   4          2.00          2.93         0.44 o
  -1  -8   4         51.24         47.80         0.96 o
   0  -8   4         59.81         59.60         1.66 o
   1  -8   4         21.03         22.23         0.63 o
   2  -8   4         20.38         20.52         0.51 o
   3  -8   4         21.78         21.19         0.91 o
   4  -8   4         43.99         44.12         0.98 o
   5  -8   4          3.73          3.82         0.55 o
   6  -8   4         13.58         14.78         1.35 o
   7  -8   4         21.25         21.24         0.50 o
   8  -8   4          1.62          2.27         1.14 o
   9  -8   4          2.22          2.16         0.96 o
  -5  -7   4          0.38          1.67         0.52 o
  -4  -7   4          1.70          2.05         0.45 o
  -3  -7   4         21.14         18.71         1.24 o
  -2  -7   4         82.35         82.30         2.44 o
  -1  -7   4         72.86         72.65         2.72 o
   0  -7   4          0.48          0.21         0.81 o
   1  -7   4        120.14        119.90         0.76 o
   2  -7   4         29.72         28.84         0.66 o
   3  -7   4          3.62          4.59         0.71 o
   4  -7   4         16.20         17.28         0.53 o
   5  -7   4         21.97         24.47         2.15 o
   6  -7   4         75.68         79.79         2.90 o
   7  -7   4         26.58         26.11         0.50 o
   8  -7   4          9.56          8.53         0.80 o
   9  -7   4          0.53          0.02         0.48 o
  -6  -6   4          4.68          4.95         0.48 o
  -5  -6   4          4.94          6.02         0.43 o
  -4  -6   4         22.70         25.54         0.50 o
  -3  -6   4         27.02         28.00         0.73 o
  -2  -6   4         84.66         75.32         1.90 o
  -1  -6   4        331.93        318.86         7.59 o
   0  -6   4         10.76          9.43         0.56 o
   1  -6   4          7.53         10.16         0.47 o
   2  -6   4         17.21         20.05         0.69 o
   3  -6   4         81.00         77.91         2.04 o
   4  -6   4         34.88         32.79         0.81 o
   5  -6   4          7.34          8.18         0.52 o
   6  -6   4        155.22        163.36         6.03 o
   7  -6   4         39.08         43.00         1.61 o
   8  -6   4          7.91          8.53         0.92 o
   9  -6   4          0.04          1.27         0.44 o
  -7  -5   4         10.51         10.67         0.53 o
  -6  -5   4          4.38          5.20         0.38 o
  -5  -5   4          8.34          9.88         0.40 o
  -4  -5   4          0.71          0.67         0.37 o
  -3  -5   4        248.36        253.30         5.19 o
  -2  -5   4        166.97        176.29         4.31 o
  -1  -5   4         83.23         87.03         2.21 o
   0  -5   4         51.87         41.53         0.78 o
   1  -5   4         77.07         61.08         1.07 o
   2  -5   4        277.96        292.67         7.59 o
   3  -5   4          0.60          0.65         0.44 o
   4  -5   4        223.98        251.46         4.48 o
   5  -5   4         80.06         83.36         2.34 o
   6  -5   4         33.09         33.35         0.89 o
   7  -5   4         25.20         25.53         1.14 o
   8  -5   4          7.43          7.15         0.58 o
   9  -5   4          5.37          5.31         0.42 o
  -7  -4   4         16.85         16.24         0.49 o
  -6  -4   4         16.91         16.33         0.45 o
  -5  -4   4         34.72         35.95         0.41 o
  -4  -4   4          5.37          5.31         0.44 o
  -3  -4   4        139.84        141.80         1.37 o
  -2  -4   4        255.30        241.03         4.24 o
  -1  -4   4        320.39        313.95         8.24 o
   0  -4   4         47.48         45.27         1.32 o
   1  -4   4        150.05        182.88         3.24 o
   3  -4   4        343.12        330.64         3.97 o
   4  -4   4         48.09         47.46         0.61 o
   5  -4   4          0.84          0.91         0.46 o
   6  -4   4         16.48         16.52         0.72 o
   7  -4   4        109.93        116.77         4.29 o
   8  -4   4          0.09          0.44         0.35 o
   9  -4   4          4.62          4.76         0.40 o
  -8  -3   4          4.59          4.85         0.38 o
  -7  -3   4          9.92         11.35         0.40 o
  -6  -3   4         69.76         71.43         1.28 o
  -5  -3   4          3.00          4.16         0.39 o
  -4  -3   4         17.73         18.32         0.48 o
  -3  -3   4        192.29        167.30         3.30 o
  -2  -3   4         22.39         15.53         0.42 o
  -1  -3   4         52.48         76.44         1.17 o
   3  -3   4         76.72         67.52         1.13 o
   4  -3   4         51.48         47.19         1.04 o
   5  -3   4         96.28         97.66         2.30 o
   6  -3   4          2.38          2.46         0.35 o
   7  -3   4         55.21         54.05         1.30 o
   8  -3   4          0.08          0.64         0.36 o
   9  -3   4          3.52          5.11         0.37 o
  -9  -2   4          3.39          4.18         0.39 o
  -8  -2   4         13.56         13.70         0.51 o
  -7  -2   4         21.92         22.10         0.39 o
  -6  -2   4        298.74        308.58         4.33 o
  -5  -2   4          6.35          8.60         0.38 o
  -4  -2   4          3.60          3.13         0.42 o
  -3  -2   4        152.25        165.16         2.17 o
  -2  -2   4        272.24        259.07         3.10 o
  -1  -2   4        701.25        680.64         1.99 o
   0  -2   4        311.46        308.41         6.29 o
   1  -2   4        361.14        323.26        15.16 o
   2  -2   4        883.81        907.11        53.64 o
   3  -2   4        776.05        765.18        11.13 o
   4  -2   4          1.08          0.67         0.41 o
   5  -2   4         76.85         76.23         0.79 o
   6  -2   4         31.72         30.74         0.98 o
   7  -2   4         13.93         14.73         0.40 o
   8  -2   4          1.95          1.99         0.38 o
  -9  -1   4          2.91          2.83         0.41 o
  -8  -1   4         43.71         47.76         0.79 o
  -7  -1   4         82.77         86.75         1.23 o
  -6  -1   4        287.46        271.15         4.32 o
  -5  -1   4          4.59          5.32         0.36 o
  -4  -1   4          4.22          2.06         0.39 o
  -3  -1   4        382.02        357.10         6.08 o
  -2  -1   4        891.01        898.42         2.28 o
  -1  -1   4         46.88         41.99         1.18 o
   0  -1   4          0.83          1.86         0.60 o
   1  -1   4        662.86        634.32        18.97 o
   2  -1   4        140.78        136.46         3.43 o
   3  -1   4        588.98        591.65         5.85 o
   4  -1   4         67.62         56.41         0.88 o
   5  -1   4         59.27         57.71         1.24 o
   6  -1   4         20.42         20.69         0.59 o
   7  -1   4         12.27         10.62         0.36 o
   8  -1   4          9.41          8.40         0.44 o
 -10   0   4         22.32         24.61         1.26 o
  -9   0   4          6.23          5.20         0.39 o
  -8   0   4         77.58         76.25         0.50 o
  -7   0   4         43.14         41.11         1.26 o
  -6   0   4         65.67         67.29         0.73 o
  -5   0   4        667.37        666.09         8.87 o
  -4   0   4        395.22        354.81         4.38 o
  -3   0   4        205.48        219.62         4.11 o
  -2   0   4         35.41         31.39         2.10 o
  -1   0   4         24.19         33.17         1.58 o
   0   0   4         42.97         52.12         1.36 o
   1   0   4         96.60         96.51         2.11 o
   2   0   4        512.73        500.70        11.53 o
   3   0   4        201.00        208.31         4.38 o
   4   0   4          9.50          7.80         0.59 o
   5   0   4         81.35         77.85         0.55 o
   6   0   4         29.87         29.47         1.02 o
   7   0   4         10.38         10.06         0.48 o
   8   0   4          5.59          4.67         0.40 o
 -10   1   4         33.99         34.40         1.24 o
  -9   1   4          1.04          1.71         0.53 o
  -8   1   4         16.97         19.28         0.47 o
  -7   1   4        195.51        195.61         2.95 o
  -6   1   4        497.17        454.84         5.62 o
  -5   1   4        499.36        501.29         3.38 o
  -4   1   4        202.18        208.38         2.14 o
  -3   1   4        685.22        690.41        15.80 o
  -2   1   4        182.32        197.54         3.82 o
  -1   1   4          7.95         15.38         0.46 o
   0   1   4        426.38        415.30         5.57 o
   1   1   4        126.55        109.07         1.41 o
   2   1   4          5.52          4.37         0.48 o
   3   1   4         11.37         13.99         0.67 o
   4   1   4         98.13        101.63         2.11 o
   5   1   4         65.95         66.53         2.64 o
   6   1   4          4.89          6.08         0.37 o
   7   1   4         21.11         19.33         0.40 o
 -10   2   4          3.08          4.35         0.43 o
  -9   2   4         13.93         15.44         0.46 o
  -8   2   4        158.42        139.54         2.73 o
  -7   2   4         43.67         55.37         0.73 o
  -6   2   4        459.42        445.50         2.52 o
  -5   2   4        470.36        436.39         2.43 o
  -4   2   4         43.63         41.44         0.47 o
  -3   2   4        166.08        144.09         3.16 o
  -2   2   4        136.36        104.29         1.68 o
   0   2   4         15.84         18.68         0.52 o
   1   2   4          1.39          3.01         0.70 o
   2   2   4        128.81        126.87         2.48 o
   3   2   4         12.89         12.71         0.60 o
   4   2   4         10.22         12.06         0.85 o
   5   2   4         48.96         51.54         1.71 o
   6   2   4         18.55         19.32         0.72 o
   7   2   4          5.93          5.11         0.39 o
 -11   3   4         12.48         12.78         0.78 o
 -10   3   4         11.70          9.87         0.43 o
  -9   3   4         33.86         35.18         0.85 o
  -8   3   4        268.05        268.37         4.29 o
  -7   3   4         73.35         77.64         0.96 o
  -6   3   4         24.13         23.72         0.45 o
  -5   3   4          1.86          3.36         0.44 o
  -4   3   4        450.43        411.06         7.97 o
  -2   3   4        114.16        151.22         3.60 o
  -1   3   4        189.15        173.78         3.29 o
   0   3   4        700.32        709.92        14.67 o
   1   3   4        110.64        110.88         2.23 o
   2   3   4         39.34         41.60         0.65 o
   3   3   4          3.28          5.39         0.43 o
   4   3   4         95.56         94.96         1.44 o
   5   3   4         26.80         26.88         0.47 o
   6   3   4          3.08          3.07         0.37 o
 -11   4   4         11.11         10.24         0.77 o
 -10   4   4         53.63         57.33         0.53 o
  -9   4   4         98.26         97.15         1.81 o
  -8   4   4         85.08         77.70         1.54 o
  -7   4   4         11.27         12.60         0.42 o
  -6   4   4          4.02          5.85         0.48 o
  -5   4   4        517.11        483.58         5.39 o
  -4   4   4          7.55          6.65         0.42 o
  -3   4   4        384.97        393.14         8.84 o
  -2   4   4        818.83        765.63        11.57 o
  -1   4   4        274.99        291.04         3.34 o
   0   4   4         34.68         32.20         0.70 o
   1   4   4          8.82          9.76         0.56 o
   2   4   4        103.11        110.12         1.71 o
   3   4   4         19.51         20.30         0.39 o
   4   4   4          5.22          5.78         0.47 o
   5   4   4          3.73          4.23         0.38 o
 -11   5   4          8.99          7.36         0.58 o
 -10   5   4         27.05         25.96         0.47 o
  -9   5   4         84.27         87.24         2.15 o
  -8   5   4        131.13        141.15         1.72 o
  -7   5   4        150.98        133.59         2.26 o
  -6   5   4        233.37        233.60         1.12 o
  -5   5   4        303.41        301.78         3.33 o
  -4   5   4        557.07        566.58         9.63 o
  -3   5   4        382.01        368.36         5.85 o
  -2   5   4         12.52         14.14         0.44 o
  -1   5   4          2.40          3.47         0.45 o
   0   5   4        792.01        781.70        12.28 o
   1   5   4         15.94         17.46         0.59 o
   2   5   4          0.11          0.70         0.35 o
   3   5   4         10.10         11.57         0.64 o
   4   5   4          8.65          8.24         0.45 o
 -11   6   4          9.64          9.12         0.55 o
 -10   6   4         24.32         28.17         1.00 o
  -9   6   4         62.43         59.63         0.97 o
  -8   6   4         43.91         40.95         0.44 o
  -7   6   4         85.35         87.83         0.55 o
  -6   6   4         25.94         24.73         0.48 o
  -5   6   4        371.42        351.83         3.90 o
  -4   6   4         73.75         84.20         1.38 o
  -3   6   4         31.05         29.09         0.46 o
  -2   6   4        314.25        298.74         6.34 o
  -1   6   4          3.20          9.89         3.52 o
   0   6   4         72.67         71.75         0.46 o
   1   6   4         44.82         46.71         0.49 o
   2   6   4         17.40         18.16         0.44 o
   3   6   4          0.05          0.10         0.36 o
   4   6   4          0.72          0.20         0.90 o
 -11   7   4          3.73          3.76         0.74 o
 -10   7   4          2.35          1.65         0.47 o
  -9   7   4         24.16         27.66         0.54 o
  -8   7   4        147.06        156.60         2.30 o
  -7   7   4         68.41         63.71         1.25 o
  -6   7   4         44.95         44.24         0.66 o
  -5   7   4         89.58         90.00         0.95 o
  -4   7   4        351.71        335.12         7.19 o
  -3   7   4          3.00          5.86         0.39 o
  -2   7   4          0.12          0.44         0.37 o
  -1   7   4         58.39         52.34         0.51 o
   0   7   4         66.20         64.80         1.03 o
   1   7   4          0.38          0.25         0.38 o
   2   7   4          0.36          0.75         0.42 o
   3   7   4         12.49         10.65         0.90 o
 -11   8   4          0.10         -0.78         0.78 o
 -10   8   4          1.83          2.58         0.48 o
  -9   8   4         23.02         22.87         0.52 o
  -8   8   4         81.47         82.36         0.58 o
  -7   8   4         24.59         27.29         0.49 o
  -6   8   4        114.23        113.40         1.15 o
  -5   8   4         17.94         18.96         0.53 o
  -4   8   4         63.12         61.31         1.42 o
  -3   8   4         60.15         63.36         1.48 o
  -2   8   4         25.88         26.84         0.60 o
  -1   8   4          0.07          0.88         0.38 o
   0   8   4          0.93          1.79         0.39 o
   1   8   4         31.22         30.52         0.47 o
 -10   9   4          5.07          4.77         0.51 o
  -9   9   4          8.54          9.09         0.50 o
  -8   9   4         18.68         19.59         0.50 o
  -7   9   4         13.93         13.26         0.60 o
  -6   9   4         14.44         15.07         0.49 o
  -5   9   4         59.45         61.91         1.73 o
  -4   9   4         81.48         81.13         2.14 o
  -3   9   4          0.55          1.01         0.38 o
  -2   9   4          0.50          0.50         0.39 o
  -1   9   4         12.07         11.09         0.57 o
   0   9   4         10.09          8.83         0.44 o
  -9  10   4          0.79          0.38         0.55 o
  -8  10   4          1.54          2.20         0.41 o
  -7  10   4         17.12         18.32         0.53 o
  -6  10   4         15.73         17.68         0.53 o
  -5  10   4         16.57         15.93         0.51 o
  -4  10   4          0.10          0.24         0.41 o
  -3  10   4          7.02          6.83         0.50 o
  -2  10   4         17.39         19.83         0.68 o
  -8  11   4          7.32          6.35         0.52 o
  -7  11   4          3.15          1.98         0.49 o
  -6  11   4          0.08         -0.04         0.48 o
  -5  11   4          8.76          7.21         0.53 o
  -4  11   4          3.37          3.70         0.47 o
   4 -12   5          1.30          1.04         1.14 o
   0 -11   5          8.99          7.86         0.75 o
   1 -11   5          1.08          1.82         0.57 o
   2 -11   5          0.02          0.97         0.57 o
   3 -11   5          1.02          1.53         1.03 o
   4 -11   5          1.44          1.45         0.65 o
   5 -11   5          6.71          5.96         0.67 o
   6 -11   5          0.14          0.33         0.59 o
   7 -11   5          2.25          2.41         0.81 o
  -1 -10   5          1.08          1.52         0.83 o
   0 -10   5          2.68          2.94         0.56 o
   1 -10   5          0.92          1.54         0.55 o
   2 -10   5          4.30          4.54         0.85 o
   3 -10   5          4.90          5.40         0.63 o
   4 -10   5          0.09          0.42         0.56 o
   5 -10   5         14.05         12.96         0.59 o
   6 -10   5          0.57          2.10         0.77 o
   7 -10   5          3.80          4.22         0.82 o
   8 -10   5          1.76          1.73         0.51 o
  -3  -9   5          7.44          8.09         0.54 o
  -2  -9   5          0.16          0.63         0.48 o
  -1  -9   5          1.98          2.31         0.48 o
   0  -9   5          8.59          9.78         0.52 o
   1  -9   5          0.14          1.21         0.54 o
   2  -9   5          5.43          6.20         0.73 o
   3  -9   5         10.83         11.00         0.64 o
   4  -9   5         22.49         23.78         0.64 o
   5  -9   5         15.61         17.04         1.99 o
   6  -9   5          0.31         -0.47         0.75 o
   7  -9   5          9.43          8.37         0.67 o
   8  -9   5          0.89          0.78         0.50 o
  -4  -8   5          2.72          4.01         0.52 o
  -3  -8   5          3.79          3.91         0.45 o
  -2  -8   5          3.40          2.28         0.48 o
  -1  -8   5         10.08         10.04         0.49 o
   0  -8   5          0.27          0.95         0.54 o
   1  -8   5          0.20          0.35         0.53 o
   2  -8   5         57.08         59.39         1.95 o
   3  -8   5         35.34         35.63         1.45 o
   4  -8   5         24.05         23.19         0.95 o
   5  -8   5         17.07         17.17         1.06 o
   6  -8   5          2.71          2.58         0.55 o
   7  -8   5         18.00         17.62         0.76 o
   8  -8   5          1.10          0.87         0.47 o
  -5  -7   5          0.59          1.42         1.29 o
  -4  -7   5         14.30         13.75         1.79 o
  -3  -7   5         12.03         11.70         0.56 o
  -2  -7   5          3.76          4.10         0.44 o
  -1  -7   5         14.52         14.70         0.85 o
   0  -7   5          4.89          3.31         0.55 o
   1  -7   5         27.78         25.61         0.58 o
   2  -7   5         12.51         12.01         0.56 o
   3  -7   5         91.31         95.53         2.49 o
   4  -7   5         22.39         23.54         0.79 o
   5  -7   5         16.53         18.19         0.49 o
   6  -7   5         11.15         10.91         0.58 o
   7  -7   5         20.78         19.43         0.52 o
   8  -7   5          4.12          4.98         1.32 o
   9  -7   5          0.59          1.19         0.56 o
  -6  -6   5         21.71         20.86         0.98 o
  -5  -6   5         20.49         20.80         0.51 o
  -4  -6   5          6.65          7.18         0.41 o
  -3  -6   5          9.72          8.97         0.49 o
  -2  -6   5         80.94         78.64         1.98 o
  -1  -6   5        171.49        169.85         1.34 o
   0  -6   5          4.36          4.84         0.45 o
   1  -6   5         18.08         16.38         0.55 o
   2  -6   5         31.89         34.25         1.11 o
   3  -6   5        130.82        135.38         2.97 o
   4  -6   5          3.44          3.00         0.56 o
   5  -6   5         20.12         20.69         0.43 o
   6  -6   5         15.76         16.78         0.47 o
   7  -6   5          5.33          5.46         0.51 o
   8  -6   5         22.06         21.93         1.22 o
   9  -6   5          0.41          0.09         0.43 o
  -7  -5   5          4.63          4.33         0.39 o
  -6  -5   5          8.16          9.30         0.52 o
  -5  -5   5         50.35         50.68         1.10 o
  -4  -5   5          7.94          8.70         0.50 o
  -3  -5   5        225.90        232.40         4.91 o
  -2  -5   5         51.67         50.05         1.14 o
  -1  -5   5        231.97        219.28         3.60 o
   0  -5   5        113.76        116.19         1.13 o
   1  -5   5          9.57          9.13         0.49 o
   2  -5   5         72.74         77.44         1.13 o
   3  -5   5        162.39        165.67         3.34 o
   4  -5   5          2.91          3.36         0.67 o
   5  -5   5          8.34          8.89         0.55 o
   6  -5   5         10.05          9.64         0.46 o
   7  -5   5         29.08         29.86         1.31 o
   8  -5   5         39.02         37.48         1.69 o
   9  -5   5          0.04          0.30         0.44 o
  -8  -4   5          0.17          0.47         0.39 o
  -7  -4   5          7.00          6.60         0.44 o
  -6  -4   5         23.96         25.38         0.81 o
  -5  -4   5        222.22        227.97         3.78 o
  -4  -4   5         23.84         27.29         0.44 o
  -3  -4   5        356.99        345.72         6.27 o
  -2  -4   5        400.92        422.03        10.46 o
  -1  -4   5        151.32        172.67         3.22 o
   0  -4   5        275.98        295.64         1.04 o
   1  -4   5         23.52         19.94         0.68 o
   2  -4   5        606.98        604.85        13.58 o
   3  -4   5         29.80         34.90         1.23 o
   4  -4   5         21.42         22.30         0.70 o
   5  -4   5          2.22          3.10         0.40 o
   6  -4   5         42.23         47.17         2.37 o
   7  -4   5         41.50         40.85         1.49 o
   8  -4   5         11.01          9.32         0.49 o
  -8  -3   5          2.03          2.26         0.36 o
  -7  -3   5         17.15         16.00         0.40 o
  -6  -3   5         24.56         22.93         0.41 o
  -5  -3   5        257.69        251.53         2.76 o
  -4  -3   5         17.77         18.75         0.41 o
  -3  -3   5         13.72         14.35         0.39 o
  -2  -3   5        340.19        328.44         6.58 o
   1  -3   5        101.51        109.32         6.84 o
   2  -3   5         15.22         18.38         0.47 o
   3  -3   5         55.05         63.91         2.89 o
   4  -3   5         45.46         41.09         0.70 o
   5  -3   5          1.23          1.22         0.41 o
   6  -3   5         13.02         13.60         0.35 o
   7  -3   5         34.35         35.34         0.95 o
   8  -3   5          4.44          4.30         0.51 o
  -9  -2   5          9.43          7.90         0.69 o
  -8  -2   5          6.42          4.58         0.41 o
  -7  -2   5        102.07        105.19         1.81 o
  -6  -2   5        156.77        156.18         2.11 o
  -5  -2   5          2.08          2.32         0.37 o
  -4  -2   5          1.15          1.99         0.37 o
  -3  -2   5        136.84        128.03         2.23 o
  -1  -2   5        132.01        142.34         2.37 o
   0  -2   5        108.10         96.81         4.46 o
   1  -2   5        532.37        492.89        13.21 o
   2  -2   5        273.30        252.21         6.23 o
   3  -2   5        104.01        114.75         3.92 o
   4  -2   5         21.21         21.10         0.66 o
   5  -2   5         41.44         40.75         0.77 o
   6  -2   5         13.69         14.55         0.79 o
   7  -2   5          5.45          5.35         0.85 o
   8  -2   5          3.64          3.30         0.55 o
  -9  -1   5         49.33         50.19         0.79 o
  -8  -1   5         39.27         37.25         0.83 o
  -7  -1   5         28.50         25.98         0.73 o
  -6  -1   5         28.38         24.66         0.42 o
  -5  -1   5         63.04         66.92         0.99 o
  -4  -1   5        404.66        422.69         6.48 o
  -3  -1   5         36.55         31.01         0.58 o
  -2  -1   5        453.32        406.57         7.89 o
  -1  -1   5        767.01        725.21         2.01 o
   0  -1   5        576.73        618.05        11.34 o
   1  -1   5        219.30        222.97         7.32 o
   2  -1   5        249.83        236.24         5.39 o
   3  -1   5        663.20        671.44        14.71 o
   4  -1   5         30.64         29.16         0.60 o
   5  -1   5         11.99         11.42         0.68 o
   6  -1   5         13.60         13.36         0.46 o
   7  -1   5          2.80          2.82         0.38 o
   8  -1   5          2.45          3.11         0.45 o
 -10   0   5         33.91         33.34         0.60 o
  -9   0   5         17.83         16.45         0.69 o
  -8   0   5         23.93         24.05         0.51 o
  -7   0   5         77.90         80.89         1.11 o
  -6   0   5        115.32        120.88         2.42 o
  -5   0   5         98.46        105.23         1.49 o
  -4   0   5         46.16         44.96         1.07 o
  -3   0   5        335.19        269.85         4.82 o
  -2   0   5        433.90        417.23        16.05 o
  -1   0   5          0.59          4.08         2.79 o
   0   0   5        682.61        676.62        16.05 o
   1   0   5        806.48        815.06        15.80 o
   2   0   5        272.46        270.90         5.64 o
   3   0   5        109.91        111.56         1.88 o
   4   0   5         72.63         74.12         1.53 o
   5   0   5         80.79         78.00         2.68 o
   6   0   5          0.22          0.43         0.34 o
   7   0   5          0.74          1.32         0.35 o
 -10   1   5         17.90         20.56         0.97 o
  -9   1   5          0.42          0.79         0.47 o
  -8   1   5         58.86         54.44         0.76 o
  -7   1   5         88.48         75.58         1.52 o
  -6   1   5         95.93        100.60         0.56 o
  -5   1   5        334.49        311.84         5.31 o
  -4   1   5        150.89        145.26         1.55 o
  -3   1   5        253.44        266.23         5.16 o
  -2   1   5        318.70        319.61         8.63 o
  -1   1   5        194.51        157.32         3.41 o
   0   1   5        350.33        381.33         7.03 o
   1   1   5         32.96         30.39         0.40 o
   2   1   5        417.12        424.59         7.62 o
   3   1   5        206.87        202.71         5.53 o
   4   1   5          0.25          0.86         0.33 o
   5   1   5         36.23         33.12         1.21 o
   6   1   5         12.08         12.45         0.60 o
   7   1   5          6.88          6.09         0.39 o
 -10   2   5          5.76          6.58         0.42 o
  -9   2   5          2.90          2.24         0.41 o
  -8   2   5        113.27        109.56         1.84 o
  -7   2   5         18.04         21.02         0.45 o
  -6   2   5        110.41        105.39         0.99 o
  -5   2   5        107.88        105.47         0.90 o
  -4   2   5        490.01        461.36        13.37 o
  -2   2   5        191.50        206.71         5.26 o
  -1   2   5         20.23         27.08         1.66 o
   0   2   5        442.70        438.67         8.60 o
   1   2   5        467.15        464.46        10.41 o
   2   2   5          3.82          3.18         0.39 o
   3   2   5          7.22          6.59         0.51 o
   4   2   5         40.99         42.44         1.17 o
   5   2   5         71.37         67.24         1.85 o
   6   2   5          5.61          5.48         0.49 o
 -11   3   5         11.04          9.71         0.47 o
 -10   3   5         12.76         13.15         0.41 o
  -9   3   5          0.67          0.63         0.44 o
  -8   3   5        108.42         92.01         0.98 o
  -7   3   5          9.09          7.60         0.42 o
  -6   3   5         28.99         33.13         0.47 o
  -5   3   5        262.55        270.96         4.77 o
  -4   3   5        591.19        604.43         9.93 o
  -3   3   5        294.28        308.78         5.99 o
  -2   3   5        388.86        327.05        10.38 o
  -1   3   5        364.86        359.60         9.94 o
   0   3   5          7.53          5.50         0.39 o
   1   3   5         38.94         40.02         0.45 o
   2   3   5          7.68          8.18         0.49 o
   3   3   5         95.98         96.40         1.77 o
   4   3   5         14.37         11.87         0.40 o
   5   3   5          7.64          7.53         0.74 o
 -11   4   5          4.15          3.63         0.42 o
 -10   4   5         35.70         35.30         0.88 o
  -9   4   5          1.04          1.22         0.74 o
  -8   4   5         22.35         24.04         0.61 o
  -7   4   5        157.01        156.66         0.88 o
  -6   4   5          2.39          3.91         0.59 o
  -5   4   5         48.14         47.52         0.59 o
  -4   4   5        445.34        421.82         4.74 o
  -3   4   5        874.97        883.23        27.22 o
  -2   4   5         20.50         24.03         0.73 o
  -1   4   5         78.50         74.99         0.84 o
   0   4   5         33.49         37.31         0.87 o
   1   4   5        437.09        442.76        12.27 o
   2   4   5          5.48          4.33         0.33 o
   3   4   5          4.13          4.47         0.49 o
   4   4   5         11.31          9.14         0.38 o
   5   4   5          1.29          0.87         0.35 o
 -11   5   5          2.20          1.12         0.44 o
 -10   5   5         21.51         24.21         0.52 o
  -9   5   5         51.28         54.37         0.91 o
  -8   5   5         20.19         17.95         0.52 o
  -7   5   5        152.08        149.42         2.53 o
  -6   5   5         45.59         40.61         1.09 o
  -5   5   5        438.91        428.35         5.83 o
  -4   5   5         90.52         99.24         2.24 o
  -3   5   5         48.37         49.62         2.51 o
  -2   5   5         13.54         13.38         0.40 o
  -1   5   5        117.25        130.95         2.01 o
   0   5   5        122.43        125.43         1.22 o
   1   5   5         53.13         53.35         1.17 o
   2   5   5         25.70         25.97         0.48 o
   3   5   5          0.27         -0.10         0.41 o
   4   5   5          2.71          2.54         0.37 o
 -11   6   5         20.93         20.30         0.65 o
 -10   6   5         13.55         11.75         0.52 o
  -9   6   5         41.80         40.41         0.82 o
  -8   6   5         29.12         33.51         0.45 o
  -7   6   5        434.61        442.91         2.62 o
  -6   6   5          0.31          1.51         0.79 o
  -5   6   5         33.09         30.50         0.48 o
  -4   6   5          0.46          0.26         0.42 o
  -3   6   5         84.17         92.20         1.74 o
  -2   6   5         30.25         35.10         0.66 o
  -1   6   5          0.90         -0.22         0.39 o
   0   6   5        158.15        152.09         2.22 o
   1   6   5         30.83         31.25         0.42 o
   2   6   5          2.74          2.49         0.42 o
   3   6   5          0.17          0.52         0.42 o
 -11   7   5         16.44         14.24         0.74 o
 -10   7   5          3.21          3.47         0.42 o
  -9   7   5        124.99        129.37         0.74 o
  -8   7   5        122.29        112.92         1.54 o
  -7   7   5         20.43         20.20         0.38 o
  -6   7   5          3.58          5.00         0.45 o
  -5   7   5          1.70          2.74         0.41 o
  -4   7   5          7.89          8.47         0.51 o
  -3   7   5          2.69          2.90         0.36 o
  -2   7   5         78.57         76.28         2.08 o
  -1   7   5         37.28         37.32         0.48 o
   0   7   5          0.66          0.57         0.34 o
   1   7   5          4.89          4.38         0.40 o
   2   7   5         18.98         19.00         0.59 o
 -10   8   5          7.73          6.01         0.46 o
  -9   8   5         41.94         42.04         0.49 o
  -8   8   5         69.22         77.46         0.51 o
  -7   8   5         25.00         24.56         0.78 o
  -6   8   5          9.33          8.82         0.40 o
  -5   8   5          1.27          0.94         0.44 o
  -4   8   5        112.85        111.84         2.94 o
  -3   8   5         38.11         41.14         1.37 o
  -2   8   5          3.50          4.39         0.44 o
  -1   8   5          1.29          1.30         0.41 o
   0   8   5         25.70         24.02         0.56 o
   1   8   5         11.82         11.73         0.55 o
 -10   9   5          7.85          7.88         0.58 o
  -9   9   5         20.82         19.66         0.51 o
  -8   9   5          7.05          6.05         0.43 o
  -7   9   5         23.00         26.42         0.86 o
  -6   9   5         51.83         54.37         1.06 o
  -5   9   5         33.42         36.96         1.65 o
  -4   9   5          1.96          2.70         0.36 o
  -3   9   5          0.06          0.24         0.38 o
  -2   9   5         47.48         45.75         0.66 o
  -1   9   5          4.08          3.68         0.41 o
  -9  10   5         10.37         10.18         0.97 o
  -8  10   5         10.78         11.43         0.46 o
  -7  10   5         40.02         37.29         1.17 o
  -6  10   5          0.98          1.45         0.47 o
  -5  10   5          9.56         10.69         0.48 o
  -4  10   5         44.15         46.76         0.81 o
  -3  10   5          1.01          1.43         0.50 o
  -2  10   5          0.22         -0.82         0.82 o
  -6  11   5         18.87         19.74         0.84 o
   1 -11   6          0.28          0.52         0.87 o
   2 -11   6          2.32          1.97         0.88 o
   3 -11   6          8.01          7.75         1.07 o
   4 -11   6          1.37          1.55         0.63 o
   5 -11   6          2.25          1.33         0.60 o
   6 -11   6          0.36          0.09         0.56 o
  -1 -10   6          0.37          0.01         0.50 o
   0 -10   6          9.86          8.37         0.52 o
   1 -10   6         13.49         12.45         0.87 o
   2 -10   6         11.20         10.67         0.88 o
   3 -10   6          8.03          7.76         0.62 o
   4 -10   6          0.89          1.05         0.54 o
   5 -10   6          4.43          4.40         0.55 o
   6 -10   6          0.03          0.61         0.56 o
   7 -10   6          0.41          0.93         0.57 o
  -3  -9   6          0.15          0.42         1.01 o
  -2  -9   6          0.98          1.78         0.50 o
  -1  -9   6         11.69         11.88         0.56 o
   0  -9   6         32.63         33.12         1.47 o
   1  -9   6          4.35          4.82         0.81 o
   2  -9   6         34.02         32.56         0.66 o
   3  -9   6         16.32         16.71         0.57 o
   4  -9   6          2.87          3.06         0.53 o
   5  -9   6          0.96          1.41         0.47 o
   6  -9   6          0.04         -0.05         0.54 o
   7  -9   6          4.41          3.88         0.66 o
   8  -9   6          2.44         -0.06         0.67 o
  -4  -8   6          0.38         -0.28         0.51 o
  -3  -8   6          2.55          2.55         0.49 o
  -2  -8   6          3.96          4.30         0.49 o
  -1  -8   6         11.60         11.64         0.56 o
   0  -8   6         65.43         64.52         0.71 o
   1  -8   6         11.59         12.31         0.59 o
   2  -8   6         21.73         23.07         0.63 o
   3  -8   6         13.68         14.31         0.52 o
   4  -8   6         18.09         18.90         0.71 o
   5  -8   6          8.58          9.77         0.62 o
   6  -8   6          0.10         -0.03         0.62 o
   7  -8   6         12.72         10.90         0.81 o
   8  -8   6          2.76          2.36         0.79 o
  -5  -7   6          3.12          2.02         0.46 o
  -4  -7   6          6.86          7.18         0.46 o
  -3  -7   6          0.36          0.52         0.47 o
  -2  -7   6         35.65         34.32         1.67 o
  -1  -7   6         31.79         32.13         0.50 o
   0  -7   6         15.08         16.66         0.56 o
   1  -7   6          3.19          3.45         0.49 o
   2  -7   6         11.71         10.58         0.49 o
   3  -7   6        108.17        111.51         2.36 o
   4  -7   6          7.61          7.45         0.41 o
   5  -7   6         40.14         42.85         1.72 o
   6  -7   6         12.99         12.86         0.55 o
   7  -7   6          8.73          9.07         0.79 o
   8  -7   6          3.89          2.88         0.68 o
  -6  -6   6         14.69         14.42         0.54 o
  -5  -6   6         14.40         14.75         0.41 o
  -4  -6   6         25.53         25.92         0.52 o
  -3  -6   6          0.17          0.37         0.44 o
  -2  -6   6         33.91         34.31         0.97 o
  -1  -6   6         22.07         21.93         0.44 o
   0  -6   6         14.45         16.85         0.50 o
   1  -6   6         11.13         12.18         0.52 o
   2  -6   6         41.44         46.98         0.58 o
   3  -6   6        320.81        323.74         5.51 o
   4  -6   6         73.15         76.32         1.29 o
   5  -6   6         49.64         50.70         0.88 o
   6  -6   6         10.86          8.63         0.66 o
   7  -6   6          5.08          4.50         0.55 o
   8  -6   6         23.37         18.62         0.95 o
  -7  -5   6          2.50          3.25         0.43 o
  -6  -5   6          6.61          7.94         0.38 o
  -5  -5   6         62.98         66.79         1.41 o
  -4  -5   6         10.68         12.23         0.38 o
  -3  -5   6         13.08         15.37         0.45 o
  -2  -5   6         78.12         77.82         2.58 o
  -1  -5   6         55.94         54.36         1.52 o
   0  -5   6         17.84         24.09         0.55 o
   1  -5   6          2.59          2.97         0.47 o
   2  -5   6         15.20         16.97         0.87 o
   3  -5   6        303.15        321.57         5.45 o
   4  -5   6         30.95         31.09         0.82 o
   5  -5   6         23.27         21.57         0.65 o
   6  -5   6         49.80         47.34         0.72 o
   7  -5   6          7.07          6.37         0.79 o
   8  -5   6         20.52         15.80         0.64 o
  -8  -4   6          1.16          1.60         0.37 o
  -7  -4   6          6.12          7.33         0.54 o
  -6  -4   6          4.47          5.43         0.46 o
  -5  -4   6        162.63        173.18         2.92 o
  -4  -4   6          7.33          7.72         0.39 o
  -3  -4   6         95.10         91.11         1.60 o
  -2  -4   6          3.92          3.23         0.46 o
  -1  -4   6         72.13         76.31         1.54 o
   0  -4   6        153.99        152.22         0.97 o
   1  -4   6         13.21         14.52         0.45 o
   2  -4   6          2.50          2.55         0.60 o
   3  -4   6         47.63         49.16         1.75 o
   4  -4   6        142.30        145.74         4.58 o
   5  -4   6          7.30          7.37         0.43 o
   6  -4   6         28.87         27.31         0.61 o
   7  -4   6         11.77         10.37         0.55 o
   8  -4   6          9.68          8.07         0.66 o
  -8  -3   6          1.26          0.53         0.37 o
  -7  -3   6         12.43         13.92         0.79 o
  -6  -3   6         11.38         13.54         0.35 o
  -5  -3   6        184.56        186.87         2.55 o
  -4  -3   6          0.46          1.19         0.37 o
  -3  -3   6          6.51          4.90         0.37 o
  -2  -3   6        372.24        344.08         7.70 o
  -1  -3   6        726.94        721.45        16.29 o
   0  -3   6         40.26         48.76         0.55 o
   1  -3   6          8.23          9.50         0.88 o
   2  -3   6        105.31        101.16         1.56 o
   3  -3   6         19.90         19.25         0.64 o
   4  -3   6         69.41         72.84         3.04 o
   5  -3   6          2.20          2.58         0.38 o
   6  -3   6         14.70         14.73         0.42 o
   7  -3   6         10.11         10.18         0.71 o
   8  -3   6          5.72          4.96         0.48 o
  -9  -2   6         28.87         30.41         0.81 o
  -8  -2   6          5.26          5.56         0.38 o
  -7  -2   6         50.87         53.75         0.98 o
  -6  -2   6          7.72          7.73         0.35 o
  -5  -2   6          0.33          0.88         0.34 o
  -4  -2   6        248.24        238.84         2.54 o
  -3  -2   6        260.94        240.92         3.97 o
  -2  -2   6        319.94        342.52         7.48 o
  -1  -2   6        191.13        179.43         3.25 o
   0  -2   6        194.50        179.42         4.98 o
   1  -2   6         61.49         56.32         2.11 o
   2  -2   6          9.74          9.35         0.63 o
   3  -2   6         63.34         60.22         1.23 o
   4  -2   6         41.92         43.12         1.06 o
   5  -2   6          0.14          0.32         0.33 o
   6  -2   6          9.21          8.89         0.39 o
   7  -2   6          5.96          5.99         0.35 o
  -9  -1   6         72.68         73.29         0.69 o
  -8  -1   6          0.97          0.74         0.34 o
  -7  -1   6          5.11          5.70         0.37 o
  -6  -1   6         99.62        101.60         1.79 o
  -5  -1   6        254.80        244.76         2.86 o
  -4  -1   6        224.67        225.03         3.56 o
  -3  -1   6         15.95          9.05         0.52 o
  -2  -1   6        545.35        549.89        10.86 o
  -1  -1   6         26.31         33.38         1.28 o
   0  -1   6          0.73          1.58         0.44 o
   1  -1   6        277.65        278.98         7.27 o
   2  -1   6        227.07        209.42         4.15 o
   3  -1   6         47.25         39.77         1.03 o
   4  -1   6          0.16          0.98         0.37 o
   5  -1   6          7.79          9.38         0.40 o
   6  -1   6         15.04         16.38         0.51 o
   7  -1   6          0.58          0.83         0.35 o
 -10   0   6         14.06         13.64         0.78 o
  -9   0   6          9.67          9.82         0.60 o
  -8   0   6         35.01         36.85         1.32 o
  -7   0   6        261.82        238.04         4.19 o
  -6   0   6         91.33         98.49         0.53 o
  -5   0   6        324.48        312.56         3.63 o
  -4   0   6        343.61        341.31         4.35 o
  -3   0   6          9.39         11.02         0.40 o
  -2   0   6          8.19          8.61         0.51 o
  -1   0   6          2.66          8.77         0.38 o
   0   0   6        905.90        894.91        25.66 o
   1   0   6        140.19        130.77         2.59 o
   2   0   6         15.33         16.45         0.40 o
   3   0   6         77.24         77.65         1.43 o
   4   0   6         17.17         16.52         0.91 o
   5   0   6          5.10          5.16         0.38 o
   6   0   6          9.58         10.24         0.50 o
   7   0   6          3.66          3.31         0.47 o
 -10   1   6         12.55         14.15         0.45 o
  -9   1   6         14.72         13.09         0.69 o
  -8   1   6         73.65         68.89         1.46 o
  -7   1   6        512.79        482.31         6.67 o
  -6   1   6        375.95        375.62         4.21 o
  -5   1   6        220.41        216.08         2.41 o
  -4   1   6          5.74          4.52         0.49 o
  -3   1   6         39.69         28.73         1.76 o
  -2   1   6        929.53        905.86        23.38 o
  -1   1   6         93.27        107.52         3.61 o
   0   1   6         16.52         21.68         1.45 o
   1   1   6        301.89        298.83         6.60 o
   2   1   6        208.78        201.08         3.31 o
   3   1   6          1.18          1.65         0.57 o
   4   1   6          1.08          2.30         0.36 o
   5   1   6         43.25         44.72         1.50 o
   6   1   6         15.76         15.82         0.88 o
 -10   2   6          4.49          3.48         0.43 o
  -9   2   6         43.34         46.52         0.86 o
  -8   2   6        198.92        198.88         2.65 o
  -7   2   6        298.67        270.07         2.32 o
  -6   2   6        117.34        111.23         1.18 o
  -5   2   6         67.27         66.63         0.83 o
  -4   2   6        955.82        884.17        31.63 o
  -3   2   6          5.74          7.08         0.39 o
  -2   2   6         50.86         58.93         1.32 o
  -1   2   6        130.26        118.01         3.12 o
   0   2   6        164.81        170.99         3.55 o
   1   2   6         40.12         37.82         1.21 o
   2   2   6          1.25          1.46         0.53 o
   3   2   6         72.21         75.91         1.48 o
   4   2   6         31.30         31.67         0.56 o
   5   2   6          9.27          7.93         0.38 o
 -11   3   6         22.75         21.01         0.52 o
 -10   3   6          4.83          4.70         0.42 o
  -9   3   6          8.76          7.58         0.55 o
  -8   3   6         73.98         68.59         0.69 o
  -7   3   6        205.29        214.13         2.39 o
  -6   3   6        513.60        471.46         3.65 o
  -5   3   6         37.27         37.09         0.89 o
  -4   3   6        396.87        402.73         5.44 o
  -3   3   6        593.96        594.09        14.91 o
  -2   3   6        567.50        539.61        13.65 o
  -1   3   6         13.24         15.03         1.14 o
   0   3   6         74.78         79.82         2.08 o
   1   3   6        473.87        479.81        10.27 o
   2   3   6         37.81         36.39         0.78 o
   3   3   6          0.82          1.12         0.45 o
   4   3   6          3.30          3.86         0.43 o
   5   3   6          6.43          5.91         0.37 o
 -11   4   6          9.05          7.80         0.79 o
 -10   4   6          7.10          6.29         0.39 o
  -9   4   6          8.34         10.49         0.43 o
  -8   4   6         43.62         43.26         0.46 o
  -7   4   6         52.16         47.51         0.43 o
  -6   4   6         87.44         90.57         1.49 o
  -5   4   6         43.84         44.17         0.55 o
  -4   4   6        842.14        774.26        18.80 o
  -3   4   6        264.20        288.97         7.76 o
  -2   4   6         35.56         37.61         1.15 o
  -1   4   6        435.30        431.50        11.05 o
   0   4   6          6.64          7.00         0.91 o
   1   4   6         48.42         49.06         1.23 o
   2   4   6          6.64          7.12         0.33 o
   3   4   6          8.51          8.74         0.37 o
   4   4   6          0.97          0.44         0.38 o
 -11   5   6          9.05         10.04         0.53 o
 -10   5   6          9.33         10.09         0.56 o
  -9   5   6          1.68          1.07         0.44 o
  -8   5   6          1.94          2.83         0.32 o
  -7   5   6        124.51        140.67         0.86 o
  -6   5   6         67.45         66.23         0.50 o
  -5   5   6         31.14         32.48         0.85 o
  -4   5   6         68.59         69.67         2.66 o
  -3   5   6        737.31        689.97        25.09 o
  -2   5   6        182.63        197.42         4.88 o
  -1   5   6         11.92         14.06         0.57 o
   0   5   6         22.29         21.65         0.35 o
   1   5   6         68.03         67.85         1.07 o
   2   5   6          3.88          3.02         0.35 o
   3   5   6          2.04          3.12         0.37 o
 -11   6   6         19.77         17.58         0.74 o
 -10   6   6          4.09          3.14         0.62 o
  -9   6   6          5.86          8.47         0.39 o
  -8   6   6         26.61         27.16         0.67 o
  -7   6   6         80.65         79.01         1.03 o
  -6   6   6          0.52          0.16         0.44 o
  -5   6   6        110.28        111.41         2.42 o
  -4   6   6         72.06         76.06         2.05 o
  -3   6   6        125.30        122.81         3.80 o
  -2   6   6         81.73         82.74         2.38 o
  -1   6   6         81.62         81.84         2.07 o
   0   6   6         16.46         17.18         0.43 o
   1   6   6          2.35          2.80         0.37 o
   2   6   6         17.85         19.45         0.86 o
 -10   7   6         12.24         12.32         0.49 o
  -9   7   6         31.53         28.17         0.79 o
  -8   7   6         17.99         21.07         0.94 o
  -7   7   6         25.48         27.73         0.49 o
  -6   7   6         17.13         16.90         0.42 o
  -5   7   6          3.79          5.27         0.44 o
  -4   7   6         29.49         28.41         1.29 o
  -3   7   6        165.28        157.58         3.60 o
  -2   7   6         27.81         30.90         0.42 o
  -1   7   6          1.50          1.42         0.37 o
   0   7   6          9.25          8.73         0.38 o
   1   7   6         19.46         18.06         0.50 o
 -10   8   6          5.84          6.62         0.40 o
  -9   8   6         26.98         30.76         0.63 o
  -8   8   6         17.31         15.25         0.42 o
  -7   8   6          4.26          3.29         0.39 o
  -6   8   6         13.32         14.20         0.46 o
  -5   8   6         32.26         36.71         1.10 o
  -4   8   6         46.93         48.59         0.60 o
  -3   8   6          2.26          3.37         0.38 o
  -2   8   6          1.94          0.44         0.47 o
  -1   8   6         32.53         32.65         0.47 o
   0   8   6          1.39          1.41         0.40 o
  -9   9   6         19.35         16.72         0.61 o
  -8   9   6          0.45          1.22         0.38 o
  -7   9   6         39.72         43.92         1.48 o
  -6   9   6         27.29         28.63         1.31 o
  -5   9   6          1.11          1.45         0.45 o
  -4   9   6          7.09          5.83         0.45 o
  -3   9   6          6.09          5.94         0.49 o
  -2   9   6          2.18          2.27         0.41 o
  -8  10   6          2.56          2.27         0.49 o
  -7  10   6          3.11          2.65         0.49 o
  -6  10   6          3.59          4.23         0.48 o
  -5  10   6         10.94         11.47         0.80 o
  -4  10   6          5.27          5.98         0.79 o
   1 -11   7          1.26          1.96         0.87 o
   2 -11   7          0.02          0.54         0.88 o
   3 -11   7          0.16          0.35         0.71 o
   4 -11   7          0.02          0.46         0.61 o
   5 -11   7          0.96          1.43         0.59 o
  -1 -10   7          1.23          2.30         0.57 o
   0 -10   7          6.86          5.87         0.70 o
   1 -10   7          0.60          0.18         0.83 o
   2 -10   7          0.94          0.56         0.62 o
   3 -10   7          1.72          2.07         0.55 o
   4 -10   7          1.49          1.92         0.54 o
   5 -10   7          1.97          1.47         0.54 o
   6 -10   7          1.65          1.80         0.58 o
  -3  -9   7          2.49          1.92         0.51 o
  -2  -9   7          5.52          6.72         1.50 o
  -1  -9   7          4.95          5.43         0.49 o
   0  -9   7          7.00          7.50         0.69 o
   1  -9   7          0.73          0.79         0.60 o
   2  -9   7          5.74          5.73         0.51 o
   3  -9   7          2.36          2.10         0.51 o
   4  -9   7          7.86          7.18         0.47 o
   5  -9   7          0.84          0.94         0.45 o
   6  -9   7          0.77          1.08         0.55 o
   7  -9   7          0.61          0.46         0.52 o
  -4  -8   7          4.92          3.51         0.48 o
  -3  -8   7          2.42          3.24         0.49 o
  -2  -8   7          0.99          1.19         1.20 o
  -1  -8   7         10.54         11.60         0.80 o
   0  -8   7         53.42         53.63         0.71 o
   1  -8   7          2.88          3.18         0.51 o
   2  -8   7         10.37          9.96         0.50 o
   3  -8   7          9.35          9.88         0.51 o
   4  -8   7         28.47         27.29         0.47 o
   5  -8   7          0.44          0.16         0.38 o
   6  -8   7          0.11          0.34         0.45 o
   7  -8   7          0.56          1.48         0.46 o
  -5  -7   7          3.39          2.66         0.47 o
  -4  -7   7         14.74         13.30         0.57 o
  -3  -7   7          0.21          0.76         0.41 o
  -2  -7   7         40.82         42.29         0.54 o
  -1  -7   7          9.90         10.53         0.56 o
   0  -7   7         45.06         43.61         0.61 o
   1  -7   7         42.44         42.80         1.29 o
   2  -7   7          6.68          7.42         0.46 o
   3  -7   7         42.21         42.02         0.60 o
   4  -7   7         41.17         40.49         1.08 o
   5  -7   7          4.22          4.59         0.39 o
   6  -7   7          1.73          1.60         0.44 o
   7  -7   7          0.03          0.06         0.39 o
  -6  -6   7          5.16          5.06         0.39 o
  -5  -6   7          8.31          8.85         0.46 o
  -4  -6   7        100.90        100.77         2.25 o
  -3  -6   7          8.74         10.08         0.41 o
  -2  -6   7         52.58         49.08         0.70 o
  -1  -6   7         49.93         48.88         1.15 o
   0  -6   7         24.67         26.68         0.76 o
   1  -6   7         61.37         65.37         0.58 o
   2  -6   7          4.18          5.49         0.39 o
   3  -6   7        218.05        216.79         2.33 o
   4  -6   7         12.02         11.29         0.57 o
   5  -6   7          0.09          0.45         0.35 o
   6  -6   7          0.05          0.24         0.44 o
   7  -6   7          2.37          2.61         0.41 o
   8  -6   7          5.15          4.29         0.43 o
  -7  -5   7          1.19          1.58         0.38 o
  -6  -5   7         13.28         13.57         0.37 o
  -5  -5   7         24.88         24.45         0.55 o
  -4  -5   7        143.74        143.96         2.41 o
  -3  -5   7         15.36         15.31         0.39 o
  -2  -5   7          6.24          9.50         2.47 o
  -1  -5   7         19.77         21.77         0.86 o
   0  -5   7         67.78         64.74         1.22 o
   1  -5   7        346.11        355.42         7.36 o
   2  -5   7          0.43          0.92         0.41 o
   3  -5   7         26.52         26.43         0.62 o
   4  -5   7         22.57         24.92         1.15 o
   5  -5   7         22.88         23.85         0.81 o
   6  -5   7          6.43          6.12         0.64 o
   7  -5   7          2.10          1.98         0.41 o
  -7  -4   7          1.90          1.96         0.36 o
  -6  -4   7         48.03         48.79         0.42 o
  -5  -4   7        155.32        156.14         3.41 o
  -4  -4   7         26.54         27.57         0.72 o
  -3  -4   7          5.44          5.68         0.59 o
  -2  -4   7         15.10         16.96         0.74 o
  -1  -4   7        619.70        657.83        19.53 o
   0  -4   7         49.09         49.23         0.61 o
   1  -4   7          0.47          0.43         0.40 o
   2  -4   7         12.93         13.53         0.52 o
   3  -4   7         52.86         56.18         2.27 o
   4  -4   7         63.73         63.40         1.46 o
   5  -4   7         10.58         10.79         0.46 o
   6  -4   7         15.83         16.37         0.75 o
   7  -4   7          7.18          6.22         0.40 o
  -8  -3   7         17.83         19.50         0.56 o
  -7  -3   7         18.39         19.28         0.72 o
  -6  -3   7         18.30         17.43         0.44 o
  -5  -3   7         32.36         30.80         0.54 o
  -4  -3   7         37.60         39.78         0.54 o
  -3  -3   7        371.98        378.49        10.31 o
  -2  -3   7         46.25         47.57         1.20 o
  -1  -3   7        173.09        168.19         3.52 o
   0  -3   7         54.20         57.86         3.03 o
   1  -3   7         68.48         71.74         2.70 o
   2  -3   7         37.87         40.38         0.89 o
   3  -3   7          9.30          8.76         0.41 o
   4  -3   7        107.39        109.90         2.21 o
   5  -3   7         12.01         12.87         0.51 o
   6  -3   7         11.66         11.74         1.04 o
   7  -3   7          8.54          7.13         1.09 o
  -9  -2   7         27.54         28.76         1.40 o
  -8  -2   7          8.56          7.33         0.45 o
  -7  -2   7          4.49          4.72         0.35 o
  -6  -2   7         12.03         13.24         0.45 o
  -5  -2   7         53.68         52.51         1.78 o
  -4  -2   7        120.42        120.23         2.88 o
  -3  -2   7         48.53         52.01         1.14 o
  -2  -2   7        116.88        123.80         3.17 o
  -1  -2   7        422.21        439.39        22.03 o
   0  -2   7         74.81         67.06         3.90 o
   1  -2   7        148.58        136.93         4.63 o
   2  -2   7        120.67        121.87         3.53 o
   3  -2   7         36.26         36.34         0.70 o
   4  -2   7         18.00         19.75         0.85 o
   5  -2   7          6.65          7.11         0.38 o
   6  -2   7         24.90         24.84         0.46 o
   7  -2   7          2.61          2.63         0.47 o
  -9  -1   7         31.13         32.51         0.69 o
  -8  -1   7          0.18          0.34         0.43 o
  -7  -1   7         26.47         26.66         0.40 o
  -6  -1   7         39.30         35.44         0.79 o
  -5  -1   7          2.71          4.00         0.43 o
  -4  -1   7         23.49         23.52         0.85 o
  -3  -1   7         46.47         40.52         1.26 o
  -2  -1   7        282.77        270.26        16.72 o
  -1  -1   7        336.96        363.75        13.65 o
   0  -1   7        298.44        303.50         8.89 o
   1  -1   7        337.44        335.44         6.20 o
   2  -1   7         15.76         14.82         2.10 o
   3  -1   7         43.94         44.01         1.03 o
   4  -1   7         39.76         40.75         0.93 o
   5  -1   7          0.28          0.84         0.49 o
   6  -1   7         10.17          9.68         0.70 o
 -10   0   7          9.59          9.27         0.45 o
  -9   0   7         24.15         24.91         0.71 o
  -8   0   7         20.52         18.91         0.42 o
  -7   0   7        122.73        114.93         1.10 o
  -6   0   7          0.75          0.76         0.41 o
  -5   0   7          2.35          3.44         0.40 o
  -4   0   7          0.59          2.03         0.39 o
  -3   0   7         26.46         28.16         0.86 o
  -2   0   7        668.19        672.86        32.08 o
  -1   0   7        409.29        419.95        14.25 o
   0   0   7         42.11         39.31         0.62 o
   1   0   7        168.96        164.87         4.72 o
   2   0   7        252.29        249.94         4.26 o
   3   0   7         10.24         10.36         0.34 o
   4   0   7          1.33          1.73         0.34 o
   5   0   7          2.40          3.11         0.36 o
   6   0   7         19.04         17.95         0.66 o
 -10   1   7         29.57         25.31         0.47 o
  -9   1   7         53.65         50.12         0.72 o
  -8   1   7          9.17         12.53         0.43 o
  -7   1   7        201.62        184.45         0.60 o
  -6   1   7          8.52          5.82         0.39 o
  -5   1   7          6.19          4.44         0.38 o
  -4   1   7         27.61         31.16         1.38 o
  -3   1   7        226.18        232.38        11.33 o
  -2   1   7        126.42        145.94         4.43 o
  -1   1   7         49.59         41.17         2.09 o
   0   1   7        284.23        287.44         9.61 o
   1   1   7         66.03         65.47         1.08 o
   2   1   7         60.69         60.24         0.80 o
   3   1   7          1.31          2.56         0.35 o
   4   1   7         36.71         37.96         1.66 o
   5   1   7          9.60          8.35         0.51 o
 -10   2   7          8.82          8.13         0.46 o
  -9   2   7         86.79         82.82         0.90 o
  -8   2   7         24.07         19.76         0.46 o
  -7   2   7         65.51         62.50         0.64 o
  -6   2   7        275.91        277.49         5.04 o
  -5   2   7         12.04         13.27         0.52 o
  -4   2   7         22.52         21.34         0.53 o
  -3   2   7         40.34         33.72         1.39 o
  -2   2   7        436.07        439.31         9.12 o
  -1   2   7         73.94         75.51         2.18 o
   0   2   7         60.38         62.53         2.41 o
   1   2   7          0.22          0.80         0.33 o
   2   2   7        249.32        260.44         4.31 o
   3   2   7         28.29         27.37         0.54 o
   4   2   7          5.33          5.43         0.36 o
   5   2   7          4.69          4.35         0.38 o
 -10   3   7          0.80          0.07         0.41 o
  -9   3   7         16.53         15.34         0.85 o
  -8   3   7         91.60         95.30         0.52 o
  -7   3   7        111.42        105.37         0.84 o
  -6   3   7        433.47        409.96         1.55 o
  -5   3   7         29.76         31.52         0.47 o
  -4   3   7        594.93        568.02        14.34 o
  -3   3   7        312.92        324.16         7.25 o
  -2   3   7         56.51         52.50         2.20 o
  -1   3   7         43.35         45.72         3.16 o
   0   3   7          6.62          8.36         0.86 o
   1   3   7        100.00        102.08         2.49 o
   2   3   7         39.26         39.80         1.36 o
   3   3   7         15.78         15.62         0.37 o
   4   3   7          2.14          1.52         0.35 o
 -11   4   7         40.05         39.79         3.13 o
 -10   4   7         16.00         17.56         0.45 o
  -9   4   7          7.69          6.51         0.39 o
  -8   4   7         37.24         31.61         0.77 o
  -7   4   7         21.53         23.72         0.81 o
  -6   4   7        896.03        907.50        16.03 o
  -5   4   7        168.05        159.24         3.81 o
  -4   4   7          4.66          6.54         0.66 o
  -3   4   7          0.42          0.17         0.56 o
  -2   4   7         42.69         44.44         2.27 o
  -1   4   7         32.24         37.89         1.58 o
   0   4   7         13.62         15.62         0.79 o
   1   4   7         56.00         54.56         1.44 o
   2   4   7         29.57         28.30         1.04 o
   3   4   7          5.33          3.90         0.36 o
 -11   5   7         18.32         15.61         0.49 o
 -10   5   7         14.73         14.02         0.42 o
  -9   5   7          3.30          5.51         0.38 o
  -8   5   7        113.58        124.24         2.04 o
  -7   5   7        227.44        218.62         1.21 o
  -6   5   7         79.10         77.27         2.08 o
  -5   5   7         21.66         23.48         0.74 o
  -4   5   7         35.35         43.09         1.79 o
  -3   5   7         76.25         70.93         2.98 o
  -2   5   7          1.53          2.53         0.43 o
  -1   5   7         41.13         44.50         1.44 o
   0   5   7         39.76         43.60         1.51 o
   1   5   7          1.25          0.92         0.36 o
   2   5   7          0.34          0.10         0.41 o
   3   5   7          9.99          9.95         0.52 o
 -10   6   7         42.58         47.68         1.14 o
  -9   6   7          8.25          6.23         0.38 o
  -8   6   7         30.21         25.94         0.38 o
  -7   6   7         67.55         70.51         0.73 o
  -6   6   7         32.51         35.01         0.55 o
  -5   6   7         39.72         36.22         1.09 o
  -4   6   7          2.23          0.91         0.43 o
  -3   6   7        150.77        141.10         6.38 o
  -2   6   7        134.89        144.91         5.08 o
  -1   6   7          0.26          0.54         0.45 o
   0   6   7          0.75          0.71         0.34 o
   1   6   7         14.38         13.76         0.57 o
   2   6   7         17.67         15.48         0.55 o
 -10   7   7         27.40         24.38         0.61 o
  -9   7   7         18.95         19.73         0.86 o
  -8   7   7         24.90         25.26         0.39 o
  -7   7   7          6.21          5.02         0.46 o
  -6   7   7          6.40          8.83         0.68 o
  -5   7   7         57.58         59.74         1.82 o
  -4   7   7         95.65         97.92         4.41 o
  -3   7   7         12.63         14.18         0.91 o
  -2   7   7          2.08          2.83         0.35 o
  -1   7   7         53.44         53.50         1.13 o
   0   7   7         23.99         25.05         0.69 o
 -10   8   7          5.45          5.87         0.42 o
  -9   8   7         14.91         13.34         0.61 o
  -8   8   7         16.17         15.90         0.39 o
  -7   8   7         17.65         20.91         0.89 o
  -6   8   7         91.07         94.90         2.44 o
  -5   8   7          0.60          0.84         0.44 o
  -4   8   7          0.41          0.95         0.44 o
  -3   8   7         48.69         49.52         2.70 o
  -2   8   7         16.01         14.81         0.67 o
  -1   8   7          5.00          3.82         0.39 o
  -9   9   7         36.32         36.26         1.07 o
  -8   9   7         39.93         38.47         0.68 o
  -7   9   7          8.21          6.11         0.43 o
  -6   9   7          4.15          4.46         0.43 o
  -5   9   7         17.04         19.86         0.52 o
  -4   9   7         24.38         24.24         1.40 o
  -3   9   7          2.51          3.77         0.44 o
  -6  10   7          7.50          7.42         0.49 o
   3 -11   8          2.93          2.66         0.82 o
  -1 -10   8          1.15          2.43         0.85 o
   0 -10   8          1.82          0.88         0.84 o
   1 -10   8          7.53          5.84         0.82 o
   2 -10   8          0.41          0.44         0.55 o
   3 -10   8          2.32          2.43         0.55 o
   4 -10   8          1.38          1.36         0.44 o
   5 -10   8          1.28          0.86         0.51 o
  -2  -9   8          0.05          0.74         0.68 o
  -1  -9   8          7.50          7.59         0.81 o
   0  -9   8          8.86          8.27         0.69 o
   1  -9   8          6.76          6.49         0.55 o
   2  -9   8          0.49          0.78         0.88 o
   3  -9   8          0.17          0.20         0.48 o
   4  -9   8          7.50          6.86         0.43 o
   5  -9   8          0.19         -0.01         0.45 o
   6  -9   8          2.82          1.58         0.50 o
  -4  -8   8          3.05          3.48         0.48 o
  -3  -8   8          6.35          6.14         0.66 o
  -2  -8   8          0.05          1.65         0.78 o
  -1  -8   8         14.14         14.44         0.62 o
   0  -8   8         14.66         14.47         0.55 o
   1  -8   8          4.86          4.84         0.48 o
   2  -8   8          5.66          6.15         0.68 o
   3  -8   8          8.18          7.55         0.64 o
   4  -8   8         24.62         22.69         0.53 o
   5  -8   8          1.41          1.26         0.44 o
   6  -8   8          2.65          3.37         0.47 o
   7  -8   8          1.26          1.13         0.58 o
  -5  -7   8          1.27          1.91         0.41 o
  -4  -7   8         15.71         14.99         0.54 o
  -3  -7   8          1.17          1.46         0.50 o
  -2  -7   8          0.85          0.98         0.51 o
  -1  -7   8          9.17          9.67         0.50 o
   0  -7   8         32.31         33.29         0.56 o
   1  -7   8          4.72          4.40         0.45 o
   2  -7   8          4.87          4.90         0.43 o
   3  -7   8          0.29          0.67         0.37 o
   4  -7   8         37.23         36.75         0.78 o
   5  -7   8          2.18          2.83         0.41 o
   6  -7   8          0.28          1.01         0.44 o
   7  -7   8          3.58          2.57         0.44 o
  -6  -6   8          5.40          5.50         0.42 o
  -5  -6   8          1.05          1.18         0.43 o
  -4  -6   8         48.50         49.52         1.13 o
  -3  -6   8          3.71          4.58         0.50 o
  -2  -6   8          9.67          8.87         0.57 o
  -1  -6   8          1.94          2.55         0.42 o
   0  -6   8         18.87         18.16         0.48 o
   1  -6   8         46.02         45.24         0.48 o
   2  -6   8         14.18         16.48         0.46 o
   3  -6   8         10.52         10.60         0.61 o
   4  -6   8         10.71         10.04         0.40 o
   5  -6   8         19.36         19.06         1.39 o
   6  -6   8          0.65          0.54         0.41 o
   7  -6   8          2.35          1.74         0.46 o
  -7  -5   8          3.94          3.48         0.44 o
  -6  -5   8         14.15         13.88         0.38 o
  -5  -5   8          3.05          3.00         0.35 o
  -4  -5   8         72.42         79.17         2.23 o
  -3  -5   8          0.28          0.61         0.41 o
  -2  -5   8          2.15          2.49         0.41 o
  -1  -5   8         23.70         21.32         0.90 o
   0  -5   8         98.90         96.49         2.29 o
   1  -5   8         34.77         35.96         1.08 o
   2  -5   8          0.14          0.36         0.33 o
   3  -5   8         38.46         38.11         0.73 o
   4  -5   8         23.41         22.34         0.73 o
   5  -5   8         27.55         25.60         0.91 o
   6  -5   8          0.36          0.44         0.38 o
   7  -5   8          1.11          1.68         0.76 o
  -7  -4   8          5.39          5.64         0.78 o
  -6  -4   8         43.83         45.05         2.01 o
  -5  -4   8         21.26         20.86         0.46 o
  -4  -4   8          2.37          3.12         0.43 o
  -3  -4   8         71.83         74.87         2.80 o
  -2  -4   8         47.06         49.03         1.35 o
  -1  -4   8         58.36         64.78         1.36 o
   0  -4   8          3.15          3.89         0.50 o
   1  -4   8         15.58         15.42         0.76 o
   2  -4   8         26.83         26.66         1.25 o
   3  -4   8         15.28         14.70         0.40 o
   4  -4   8         25.43         24.16         0.66 o
   5  -4   8         19.67         20.59         1.26 o
   6  -4   8          1.51          2.33         0.46 o
   7  -4   8          2.53          1.83         0.45 o
  -8  -3   8         43.49         45.47         2.37 o
  -7  -3   8          1.49          1.06         0.46 o
  -6  -3   8          3.95          4.37         0.39 o
  -5  -3   8         69.06         71.48         1.50 o
  -4  -3   8        189.54        189.69         5.59 o
  -3  -3   8        249.76        263.09         7.19 o
  -2  -3   8         11.10          9.37         0.40 o
  -1  -3   8        147.35        150.46         4.95 o
   0  -3   8         11.91         10.45         0.84 o
   1  -3   8          5.14          6.17         0.40 o
   2  -3   8         10.96         12.90         0.41 o
   3  -3   8         24.57         27.14         0.60 o
   4  -3   8         32.07         31.27         0.60 o
   5  -3   8          3.83          3.49         0.40 o
   6  -3   8          3.90          4.30         0.47 o
  -9  -2   8          6.97          5.98         0.45 o
  -8  -2   8          0.70          1.17         0.51 o
  -7  -2   8          2.66          3.97         0.37 o
  -6  -2   8        119.90        114.31         1.42 o
  -5  -2   8         89.80         89.09         2.39 o
  -4  -2   8        256.74        246.27         6.70 o
  -3  -2   8        414.05        422.09        12.85 o
  -2  -2   8        184.58        193.13         5.07 o
  -1  -2   8         31.84         36.84         1.09 o
   0  -2   8         20.61         24.47         0.66 o
   1  -2   8         70.53         70.40         2.11 o
   2  -2   8         22.61         22.98         1.02 o
   3  -2   8          0.83          1.37         0.38 o
   4  -2   8         12.63         14.23         0.76 o
   5  -2   8          5.59          5.74         0.39 o
   6  -2   8          4.78          4.11         0.49 o
  -9  -1   8          7.18          7.96         0.44 o
  -8  -1   8          0.75          1.25         0.40 o
  -7  -1   8          9.82          8.23         0.40 o
  -6  -1   8        182.69        167.54         3.81 o
  -5  -1   8        196.67        200.57         3.99 o
  -4  -1   8        338.39        332.41         8.27 o
  -3  -1   8         67.18         67.57         1.40 o
  -2  -1   8         92.52         91.16         2.92 o
  -1  -1   8        520.65        534.86        16.20 o
   0  -1   8          0.95          1.29         0.39 o
   1  -1   8          3.39          4.56         0.39 o
   2  -1   8         25.58         25.18         0.46 o
   3  -1   8         37.36         37.57         1.76 o
   4  -1   8          1.18          1.37         0.55 o
   5  -1   8          0.09          0.68         0.56 o
   6  -1   8          9.97          8.78         0.42 o
  -9   0   8          7.95          5.94         0.39 o
  -8   0   8         14.70         15.83         0.39 o
  -7   0   8         84.03         86.28         1.49 o
  -6   0   8        146.86        142.06         2.94 o
  -5   0   8         46.45         42.58         1.53 o
  -4   0   8         10.71         10.99         0.99 o
  -3   0   8        499.12        483.18        26.35 o
  -2   0   8        146.71        149.21         2.67 o
  -1   0   8        135.11        138.18         3.72 o
   0   0   8         62.32         59.64         1.29 o
   1   0   8        103.38        100.68         2.11 o
   2   0   8         45.33         44.78         1.23 o
   3   0   8          0.17          0.47         0.39 o
   4   0   8          7.56          8.18         0.68 o
   5   0   8          5.80          6.80         0.42 o
 -10   1   8         46.28         45.08         1.73 o
  -9   1   8         25.25         25.08         0.42 o
  -8   1   8         15.00         15.23         0.47 o
  -7   1   8         58.05         51.07         0.68 o
  -6   1   8         71.80         72.31         4.40 o
  -5   1   8        223.47        217.67         3.34 o
  -4   1   8         34.99         38.04         1.30 o
  -3   1   8        113.83        111.46         2.69 o
  -2   1   8        187.00        194.99         7.76 o
  -1   1   8        421.18        433.47        15.11 o
   0   1   8        103.76        105.40         4.04 o
   1   1   8         11.69         13.93         0.37 o
   2   1   8        195.38        196.68         5.76 o
   3   1   8         30.67         30.29         1.49 o
   4   1   8          2.30          1.79         0.33 o
   5   1   8          0.13          0.58         0.32 o
 -10   2   8         23.71         22.96         0.74 o
  -9   2   8         35.31         32.31         1.04 o
  -8   2   8         29.48         34.08         0.79 o
  -7   2   8         78.35         81.98         0.48 o
  -6   2   8         96.29         91.14         1.84 o
  -5   2   8         31.10         30.80         0.98 o
  -4   2   8         12.51         10.28         0.38 o
  -3   2   8        299.08        289.88         7.07 o
  -2   2   8        127.71        133.75         3.61 o
  -1   2   8          5.15          6.10         0.74 o
   0   2   8        229.27        225.45         4.23 o
   1   2   8         48.92         47.26         1.25 o
   2   2   8         96.55         93.29         2.43 o
   3   2   8          4.96          6.08         0.42 o
   4   2   8          1.76          1.98         0.64 o
 -10   3   8         10.70         10.50         0.41 o
  -9   3   8         24.67         25.66         0.73 o
  -8   3   8         38.87         33.10         0.39 o
  -7   3   8         25.06         21.90         0.41 o
  -6   3   8        202.09        222.55         3.89 o
  -5   3   8         85.31         90.18         3.09 o
  -4   3   8          9.88         11.35         1.04 o
  -3   3   8          3.43          4.51         0.38 o
  -2   3   8        208.93        194.22        10.29 o
  -1   3   8        177.47        188.12         8.88 o
   0   3   8         48.32         48.64         0.43 o
   1   3   8         10.60         10.01         0.39 o
   2   3   8         42.02         42.43         1.34 o
   3   3   8         11.31         10.46         0.43 o
 -10   4   8         17.49         16.20         0.67 o
  -9   4   8          3.40          2.47         0.38 o
  -8   4   8         19.37         22.16         0.38 o
  -7   4   8         88.82         93.84         1.54 o
  -6   4   8        260.21        261.51         4.45 o
  -5   4   8          0.32          1.05         0.36 o
  -4   4   8         42.09         42.89         0.89 o
  -3   4   8         78.33         83.08         3.38 o
  -2   4   8        124.02        125.09         4.08 o
  -1   4   8         22.89         23.08         1.13 o
   0   4   8         26.94         25.96         0.98 o
   1   4   8         24.56         22.15         0.39 o
   2   4   8          0.05          1.14         0.35 o
   3   4   8          9.02          8.41         0.53 o
 -10   5   8         12.45         15.10         0.54 o
  -9   5   8          6.41          5.99         0.36 o
  -8   5   8         48.83         45.42         0.98 o
  -7   5   8         28.59         30.60         0.40 o
  -6   5   8         47.23         53.18         1.23 o
  -5   5   8         87.19         85.14         3.22 o
  -4   5   8         42.22         49.59         1.64 o
  -3   5   8         15.52         16.39         0.45 o
  -2   5   8        114.87        111.03         4.72 o
  -1   5   8         46.87         48.51         2.25 o
   0   5   8          1.38          1.39         0.38 o
   1   5   8          0.54          1.22         0.36 o
   2   5   8         10.23         10.04         0.47 o
 -10   6   8         41.08         38.01         1.24 o
  -9   6   8          0.95          1.19         0.39 o
  -8   6   8         10.98         14.39         0.41 o
  -7   6   8         30.26         30.69         0.44 o
  -6   6   8         16.63         15.86         0.45 o
  -5   6   8         16.85         16.86         0.38 o
  -4   6   8         53.88         58.30         1.55 o
  -3   6   8        134.55        138.30         5.15 o
  -2   6   8          0.56          0.69         0.43 o
  -1   6   8          0.24          1.11         0.40 o
   0   6   8         19.80         19.65         0.45 o
   1   6   8          2.80          2.42         0.46 o
 -10   7   8         20.09         21.76         0.47 o
  -9   7   8          2.87          3.41         0.37 o
  -8   7   8         14.63         12.30         0.45 o
  -7   7   8          5.26          7.20         0.42 o
  -6   7   8         36.06         39.74         1.23 o
  -5   7   8         72.86         74.42         2.75 o
  -4   7   8          0.50          0.74         0.43 o
  -3   7   8          7.98          6.78         0.40 o
  -2   7   8         12.63         12.16         0.53 o
  -1   7   8         11.07         10.99         0.41 o
  -9   8   8          0.17          0.20         0.36 o
  -8   8   8         41.90         48.03         1.81 o
  -7   8   8          2.73          2.52         0.45 o
  -6   8   8          1.23          1.27         0.41 o
  -5   8   8          0.23          1.07         0.45 o
  -4   8   8         17.35         16.28         0.96 o
  -3   8   8         26.73         28.97         1.42 o
  -2   8   8          3.66          3.40         0.36 o
  -8   9   8         10.28          9.01         0.66 o
  -7   9   8          0.36          0.40         0.40 o
  -6   9   8          2.10          1.51         0.47 o
  -5   9   8         12.35         11.75         0.57 o
  -4   9   8          1.65          2.50         0.48 o
   0 -10   9          0.42         -0.16         0.68 o
   1 -10   9          4.68          3.45         0.61 o
   2 -10   9          0.04          0.82         0.57 o
   3 -10   9          0.74          0.34         0.51 o
   4 -10   9          0.81          0.61         0.44 o
  -2  -9   9          0.02         -0.82         0.82 o
  -1  -9   9          7.63          6.08         0.69 o
   0  -9   9          2.29          2.67         0.57 o
   1  -9   9          5.51          4.41         0.50 o
   2  -9   9          2.20          2.14         0.49 o
   3  -9   9          0.02         -0.14         0.45 o
   4  -9   9          4.25          3.89         0.44 o
   5  -9   9          5.40          4.68         0.51 o
  -3  -8   9         27.57         21.89         0.85 o
  -2  -8   9          0.20          0.33         0.57 o
  -1  -8   9         17.56         16.67         0.59 o
   0  -8   9         13.92         12.72         0.54 o
   1  -8   9          5.85          6.04         0.47 o
   2  -8   9          9.61          9.26         0.46 o
   3  -8   9          1.46          1.38         0.38 o
   4  -8   9         19.41         16.88         0.54 o
   5  -8   9          1.84          1.79         0.40 o
   6  -8   9          0.31          0.51         0.41 o
  -4  -7   9          3.47          3.17         0.56 o
  -3  -7   9         34.35         32.68         0.78 o
  -2  -7   9          7.07          6.61         0.52 o
  -1  -7   9         11.44         10.52         0.45 o
   0  -7   9         18.10         19.00         0.50 o
   1  -7   9         11.14         10.93         0.68 o
   2  -7   9         53.27         54.38         1.61 o
   3  -7   9          0.13          0.82         0.40 o
   4  -7   9          4.26          3.92         0.37 o
   5  -7   9          0.56          0.97         0.40 o
   6  -7   9          0.75          1.83         0.39 o
  -6  -6   9          0.10          0.12         1.06 o
  -5  -6   9          3.99          3.62         0.47 o
  -4  -6   9         35.89         34.55         1.19 o
  -3  -6   9          8.05          7.58         0.62 o
  -2  -6   9          3.48          3.86         0.62 o
  -1  -6   9          0.96          1.53         0.39 o
   0  -6   9        123.31        124.88         3.83 o
   1  -6   9         45.58         42.01         1.08 o
   2  -6   9         10.73         11.46         0.38 o
   3  -6   9          1.36          1.81         0.35 o
   4  -6   9          4.25          5.24         0.37 o
   5  -6   9          8.23          7.85         0.59 o
   6  -6   9          0.16          0.64         0.48 o
  -6  -5   9          9.20          9.27         0.51 o
  -5  -5   9          5.64          6.31         0.61 o
  -4  -5   9         11.26         11.39         0.70 o
  -3  -5   9          0.13          0.52         0.43 o
  -2  -5   9         38.54         40.74         0.64 o
  -1  -5   9         10.77         10.52         0.53 o
   0  -5   9         51.60         49.82         2.20 o
   1  -5   9         19.13         19.97         0.40 o
   2  -5   9         26.61         29.21         0.61 o
   3  -5   9         29.68         30.68         1.46 o
   4  -5   9          4.07          4.26         0.55 o
   5  -5   9         14.89         12.93         1.31 o
   6  -5   9          0.29          0.74         0.40 o
  -7  -4   9         10.68         10.65         0.44 o
  -6  -4   9         11.31         10.83         0.43 o
  -5  -4   9          8.07          8.22         0.98 o
  -4  -4   9         13.24         14.40         0.65 o
  -3  -4   9         33.86         34.53         0.46 o
  -2  -4   9          0.66          0.08         0.51 o
  -1  -4   9          0.56          0.37         0.41 o
   0  -4   9         36.76         37.14         1.83 o
   1  -4   9         24.93         25.47         1.19 o
   2  -4   9         56.11         54.45         1.44 o
   3  -4   9         44.00         43.16         0.98 o
   4  -4   9         17.29         15.93         0.52 o
   5  -4   9         10.14          9.18         0.90 o
   6  -4   9          0.62          1.08         0.51 o
  -8  -3   9         25.30         25.31         0.87 o
  -7  -3   9          1.10          1.24         0.65 o
  -6  -3   9         32.00         33.83         0.74 o
  -5  -3   9         77.96         78.95         1.52 o
  -4  -3   9         16.55         17.44         0.42 o
  -3  -3   9          2.08          3.32         0.39 o
  -2  -3   9          5.26          5.99         0.36 o
  -1  -3   9         11.55         12.76         0.44 o
   0  -3   9         22.28         25.19         0.52 o
   1  -3   9         25.63         26.51         0.43 o
   2  -3   9         98.91         97.72         2.48 o
   3  -3   9         20.71         20.37         1.42 o
   4  -3   9         17.28         17.20         0.42 o
   5  -3   9         13.47         12.67         0.86 o
   6  -3   9          0.87          0.58         0.53 o
  -8  -2   9          9.48         10.75         0.50 o
  -7  -2   9         17.70         17.84         1.25 o
  -6  -2   9        137.28        128.91         2.76 o
  -5  -2   9         15.55         16.73         0.42 o
  -4  -2   9         14.74         15.00         0.43 o
  -3  -2   9          3.86          4.90         0.48 o
  -2  -2   9          0.40          1.33         0.35 o
  -1  -2   9         85.35         90.85         5.86 o
   0  -2   9         64.34         64.21         0.87 o
   1  -2   9          5.81          4.54         0.57 o
   2  -2   9         16.83         16.84         0.85 o
   3  -2   9         45.66         46.79         1.78 o
   4  -2   9         11.17         10.76         0.40 o
   5  -2   9          4.06          3.84         0.43 o
  -9  -1   9         12.04         12.54         0.41 o
  -8  -1   9         24.94         21.69         0.41 o
  -7  -1   9          1.77          2.94         0.41 o
  -6  -1   9        131.41        125.66         2.95 o
  -5  -1   9         23.31         21.44         0.39 o
  -4  -1   9          2.10          2.44         0.36 o
  -3  -1   9         33.07         34.53         1.02 o
  -2  -1   9        179.19        186.53        14.74 o
  -1  -1   9        127.17        137.05         3.79 o
   0  -1   9          0.79          0.69         1.04 o
   1  -1   9         20.52         21.43         0.66 o
   2  -1   9         11.53         12.13         0.61 o
   3  -1   9         20.06         19.76         0.52 o
   4  -1   9          0.06          0.41         0.38 o
   5  -1   9          7.32          7.18         0.48 o
  -9   0   9          5.98          5.97         0.41 o
  -8   0   9         42.65         43.70         0.90 o
  -7   0   9          2.88          2.16         0.38 o
  -6   0   9          8.33          5.73         0.37 o
  -5   0   9        107.20        107.69         2.71 o
  -4   0   9         36.56         37.77         2.53 o
  -3   0   9        114.87        118.57         6.05 o
  -2   0   9         45.84         46.96         2.17 o
  -1   0   9        230.48        239.80        10.10 o
   0   0   9         97.68         94.47         0.59 o
   1   0   9          5.63          6.89         0.63 o
   2   0   9          8.53          9.12         0.50 o
   3   0   9         34.37         39.07         2.19 o
   4   0   9          7.17          7.07         0.38 o
   5   0   9          1.91          1.71         0.49 o
 -10   1   9        113.68        108.43         8.90 o
  -9   1   9          6.47          5.09         0.41 o
  -8   1   9          5.59          5.06         0.37 o
  -7   1   9         20.62         21.67         0.67 o
  -6   1   9         25.61         26.88         0.59 o
  -5   1   9        253.60        250.00         7.48 o
  -4   1   9         62.62         65.58         4.76 o
  -3   1   9        274.25        272.39        10.68 o
  -2   1   9        424.38        420.33        15.10 o
  -1   1   9         30.82         31.26         1.13 o
   0   1   9          1.56          2.19         0.41 o
   1   1   9          1.32          1.81         0.38 o
   2   1   9         34.16         32.88         0.90 o
   3   1   9         12.68         12.00         0.44 o
   4   1   9          2.05          2.18         0.52 o
 -10   2   9         74.18         67.78         1.17 o
  -9   2   9         47.00         48.09         0.58 o
  -8   2   9         25.35         25.30         0.93 o
  -7   2   9         33.21         29.66         0.43 o
  -6   2   9          3.05          3.97         0.39 o
  -5   2   9        367.74        372.42        22.11 o
  -4   2   9         93.52         85.56         2.89 o
  -3   2   9         32.70         31.37         0.70 o
  -2   2   9          3.11          6.08         0.84 o
  -1   2   9         27.07         29.02         1.02 o
   0   2   9         70.89         73.68         0.61 o
   1   2   9          1.51          2.10         0.39 o
   2   2   9         17.20         17.82         0.75 o
   3   2   9         10.41          9.66         0.35 o
 -10   3   9         51.50         47.26         1.52 o
  -9   3   9         66.74         62.43         2.80 o
  -8   3   9          1.54          1.67         0.35 o
  -7   3   9        104.99        116.04         2.23 o
  -6   3   9        224.39        226.29         4.96 o
  -5   3   9         84.07         80.38         2.62 o
  -4   3   9          0.71          1.34         0.35 o
  -3   3   9          1.19          2.41         0.34 o
  -2   3   9         69.65         66.66         3.02 o
  -1   3   9          3.28          3.32         0.34 o
   0   3   9         16.47         17.83         0.60 o
   1   3   9         25.34         26.35         0.44 o
   2   3   9          8.11          7.47         0.67 o
   3   3   9          1.18          1.49         0.36 o
 -10   4   9         17.35         16.38         0.62 o
  -9   4   9         87.55         98.91         1.74 o
  -8   4   9         53.13         51.14         0.55 o
  -7   4   9         95.81         86.69         1.66 o
  -6   4   9        114.54        116.41         4.73 o
  -5   4   9         30.42         31.19         1.10 o
  -4   4   9         47.61         45.98         3.03 o
  -3   4   9         13.70         11.63         0.77 o
  -2   4   9         32.88         30.81         1.46 o
  -1   4   9         77.81         81.86         4.54 o
   0   4   9          6.83          6.90         0.97 o
   1   4   9          0.05          0.30         0.38 o
   2   4   9          4.83          4.78         0.39 o
 -10   5   9         25.93         28.89         0.94 o
  -9   5   9         48.60         43.01         1.40 o
  -8   5   9         46.64         46.37         0.94 o
  -7   5   9         66.40         71.74         0.95 o
  -6   5   9         55.58         50.20         1.33 o
  -5   5   9         17.60         17.96         0.44 o
  -4   5   9         37.78         41.99         1.78 o
  -3   5   9         81.30         85.44         3.75 o
  -2   5   9         22.34         20.93         1.56 o
  -1   5   9          7.50          8.59         0.68 o
   0   5   9         10.90         10.22         0.56 o
   1   5   9         20.90         19.21         0.40 o
 -10   6   9         27.55         27.26         1.06 o
  -9   6   9          1.65          2.26         0.36 o
  -8   6   9         18.78         17.13         0.38 o
  -7   6   9         24.89         23.47         0.46 o
  -6   6   9         34.27         38.21         1.91 o
  -5   6   9        193.24        203.23         8.98 o
  -4   6   9         28.95         31.98         1.73 o
  -3   6   9          0.20          0.44         0.39 o
  -2   6   9         12.29         11.58         0.70 o
  -1   6   9         12.92         11.47         0.44 o
   0   6   9         10.83          9.43         0.68 o
  -9   7   9          3.87          5.32         0.37 o
  -8   7   9         22.92         27.34         1.15 o
  -7   7   9         60.88         65.70         0.76 o
  -6   7   9         41.06         38.41         0.70 o
  -5   7   9         15.61         14.53         1.02 o
  -4   7   9         11.23         13.37         0.49 o
  -3   7   9         44.65         46.52         2.27 o
  -2   7   9         13.96         14.45         0.62 o
  -8   8   9         36.34         36.15         0.50 o
  -7   8   9          9.99          9.11         0.96 o
  -6   8   9          6.46          6.82         0.93 o
  -5   8   9         19.30         17.57         0.46 o
  -4   8   9         26.15         30.53         2.08 o
  -1  -9  10          0.16          0.13         0.58 o
   0  -9  10          0.08          0.33         0.50 o
   1  -9  10          1.85          2.00         0.51 o
   2  -9  10          0.19          0.71         0.46 o
   3  -9  10          0.41          0.57         0.40 o
   4  -9  10          0.02          0.27         0.41 o
  -3  -8  10         21.14         18.18         0.65 o
  -2  -8  10          0.24          0.57         0.51 o
  -1  -8  10          1.78          1.85         0.48 o
   0  -8  10          0.15          1.26         0.48 o
   1  -8  10          1.21          1.37         0.43 o
   2  -8  10          2.69          2.80         0.75 o
   3  -8  10          0.03          0.42         0.37 o
   4  -8  10          0.75          1.22         0.42 o
   5  -8  10          1.42          1.42         0.47 o
  -4  -7  10          0.62          0.85         0.54 o
  -3  -7  10         24.05         23.45         0.54 o
  -2  -7  10          0.71          1.22         0.47 o
  -1  -7  10          0.64          1.60         0.43 o
   0  -7  10          5.89          6.68         0.45 o
   1  -7  10         11.10         12.08         0.42 o
   2  -7  10          6.38          6.39         0.38 o
   3  -7  10          1.91          1.80         0.33 o
   4  -7  10          1.04          1.80         0.39 o
   5  -7  10          1.67          1.39         0.40 o
  -5  -6  10          7.55          7.21         0.48 o
  -4  -6  10          4.00          4.66         0.48 o
  -3  -6  10          1.02          2.13         0.45 o
  -2  -6  10         17.72         18.25         0.88 o
  -1  -6  10         17.11         16.81         0.42 o
   0  -6  10         41.62         40.78         1.23 o
   1  -6  10          5.78          5.87         0.39 o
   2  -6  10          2.39          2.91         0.34 o
   3  -6  10          1.56          2.25         0.35 o
   4  -6  10          0.66          0.91         0.35 o
   5  -6  10          1.47          0.94         0.44 o
  -6  -5  10          0.48          0.69         0.49 o
  -5  -5  10          0.08          0.91         0.40 o
  -4  -5  10          4.02          5.33         0.41 o
  -3  -5  10         20.53         19.70         1.32 o
  -2  -5  10         74.60         76.27         2.16 o
  -1  -5  10          8.21          8.86         0.48 o
   0  -5  10         59.62         62.02         2.98 o
   1  -5  10         24.37         24.82         0.94 o
   2  -5  10          4.24          3.80         0.51 o
   3  -5  10          3.73          4.10         0.40 o
   4  -5  10          0.29          1.69         0.39 o
   5  -5  10          2.46          2.48         0.46 o
  -7  -4  10          2.70          2.45         0.47 o
  -6  -4  10          0.22          0.26         0.40 o
  -5  -4  10         22.66         22.01         0.43 o
  -4  -4  10         11.51         11.89         0.42 o
  -3  -4  10         26.62         26.04         0.60 o
  -2  -4  10         59.78         62.18         1.24 o
  -1  -4  10         52.91         55.14         1.72 o
   0  -4  10         62.06         60.71         2.42 o
   1  -4  10          1.76          2.31         0.41 o
   2  -4  10         18.21         19.66         1.11 o
   3  -4  10         11.48         12.59         0.55 o
   4  -4  10          1.15          0.98         0.38 o
   5  -4  10          1.80          1.59         0.47 o
  -7  -3  10          3.53          4.11         0.45 o
  -6  -3  10          9.30          8.99         0.68 o
  -5  -3  10         62.12         59.78         0.80 o
  -4  -3  10         30.95         34.26         1.18 o
  -3  -3  10         77.51         81.16         2.85 o
  -2  -3  10         23.80         23.90         1.02 o
  -1  -3  10         10.85         11.58         0.48 o
   0  -3  10         87.02         89.90         3.55 o
   1  -3  10          3.57          3.62         0.42 o
   2  -3  10         10.44          9.89         0.57 o
   3  -3  10         11.61         11.47         0.51 o
   4  -3  10         11.91         11.02         0.64 o
   5  -3  10          2.01          1.76         0.37 o
  -8  -2  10          8.97          7.30         0.57 o
  -7  -2  10         12.48         11.63         0.39 o
  -6  -2  10         55.08         57.50         1.09 o
  -5  -2  10        106.15        110.17         2.84 o
  -4  -2  10         65.78         70.16         1.57 o
  -3  -2  10          5.96          7.55         0.39 o
  -2  -2  10         69.80         75.22         1.91 o
  -1  -2  10         20.33         22.67         0.71 o
   0  -2  10         19.55         19.82         1.36 o
   1  -2  10          2.05          2.85         0.49 o
   2  -2  10         18.21         18.26         0.50 o
   3  -2  10         30.68         28.61         0.47 o
   4  -2  10          3.09          3.79         0.36 o
   5  -2  10          2.90          3.46         0.55 o
  -8  -1  10         11.50         10.57         0.39 o
  -7  -1  10          6.74          8.21         0.75 o
  -6  -1  10         66.69         62.57         0.75 o
  -5  -1  10         86.46         91.00         2.43 o
  -4  -1  10        183.94        196.97         5.04 o
  -3  -1  10          1.04          2.06         0.60 o
  -2  -1  10         43.20         42.64         0.50 o
  -1  -1  10         12.84         13.67         0.49 o
   0  -1  10         44.05         47.22         0.93 o
   1  -1  10         22.65         21.84         1.06 o
   2  -1  10          5.13          6.66         0.35 o
   3  -1  10         42.90         42.09         1.66 o
   4  -1  10         12.04         11.62         1.01 o
  -9   0  10          5.69          5.84         0.71 o
  -8   0  10          8.92          7.23         0.41 o
  -7   0  10          3.43          3.49         0.34 o
  -6   0  10         37.80         40.40         0.80 o
  -5   0  10        133.16        134.60         4.54 o
  -4   0  10         96.17         96.97         2.33 o
  -3   0  10          0.53          0.74         0.35 o
  -2   0  10        123.46        128.42         3.73 o
  -1   0  10         68.00         70.11         1.56 o
   0   0  10          0.12          0.45         0.96 o
   1   0  10         19.14         19.50         0.52 o
   2   0  10          3.91          5.23         0.49 o
   3   0  10         43.33         37.04         0.66 o
   4   0  10          3.74          3.03         0.41 o
  -9   1  10          2.00          2.73         0.38 o
  -8   1  10          1.15          1.50         0.42 o
  -7   1  10          5.79          4.78         0.40 o
  -6   1  10          2.07          1.18         0.39 o
  -5   1  10        119.21        127.56         4.51 o
  -4   1  10         76.64         83.26         2.98 o
  -3   1  10         59.26         64.67         1.41 o
  -2   1  10          3.39          4.01         0.54 o
  -1   1  10         48.21         50.06         1.92 o
   0   1  10         65.60         68.48         1.62 o
   1   1  10         33.80         33.11         0.41 o
   2   1  10          2.66          3.10         0.44 o
   3   1  10          7.69          6.25         0.41 o
  -9   2  10         19.26         18.91         0.43 o
  -8   2  10          0.25          1.55         0.98 o
  -7   2  10          0.22          0.72         0.48 o
  -6   2  10          9.35         11.54         0.52 o
  -5   2  10        178.16        184.00         5.41 o
  -4   2  10          0.35          0.23         0.35 o
  -3   2  10          3.89          3.52         0.46 o
  -2   2  10         54.76         58.96         2.40 o
  -1   2  10        151.54        155.78         7.98 o
   0   2  10         37.63         35.34         0.42 o
   1   2  10          7.36          7.61         0.44 o
   2   2  10          9.02          7.61         0.43 o
  -9   3  10         24.94         27.45         0.49 o
  -8   3  10          6.33          6.95         0.85 o
  -7   3  10         40.52         39.02         0.64 o
  -6   3  10          4.42          4.89         0.50 o
  -5   3  10          0.25          1.75         0.47 o
  -4   3  10         16.75         18.30         1.03 o
  -3   3  10         38.33         42.14         1.69 o
  -2   3  10         18.89         21.67         1.06 o
  -1   3  10         62.20         64.74         4.38 o
   0   3  10         48.97         47.32         0.45 o
   1   3  10          1.99          2.33         0.48 o
   2   3  10          0.33          0.78         0.44 o
  -9   4  10        103.28        101.34         2.01 o
  -8   4  10         16.39         13.79         0.69 o
  -7   4  10          9.24         10.78         0.63 o
  -6   4  10         19.03         21.79         0.83 o
  -5   4  10          8.54          8.12         0.37 o
  -4   4  10          1.63          2.22         0.36 o
  -3   4  10          4.41          6.54         0.39 o
  -2   4  10         82.00         83.22         3.44 o
  -1   4  10          9.26          9.31         0.46 o
   0   4  10          0.12          0.35         0.36 o
   1   4  10         10.05          9.50         0.42 o
  -9   5  10         51.15         52.97         1.05 o
  -8   5  10         28.76         33.41         0.38 o
  -7   5  10         57.16         55.11         1.44 o
  -6   5  10          0.42          1.26         0.37 o
  -5   5  10         13.88         14.65         0.39 o
  -4   5  10         47.96         46.49         1.69 o
  -3   5  10          0.22         -0.20         0.40 o
  -2   5  10          0.53          0.60         0.43 o
  -1   5  10          2.75          2.60         0.36 o
   0   5  10         13.72         11.09         0.64 o
  -9   6  10         20.28         18.16         0.84 o
  -8   6  10          4.28          4.30         0.34 o
  -7   6  10         85.92         96.81         5.58 o
  -6   6  10         21.90         21.25         0.55 o
  -5   6  10          9.47          8.55         0.41 o
  -4   6  10          1.03          1.47         0.58 o
  -3   6  10          3.53          3.33         0.41 o
  -2   6  10         30.83         27.29         0.55 o
  -8   7  10         20.99         20.63         0.87 o
  -7   7  10         35.51         33.60         1.65 o
  -6   7  10          1.50          1.25         0.42 o
  -5   7  10          4.07          3.85         0.76 o
  -4   7  10         30.20         29.00         1.60 o
  -3   7  10          0.13          1.10         0.43 o
  -2  -8  11          2.31          1.78         0.47 o
  -1  -8  11          1.35          1.24         0.49 o
   0  -8  11          0.18          0.12         0.41 o
   1  -8  11          7.31          6.50         0.47 o
   2  -8  11          3.29          3.19         0.39 o
   3  -8  11          2.07          2.07         0.37 o
  -3  -7  11         10.70          9.84         0.52 o
  -2  -7  11          1.24          1.64         0.42 o
  -1  -7  11          6.26          6.54         0.46 o
   0  -7  11          0.69          0.35         0.39 o
   1  -7  11          4.41          4.60         0.43 o
   2  -7  11          0.31          0.78         0.38 o
   3  -7  11          0.42          1.06         0.38 o
   4  -7  11          2.94          2.77         0.38 o
  -5  -6  11          3.22          2.26         0.51 o
  -4  -6  11          3.67          4.33         0.57 o
  -3  -6  11          6.92          8.03         0.42 o
  -2  -6  11         20.44         20.39         0.57 o
  -1  -6  11          4.60          5.11         0.40 o
   0  -6  11          0.07          0.70         0.38 o
   1  -6  11          1.57          1.50         0.46 o
   2  -6  11          0.32          1.08         0.34 o
   3  -6  11          2.96          2.65         0.38 o
   4  -6  11          2.78          2.97         0.40 o
  -5  -5  11          3.16          3.72         0.43 o
  -4  -5  11         21.41         22.25         1.92 o
  -3  -5  11         10.69         11.30         0.42 o
  -2  -5  11          8.95          9.87         0.94 o
  -1  -5  11          0.15          0.52         0.58 o
   0  -5  11          5.17          5.55         0.35 o
   1  -5  11          6.92          7.02         0.37 o
   2  -5  11          1.14          2.24         0.34 o
   3  -5  11          8.58          8.09         0.42 o
   4  -5  11          1.67          1.82         0.56 o
  -6  -4  11          1.77          2.38         0.41 o
  -5  -4  11         35.58         33.99         1.70 o
  -4  -4  11          3.81          4.02         0.37 o
  -3  -4  11          0.61          1.29         0.46 o
  -2  -4  11          0.75          1.40         0.41 o
  -1  -4  11          0.59          0.74         0.66 o
   0  -4  11         24.77         25.62         0.74 o
   1  -4  11         22.29         22.28         0.44 o
   2  -4  11          5.81          5.61         0.43 o
   3  -4  11          4.15          3.27         0.41 o
   4  -4  11          4.48          4.46         0.40 o
  -7  -3  11         20.67         18.36         0.87 o
  -6  -3  11          1.89          2.37         0.40 o
  -5  -3  11         37.88         39.68         0.99 o
  -4  -3  11          1.35          1.59         0.35 o
  -3  -3  11          2.79          3.97         0.36 o
  -2  -3  11          0.46          1.23         0.39 o
  -1  -3  11         23.43         26.48         0.67 o
   0  -3  11         60.84         58.10         1.28 o
   1  -3  11          9.10          8.58         0.40 o
   2  -3  11          9.81          9.26         0.40 o
   3  -3  11          4.73          4.67         0.41 o
   4  -3  11          6.96          5.72         0.43 o
  -8  -2  11         13.14         12.30         1.46 o
  -7  -2  11         43.45         42.37         2.26 o
  -6  -2  11         11.28         12.29         1.25 o
  -5  -2  11          7.04          6.19         0.39 o
  -4  -2  11         15.62         16.49         0.72 o
  -3  -2  11          0.18          1.05         0.40 o
  -2  -2  11         13.22         13.45         0.37 o
  -1  -2  11          3.75          4.55         0.41 o
   0  -2  11         41.57         40.58         2.06 o
   1  -2  11         34.83         35.46         1.11 o
   2  -2  11          3.07          2.95         0.37 o
   3  -2  11          0.07         -0.10         0.36 o
   4  -2  11          7.30          7.06         0.44 o
  -8  -1  11         13.86         12.41         1.16 o
  -7  -1  11         16.97         15.99         0.47 o
  -6  -1  11         31.39         32.19         0.72 o
  -5  -1  11         26.80         30.23         1.56 o
  -4  -1  11        161.12        170.06         5.07 o
  -3  -1  11         29.83         31.60         1.57 o
  -2  -1  11         19.76         21.24         1.06 o
  -1  -1  11         64.15         67.52         2.49 o
   0  -1  11         19.20         17.80         0.86 o
   1  -1  11          1.26          1.48         0.67 o
   2  -1  11          1.46          1.58         0.41 o
   3  -1  11         10.57          9.94         0.46 o
  -8   0  11         25.65         25.36         1.46 o
  -7   0  11         28.93         30.64         1.36 o
  -6   0  11         70.79         70.59         1.37 o
  -5   0  11          6.85          6.78         0.42 o
  -4   0  11        189.78        203.49         6.30 o
  -3   0  11         37.58         38.96         1.88 o
  -2   0  11         31.85         30.82         0.93 o
  -1   0  11          2.02          1.58         0.37 o
   0   0  11          0.23          0.12         0.41 o
   1   0  11         15.78         15.95         0.53 o
   2   0  11          0.63          1.10         0.41 o
   3   0  11          4.89          4.41         0.42 o
  -9   1  11         16.94         16.14         0.79 o
  -8   1  11         34.89         34.93         0.59 o
  -7   1  11          1.48          1.89         0.51 o
  -6   1  11         50.62         55.38         1.06 o
  -5   1  11        164.66        173.13         4.05 o
  -4   1  11        150.91        151.64         6.98 o
  -3   1  11         23.25         22.95         1.08 o
  -2   1  11          1.79          2.89         0.69 o
  -1   1  11         34.83         34.46         1.53 o
   0   1  11          1.88          2.41         0.41 o
   1   1  11          1.04          1.10         0.37 o
   2   1  11          0.86          1.34         0.39 o
  -9   2  11          6.16          5.66         0.37 o
  -8   2  11         28.53         31.72         0.51 o
  -7   2  11         14.33         16.06         0.68 o
  -6   2  11         48.02         44.77         0.63 o
  -5   2  11         92.39         90.70         3.30 o
  -4   2  11         34.94         37.65         1.80 o
  -3   2  11         83.11         85.28         3.65 o
  -2   2  11          2.01          2.72         0.36 o
  -1   2  11         17.01         15.29         0.49 o
   0   2  11         18.80         18.45         0.41 o
   1   2  11          3.06          2.55         0.41 o
  -9   3  11         22.31         23.80         1.59 o
  -8   3  11         27.26         24.90         0.62 o
  -7   3  11         11.82         10.54         0.32 o
  -6   3  11         11.85         13.52         0.55 o
  -5   3  11         30.15         29.45         1.45 o
  -4   3  11         20.64         20.23         1.03 o
  -3   3  11         28.58         30.68         0.91 o
  -2   3  11         50.20         54.97         2.36 o
  -1   3  11         40.11         38.02         0.86 o
   0   3  11          0.05          0.75         0.40 o
  -9   4  11         50.82         43.85         1.53 o
  -8   4  11          1.43          1.82         0.67 o
  -7   4  11          5.11          5.23         0.36 o
  -6   4  11          3.53          2.68         0.37 o
  -5   4  11          1.85          2.13         0.60 o
  -4   4  11         86.37         90.68         5.05 o
  -3   4  11         42.05         44.93         2.80 o
  -2   4  11          7.30          6.82         0.45 o
  -1   4  11          5.57          5.16         0.50 o
  -8   5  11          1.55          3.06         0.33 o
  -7   5  11          9.31          8.94         0.39 o
  -6   5  11         25.29         28.95         0.74 o
  -5   5  11         31.78         31.82         1.93 o
  -4   5  11         14.24         13.29         0.37 o
  -3   5  11          0.47          0.75         0.40 o
  -2   5  11         20.81         17.15         0.62 o
  -8   6  11          0.71          1.47         0.35 o
  -7   6  11         62.15         64.59         4.37 o
  -6   6  11         19.36         17.74         0.53 o
  -5   6  11          1.07          0.60         0.38 o
  -4   6  11          7.11          8.06         1.00 o
  -3   6  11         20.54         17.88         1.00 o
  -2  -7  12          1.31          0.67         0.42 o
  -1  -7  12          9.00          7.35         0.48 o
   0  -7  12          0.09          1.01         0.43 o
   1  -7  12          4.93          4.94         0.42 o
   2  -7  12          2.09          2.13         0.37 o
  -4  -6  12          7.11          5.83         0.46 o
  -3  -6  12          5.80          5.24         0.54 o
  -2  -6  12          7.52          6.22         0.44 o
  -1  -6  12          8.91          9.36         0.75 o
   0  -6  12          3.93          3.64         0.43 o
   1  -6  12         10.83         10.25         0.58 o
   2  -6  12          0.26          0.51         0.42 o
   3  -6  12          0.80          0.90         0.38 o
  -5  -5  12          1.49          1.32         0.43 o
  -4  -5  12         17.90         16.52         0.48 o
  -3  -5  12          8.03          9.59         0.65 o
  -2  -5  12         22.88         22.85         1.07 o
  -1  -5  12         18.24         17.63         1.34 o
   0  -5  12          7.94          7.70         0.58 o
   1  -5  12         13.95         12.38         0.36 o
   2  -5  12          0.04          0.94         0.32 o
   3  -5  12          0.27          0.50         0.42 o
  -6  -4  12          0.42          0.44         0.42 o
  -5  -4  12          4.44          3.92         0.41 o
  -4  -4  12         15.10         15.25         0.46 o
  -3  -4  12         25.52         26.38         1.01 o
  -2  -4  12         13.26         13.75         0.45 o
  -1  -4  12         33.00         32.30         0.78 o
   0  -4  12         14.36         15.06         0.92 o
   1  -4  12          9.15          8.71         0.37 o
   2  -4  12          0.04          1.08         0.79 o
   3  -4  12          0.19          0.65         0.41 o
  -6  -3  12          0.40         -0.21         0.40 o
  -5  -3  12          6.33          6.83         0.40 o
  -4  -3  12         10.12         10.50         0.38 o
  -3  -3  12         43.19         44.35         1.72 o
  -2  -3  12          2.76          3.19         0.71 o
  -1  -3  12         26.55         27.91         0.81 o
   0  -3  12         12.03         11.93         0.80 o
   1  -3  12         11.62         11.14         0.39 o
   2  -3  12          7.09          6.33         0.47 o
   3  -3  12          0.90          1.74         0.42 o
  -7  -2  12          8.05          7.38         0.40 o
  -6  -2  12          0.12          0.27         0.39 o
  -5  -2  12          2.05          2.10         0.39 o
  -4  -2  12         19.94         20.70         0.42 o
  -3  -2  12         16.80         18.64         0.71 o
  -2  -2  12          0.55          1.11         0.31 o
  -1  -2  12         20.60         21.35         1.70 o
   0  -2  12         30.72         29.64         1.68 o
   1  -2  12          4.12          3.82         0.40 o
   2  -2  12          5.93          4.98         0.42 o
  -7  -1  12          5.96          6.82         0.52 o
  -6  -1  12          6.53          7.52         0.37 o
  -5  -1  12          0.13          0.26         0.35 o
  -4  -1  12         26.99         27.38         1.39 o
  -3  -1  12          2.81          3.83         0.31 o
  -2  -1  12          7.07          8.29         0.62 o
  -1  -1  12          0.56          1.27         1.26 o
   0  -1  12          6.02          6.54         0.71 o
   1  -1  12         13.71         14.24         0.40 o
   2  -1  12         14.73         12.19         0.56 o
  -8   0  12         23.36         25.13         1.78 o
  -7   0  12          4.65          3.33         0.40 o
  -6   0  12          5.06          4.04         0.37 o
  -5   0  12          3.04          3.59         0.37 o
  -4   0  12         96.66        101.84         2.68 o
  -3   0  12          0.12          0.31         0.33 o
  -2   0  12          4.39          5.45         0.66 o
  -1   0  12          0.20          0.55         0.46 o
   0   0  12         28.95         28.91         0.57 o
   1   0  12         19.12         16.71         0.77 o
  -8   1  12         14.11         14.55         0.52 o
  -7   1  12          4.83          5.34         0.38 o
  -6   1  12         54.98         55.13         2.37 o
  -5   1  12         27.76         27.86         0.78 o
  -4   1  12          3.82          5.52         0.41 o
  -3   1  12          1.77          3.00         0.68 o
  -2   1  12          6.12          7.52         0.42 o
  -1   1  12          4.89          5.13         0.43 o
   0   1  12          8.84          7.87         0.39 o
   1   1  12          9.91          8.55         0.47 o
  -8   2  12         47.94         43.71         1.23 o
  -7   2  12         13.63         11.62         0.35 o
  -6   2  12         11.52         12.61         0.64 o
  -5   2  12         22.93         25.95         0.68 o
  -4   2  12         22.62         22.67         1.77 o
  -3   2  12         15.52         15.15         0.84 o
  -2   2  12          0.92          1.00         0.39 o
  -1   2  12         20.00         19.63         0.59 o
   0   2  12          3.82          2.31         0.42 o
  -8   3  12         16.56         16.24         0.55 o
  -7   3  12          6.41          8.42         0.59 o
  -6   3  12         38.85         40.30         0.61 o
  -5   3  12          5.35          4.95         0.44 o
  -4   3  12         16.27         18.55         1.38 o
  -3   3  12         40.43         38.53         2.13 o
  -2   3  12          4.47          4.96         0.38 o
  -1   3  12          1.43          1.64         0.41 o
  -8   4  12          8.93          7.15         0.40 o
  -7   4  12          0.66          0.96         0.35 o
  -6   4  12         43.94         47.62         2.73 o
  -5   4  12         15.81         16.86         0.43 o
  -4   4  12         17.35         15.07         0.77 o
  -3   4  12          0.17          0.01         0.40 o
  -2   4  12          0.90          0.71         0.46 o
  -7   5  12         16.73         17.79         1.69 o
  -6   5  12         30.42         28.96         0.49 o
  -5   5  12          0.08          0.64         0.36 o
  -4   5  12          0.08          0.75         0.55 o
  -2  -6  13          0.28          0.56         0.45 o
  -1  -6  13          0.05         -0.30         0.40 o
   0  -6  13          0.79          0.33         0.32 o
  -3  -5  13          4.48          4.72         0.59 o
  -2  -5  13          0.26         -0.27         0.38 o
  -1  -5  13          0.37          0.76         0.32 o
   0  -5  13          0.09          0.50         0.32 o
   1  -5  13          4.09          2.92         0.37 o
  -4  -4  13          7.89          7.29         0.74 o
  -3  -4  13         12.98         13.01         0.96 o
  -2  -4  13          0.63          1.32         0.46 o
  -1  -4  13          4.27          4.29         0.35 o
   0  -4  13          1.05          0.58         0.33 o
   1  -4  13          4.69          4.63         0.39 o
  -5  -3  13          5.24          5.90         0.41 o
  -4  -3  13          4.66          5.71         0.74 o
  -3  -3  13         60.89         59.96         3.97 o
  -2  -3  13          0.22          0.36         0.37 o
  -1  -3  13          9.04          8.78         0.50 o
   0  -3  13         13.56         12.49         0.78 o
   1  -3  13          7.32          6.07         0.40 o
  -6  -2  13          2.54          2.58         0.41 o
  -5  -2  13         13.36         12.30         0.45 o
  -4  -2  13          1.10          0.71         0.37 o
  -3  -2  13         47.06         48.66         1.03 o
  -2  -2  13          7.08          8.57         0.68 o
  -1  -2  13         20.25         18.11         0.65 o
   0  -2  13         10.20          9.36         0.87 o
   1  -2  13          1.36          1.65         0.37 o
  -6  -1  13          1.48          2.12         0.38 o
  -5  -1  13          5.10          5.85         0.38 o
  -4  -1  13         21.90         22.86         0.74 o
  -3  -1  13         34.51         32.84         0.94 o
  -2  -1  13          8.99          8.56         0.40 o
  -1  -1  13          1.44          1.61         0.66 o
   0  -1  13         16.24         15.04         0.91 o
  -7   0  13         27.56         27.63         2.25 o
  -6   0  13         11.59         13.10         1.07 o
  -5   0  13         13.86         13.94         0.73 o
  -4   0  13         24.26         22.65         0.84 o
  -3   0  13          2.24          2.68         0.40 o
  -2   0  13         14.18         14.16         0.59 o
  -1   0  13          1.64          1.78         0.39 o
   0   0  13          9.04          7.66         0.39 o
  -7   1  13         37.24         35.48         1.13 o
  -6   1  13         22.39         20.49         0.81 o
  -5   1  13          7.67          7.55         0.57 o
  -4   1  13          9.32          9.38         0.52 o
  -3   1  13          5.90          4.87         0.52 o
  -2   1  13          4.67          4.99         0.84 o
  -1   1  13          4.60          5.13         0.40 o
  -7   2  13          6.42          6.02         0.37 o
  -6   2  13         10.87         11.02         0.39 o
  -5   2  13         11.29          9.90         0.61 o
  -4   2  13          2.00          2.05         0.61 o
  -3   2  13         21.74         21.00         1.51 o
  -2   2  13         11.56         10.39         0.41 o
  -6   3  13          6.48          5.04         0.35 o
  -5   3  13         13.80         13.24         1.34 o
  -4   3  13         24.18         24.62         2.53 o
  -3   3  13         20.51         18.38         1.00 o
  -3  -3  14         16.45         14.62         0.62 o
  -2  -3  14          1.92          3.12         0.38 o
  -1  -3  14          2.45          2.22         0.49 o
  -4  -2  14          0.09         -0.04         0.34 o
  -3  -2  14         34.46         32.75         1.79 o
  -2  -2  14          3.51          3.34         0.42 o
  -1  -2  14          0.22          1.90         0.56 o
  -5  -1  14          5.04          4.82         0.46 o
  -4  -1  14          5.31          4.91         0.42 o
  -3  -1  14          4.08          3.88         0.35 o
  -2  -1  14          1.08          1.21         0.45 o
  -5   0  14          1.10          1.51         0.39 o
  -4   0  14          1.27          1.11         0.34 o
  -3   0  14          1.97          2.84         0.72 o
  -4   1  14          1.87          2.71         0.63 o
                                                
